# Supplementary material for: The phylogenetic significance of the morphology of the syrinx, hyoid and larynx, of the southern cassowary, Casuarius casuarius (Aves, Palaeognathae)
Source: BMC Evol Biol. 2019 Dec 27;19:233. doi: 10.1186/s12862-019-1544-7 (PMC6935130; doi:10.1186/s12862-019-1544-7)
Supplement: Supplementary file 5 — Additional file 5: SI 5. Video footage of 3-dimensional models for the syrinx, hyoid, and larynx of the Southern Cassowary. Three individual short videos of the 3D models of the syrinx, hyoid, and larynx. The images turn on a single axis to show the structures from various angles. [file 12862_2019_1544_MOESM5_ESM.zip]

Archive with 3 entries (3 files):
- SI5.1_Cassowary_Syrinx.avi
- SI5.2_Cassowary_Hyoid.avi
- SI5.3_Casowary_Larynx.avi
