# Supplementary material for: The phylogenetic significance of the morphology of the syrinx, hyoid and larynx, of the southern cassowary, Casuarius casuarius (Aves, Palaeognathae)
Source: BMC Evol Biol. 2019 Dec 27;19:233. doi: 10.1186/s12862-019-1544-7 (PMC6935130; doi:10.1186/s12862-019-1544-7)
Supplement: Supplementary file 6 — Additional file 6: SI 6. Input data for two phylogenetic analyses. Two text files. The first file (SI 6.1) includes the complete input file with all included data for the combined phylogenetic analysis conducted using Bayesian methods. The second file (SI 6.2) includes the input for the parsimony phylogenetic analysis of morphological data. [file 12862_2019_1544_MOESM6_ESM.zip]

Archive with 2 entries (2 files):
- SI6.1_Combined-Data_BayesianInput_Palaeognath_2019.txt
- SI6.2_Morph-data_ParsimonyInput_Palaeognath_2019.txt
