# Supplementary material for: The phylogenetic significance of the morphology of the syrinx, hyoid and larynx, of the southern cassowary, Casuarius casuarius (Aves, Palaeognathae)
Source: BMC Evol Biol. 2019 Dec 27;19:233. doi: 10.1186/s12862-019-1544-7 (PMC6935130; doi:10.1186/s12862-019-1544-7)
Supplement: Supplementary file 6 — Additional file 6: SI 6. Input data for two phylogenetic analyses. Two text files. The first file (SI 6.1) includes the complete input file with all included data for the combined phylogenetic analysis conducted using Bayesian methods. The second file (SI 6.2) includes the input for the parsimony phylogenetic analysis of morphological data. [file 12862_2019_1544_MOESM6_ESM.zip › SI6.1_Combined-Data_BayesianInput_Palaeognath_2019.txt]

[Input File- Bayesian Analysis of Combined-Data Matrix]

#NEXUS
[written Fri May 03 12:13:10 ACST 2019 by Mesquite  version 3.40 (build 877) at GR4KG2S/10.24.160.78]

BEGIN DATA;
	DIMENSIONS NTAX=42 NCHAR=27338;
	FORMAT DATATYPE = Mixed (DNA:1-27116,standard:27117-27338) interleave=yes GAP=- MISSING=?;

MATRIX

	[charset m1]
Nothura_maculosa          ------------------------------------------------------------------------------------------------------------------------------------------------------------------------------------------------------------------------------------------------------------------------------------------------------------------------------------------------------------------------------------------------------------------------------------------------------------------------------------------------------------------------------------------------------------------------------------------------------------------------------------------------------------------------------------------------------------------------------------------------------------------------------------------------------------------------------------------------------------------------------------------------------------------------------------------------------------------------------------------------------------------------------------------------------------------------------------------------------------------------------------------------------------------------------------------------------------------------------------------------------------------------------------------------------------------------------------------------------------------------------------------------------------------------------------------------------------------------------------------------------------------------------------------------------------------------------------------------------------------------------------------------------------------------------------------------------------------------------------------------------------------------------------------------------------------------------------------------------------------------------------------------------------------------------------------------------------------------------------------------------------------------------------------------------------------------------------------------------------------------------------------------------------------------------------------------------------------------------------------------------------------------------------------------------------------------------------------------------------------------------------------------------------------------------------------------------------------------------------------------------------------------------------------------------------------------------------------------------------------------------------------------------------------------------------------------------------------------------------------------------------------------------------------------------------------------------------------------------------------------------------------------------------------------------------------------------------------------------------------------------------------------------------------------------------------------------------------------------------------------------------------------------------------------------------------------------------------------------------------------------------------------------------------------------------------------------------------------------------------------------------------------------------------------------------------------------------------------------------------------------------------------------------------------------------------------------------------------------------------------------------------------------------------------------------------------------------------------------------------------------------------------------------------------------------------------------------------------------------------------------------
Eudromia_elegans          TCTATCTTAACGCAGGGTCACGGCAACATACGCAGCAAGGCTGCCCCAGGGGACTAAGCACCTATTCTTTACACACGCCTGCAATACCCACTTCAGCACGCCTCCTATATGGTTATTTGTGTATATGCAGGTCGGGCAATTGGATGAACTTAAATAGATTCAACGAACGCCTCATTATCCGAATTATACGGAACGCTGTAGGGTGCGTGTAGGTTGGCTGTTTCGGTGAAACAAAAAAACTAACATCATTCCCTCTACGAAACCCTTGTCTGCGTTCCTCTGCTACCCTAATCCCACGCTCTCAAACATTGGTCCCACTGATGTCTAAACGTAAAATAACTACGTGGCGAAACGGACCATATCCCCGGGGAAATTCGCGTGTACATTTAATAGTTAGCTGAAGCAACCTTCCCAAGAGAACGCGCTCTTTCGGCCGTTCCAGCCCTATAACCCCAATACATCTCACAACACCGAGTGCCGGTAGTACACACAACGTTTATCCGTATAAAATACACAACATTTTACAAGTGTCTCAAAAAAAACACAATTAAACATAGACACACCTCGGCCCCTGTCCATAACCGCGACGCACAGAAATACTCTGTTTTCCCGTTGAAACCCAAAACAACTTAAAATTATATATTTTTAATCCCTCCACAAGATCACTTTTAACAGAGATTCATGGTGGAGGAGCACCACGGCGCCGACCGGGCATAGAGAGCGTGAATTAGACAAAGGTGATCGCCACGGCGAGTCCAAAAATTCCCCTTCCTCGTTAAGAGGGAGTAGTCCCGGACGCGGGTGGCGATTCCCGGATTATGGAATAAAGAAAACCGCTCTCACTTGTTGTAAGACCCTTCCGTGGGAAATTAGCACAAATTGCGGGGGCACTCCTTTTTGCCGGTATACCGTGAATCGGGTTGGAAGCTGTAGAGTGACTAGTCGTAGTGCCATAGGAGGGACGTTATGAAAAGACAGAAGTATCGACCGGAAATGCCACTGCGTATCTAAGGTAGAGCGATTTGAGCCGATTGGGCTCTGCTAGGGTGACGGTACTTCCTAGTACCTATGAGCTGGATAGGACATTCCCTCGCGGACCCTTGTCGGTACTAAATTAGTCATAAGGAACATAATGGTTTACAGCCCGCATTAAGTACGTCCCCCATGGCGTGCACGACTCTGTCGGTTCAAGGCGGTCGCGCAGGCGATACGCTCCATACAGATTTAAGGGCGGGCATAACCGAGCACTGCCTCCACTAAGGAGGCGCATAGAGCCTTTTTGTAGTAGCTTGTTAACACGCCTGTTCCTGGGACGGACAGTCACGAGAGGGGCCTTGGCACGGAAGGACGCCACATTAAACCGATTGCTTGATGGACATACAGGGTACCTTTGATTCCCTTCCTACACTTCAAGTTTCATCTAACCATGTTACAACCTAAACTAACCCCTTTCACATTGCTTACCCCGACCATCTAGTCACCCCTAAACTAAACTTACCCTTACCGAACCAATCAACGCATGCATTTCCATCCAAACCGCCCTATACAACCTAAAGCGTCCTCGAGCAGCCACCTATCGCACCGGACACCACACAAAGAAACCACCCGTGGCCAGACAGGCCCACCATAGAAACCTAACAATCCATTACACCAACGCGGGAACGTGTGCCCATTTCGAAGCCGCTTCCGGCACTCATGGAGGTCAATGCAATTCTATATTCAGGCCTAGCGACCTTCGAACGAATCGCCACAGCAGTCTGAACTAATGGTTTCGTTTGTTCTACGCACGCGGCTCCAGATCCACCGGCCCAAGACCGTGGAGATGCCAAAGGACACGACGCTCAACCGTTTACCCGAGTCGGTTTAGGGGTGTATTGGAGTCGCCGAAGTATTAGTCCCCAATCTATACCTGTGGGGTTTCTGGGATTTCTATATTTGTAAAATAAACTCACATCCAACATTAACAACGGGACTCTGTGTGCCGTGCCCTTACTTCGGACTCCTGTGAGCCCCCCTGACCCCCACACCTATAACGCCACGCGTGTCCGGCGTGGCTTTTTGTACAACGCGTCCACTATGCCTTGAAACTTTAACTATCACACACTTTCACAAACGTTGTGGGGGCGACGGTACACGTGCCCACACCCTCAATACAAACACAGCCTCCACATAAAAACACCAGACACCTCTCTTTCCATAACTAAAGCATGCCCGCTTTCTCCACCGACACCCTGCAACACATAAAAACACCTACTGTTTAGTACTTATTGGACACACACAACTGACCGCCAGGATTCTTACAATCCTCAACTTCCACAGACTACGAACACCACACTTTAACAGCGCCAGTAGAGCTTGCCCTCCAGCGGGCAGGTACCGGCCCACGGTGAACAAAAAGCCAATATTCTAGCGCTGGCAAATATTCCAGCATCAGTTTGACAGCGAGGTAACAGTTTTGGAACAATCGCATTACTTCGAAATGCACACACACACGCCCCCCCATATTCTGACAAAGCCCAAACAGGTAAAAACTATTCCAAACAGCGACCAGTTACTATCAACCGACCATATTACAAAACGCCCAACCCCCACCCACACGCATGTACCCAATATCGAAACAACGATCCAACATCATCCAAATCGACGTTAACACCAATATTGAGAAAATTTTATACATAACCATACGCTTACTCCAGTTGATTACCTGATTATTGCCAAATTATCCATTATACACAAGAAATATTAGTGGGGAATTCCAGTTCGCGGGAAGGCCGGATACAGGAGCAAAAGTCGTCCAATGACCCCACCCCCCGCACGGAGATGCTGCCCTCCGGAGGCACGTGCCCTAAAGGGGATCCACACAATAAATAGCAATCTTGGATAATGGATGTACAGAAAAAGTTATACCGTAAGAAGCACCCCGTTCATACGTTAGATTCTTGTAACACAGGCGACAAGGCCACCCAAATTCAAGACGCAGTCTCGGTTTAGCAAGGCAATTCATTGCTCACCGAGTAGATACCAATCGCTGTCCACCATCAAGATATATGCCACCGCGAAAGGCTAATAACCAAACCAAACACAAAGGCGATTAGTCAGCGCCACACACCCCAAATATTCTCGTTACCACCTTTAACCATGCAAGTCCAGTTTTAAAGCGGCGGCCCAGAAATACCCTGCAAATTGTTGTTGCAACATCCCCAAAAATCAGCCTCTAATGTTATGTCTGATCAACAAAGCCCGACTAGGATTGTTTGGCATCGGCTGTCACACCGAGGTTTTATATCCAGCGTTTGTTCTAGATAAGAACCCACAGAGTGGTGCCTGCATTTGGAGAAACTTGACTAGCACGGTGTGGTTGGACATACTTGCCTCCCTTAGGAAAACCATTCGTGTAACCGAATCTGAACTCCTTTAAGACGCACTTCCCCACATTTCACTGGCGATACGACCTACCCAACGTTTCTGTGACCTACAATGGGCGCGGTGCACTCTCCCCATACCTAATCCCTCGTTTCTGGATCACATAGACCGGCCTAAAGCGGTTCTTTACCTATCAAGACGAAACATTGTTTGGGCGAGGTGGGTACTCTTGGTGTGTGTGAGTGTTGATGGTTGTTGTTTGTTGGATGGTGTTGTTGGGCTCGGTGGTCGGCTGGGTAAAGTGGGGTGGGGAGGAGGAATGCAGTAGGGATTTTGGGTTAGGGTGTTTATTGGTGCGCGGTCGGACGG
Crypturellus              TCCATATTGACATAGGGTCACAGCAACATACGCAGCAAGGCCGCCCCGGGGGACTAAGCACCTATTCCCTAAACATGTCTGCAATACCCACTCTAGTACGTTTCCTATACGGTTACTTGTGTATATGCAGTCCGGGCAATTGGACGAACTTAAACTGATACAACGAACGCCTCGTGATCCGAATTATACGGAACGCTGCAGGGTGCGTGTAGGTGGGCTGCTTCGGTGAAACAAAAAAATTAACATCACCCCGCCTGCGAAACCTTTGTCTACGTTCCTCTGCCACTCTAATCCCACGTTTTCAACCATCGGCCCTACTGATATAAAAATGTTAAATAACTACGTAGCGAAACGAACCATACCCCCGGGGTAATTCACGTGTGCATTTAAAAGTTAGCTGAACCAACAGTCTCAGGAGAACGTGCTCTTTCGGTCGTTCAAGCACTAGAACCCTAACGTATCTCACACCAAAGAATAGTGGTCGAACACACAAAGTTTATCCGTAGGAAATGCACAACATTCTATAAGCGTCTAAAAAAAACTACCATTAATCAAAGATACACCTTGGTCCTTGTTCATAACCGCAACGAACTGAAATACTCCGCTTTTCCGTCGAAACCCATTATAAGTTAAACGATTAGACGTCTAAACCATCAAATACATAACTTTTAACAGAGACTCATGGTGGAGGAGCACTACGGCGCCGACAGGGCATAGAGAGCGTGAATTAGACTAAGGTGATCGCCAAGGCGAGTCCAAAAATTCCCCTTCCCTGTTAGGGGGGAGTAGTCCCGGACGCGGGTGGCGATTCCTGGGTTACGGAATAAAGAAAACCGCACTCACCTGTTGTAAGGCCCCTCCGCGGGAAACCAGCACAAATTGCGGGGGCGCTCCCTTTTGCCGGTACACCGTGAATCGGGTTGGAAGCTGTAGAGTGATTAGTCGTAGTGCCATAGGAGGGACGTTATGAAAAGACAGAAGTATCGACCGGAAATGCCACTGTGTATTTAAGGCAGAGCGATTCGAGCCGATTGGGCTCTGCTAGGGTGACGGTACTTCTTAGTACCCATGAGCTGGATAGGATATTCCCTTGTGGACCCTTGTCGGTATTATATTAGTCATAAGGTACATAATGGCTTACAGCCCGTATAAAGTACGTCCCCCATGGCGTGCGCGACTCTGTCGGTTCAAGGTGGTCGCGCAGGCGATATGCTCTACACAGACTTAAGGGCGGGCATAACCGAGCACCGCCTCCACTAAGGAGGCGCACAGAGCCTTTTTGTAGTAGCTTGTTAACAAGCCGGCTCCCGGGACGGACAGTCACAAGAGGGGCCTTGGCATGGAAGGACGCCACATTAAACCGATTGCTTGATGGACATACAGGGTACCCCTGATTTATTTCCCACTCTTAAAATTTCATCTAACCATTTATCCACCTAAGACGAATACTCTCATACTGCTTACCCCGACTAAAGATTCACACTTCAACTAAACATACCCTAAACGAACCAACCAAAGCATGCACTTCCATCCAAACCGTTCTATACAACCTAAAGCGTCCTCGAGCAGCCACCTATCGCACCGGACACCACGCACAGAAACTACCAGCGGCCAGATAGGCCCACCATAGAAGCCCAGCAATAAATCATCCTAACGCGGGAACGTGTGCCCACTTCGAAGCCGCTTCCGGCACTCATGGAAGTCAATGCAATTCTAATCCCCGGCTTAACGATCTTCGAACGAATCGCCACCGCAGCCTGAACTAGTGGTTTCGTTTGTTCTATGCACGCGGCTCCAGAACTGCCGGCTCAAGACTGTGGAGATGCCAAAGTACACGACGTTAAAACGTTTACCCGAGTTGGCTTAGGGGTGTATTGGAGTCGCCGAAGTATCAATCCCCAATCTATACCTGTGGGGTTTCTGGGATCTCTGTATTTGTAAAATAAGCTTGCAACCAAAACTCACAACGAGACTCTGTGTGCCGTGCCCTTACTTCGGACTCTTGCGAGCCCCCCTGACCCTCCCAAATGTAACCTCACGCATGTTCGGCGTGGCCATTTGTACATCGCGTCCACTATGCCTCGAAATTATAGCTGTCACACGTTTACACACACATTGTGGGAGCGACGGTGCACGTGCCCACACCCTCAAAACAAACCCAGCCTCAATATAAAAGTATCAGCCACCTCTCATTCCATTACTAGAGCATGCCCGCTTTCCCCATAGACACCCTGCAGCACATAAGCATACCTACCGTTTAGTTCTTATTGGATACACACAACTGACCGCTAGGATCCTTACAATCCCCATTCTCATCAGTCTACAAACCACACACTTAAAAAGCGCCAATAGAACTTGCCTTCCAGCGGGCAGGTACCGGCTCACGGTGAACAAAAAGCCATTCCTCTAGCTCTGGCAAATATCCCAGCATCAGTTTGACAGCGAGGTAACAGTGTTGGAACAGTCGCATTAATTCGAAATGCACACACACACGTCCCCCCATATTCCGACAAAGCCCAAACAGGCTAAAACTATTCCAAACAGTAACCAGTTACTATCAACCGACCACAATACCTAACGCCCAATCACCCCCCAAACCCATGGACCCAAAACAACAACAACAACCTCCCCTAACCGAAATTGATGTAAACACTAATACTAAAAAAATTCTATCAATAACCATACGCTTAATTCAGCTGATTAACTGATTAGTGCCAAATTACCCATCGGAAATAATAAATACTAGTGGGGAATTCTAGTTCGCGGGAAGGCCGGATACAGGAGCAAACGTCGATAAATGCCCCCCCACCCCGTAAGGAGATGCTGCCCTCCGGAGGCACGTGCCCTAAAGGGGATTCACACCTTTAATAGCAATCTCGGCTTATGGATGTACAGAAAAAGTTATACCGTAAGAAGCGCCCCGTCCATACGTTAGATTCTTGTAACACGGGCGACAAGGCCACCCAAATTCAAGATGCAGTCTCGGTTTAGCAAGACAATTCATTGTCCATCGATTAGATTCCAAACGCAGTTCAACAGCGAGAACACTACAACCGCGAAAAGCAATTAAACAAACCAAACACAAAGGACGAAAGAAAGCGACACACATCACACTTATTTACGTTACCACCAGCAACCATGCAAGTCTAGCTTTAACGCGGTGACCAATTATCACCCTGTAAATCGTTGCTGCATCATCCCTAGAAATYAGCCTCTAATGTTATGTCCGATCAACACAGCCCGACTAGGACTGTTTGTCATCGGCTGTCACACCGAGGTTTTATATCCAGCGTTTGTTCTAGATAAGGACTCACAGAGTGGTGCCTGCATTTGGAGAAACCTGACTAGCATGGTGTGGTTGGACACACTTGCCTCCCTCAGGCTAACCATCCGAGTAACCGAATCTGAACTCCTTAAAGCTGTACCTCCCCACATTTCATCGGCGATACGACCAACCCAACGTTTCTGTGACCTACAACGGGCGCGGTATACTCTCTCCATACCTAATCCATCGCTTCCGAACCATATAGACCGGGCTACAGCAGTTATTTACTTTTCAAGACGAAAC--------------------------------------------------------------------------------------------------------------------------------------------------------------------
Tinamus_major             TCTATTTTAACACAGGGTCACGGCAACGTACGCAGCAAGGCTGCCCCGGGGGACTAAGCCCCTATTCCTTAGACATGTCCGCAATACCCACTCCTGAACGCCTCCTATACGGTTACTTGTGTATATGTAGTCCGGGCAATTGGACGAACTTAAACAGATACAACGAACGCATTATGATCCGAATTATACGGAACGCTGCAGGGTGCGTGTAGGTTGGCTGCTTCGGTGAAACAAAAAAATTAACATCACCTCCTCAACGAAACCCATGTCTGCGTTCCTCTGCCACTCTAATCCCACGTTCTCAAACATTGGTCCTTCCAATATCAAAGTGTAAAATAACTATGTAGTGAAACGAACCATATCCCCGGGGTAATTTGCGTGTGCACTTAAAAGTGAGCTGAACTAACATTCCCAGTAGAACGCGCTCTTTCGGTCGATCAAGCCCTAAAACCCCAACACATTTCACAACACAGAGTAAAGGTAGTACACACAACGTTTATCCGTAAAAAATACACGACATTCTAAAAACGTCTTAAAAAAACTACAATTAAGCGCAAACACACCTCGGCCCCCGTCCATAACCGTTACGAACAGAAATATTCCGTTTTCCCATCTAAATGCATTATAATTTAAAAACACAGACATCTAGCACCGCAACTATATAACTTTTAACAGAGACTTATGGTGGAGGAGCACCACGGCGCCGACTGGGCATAGAGAGCGTGAATTAGACGAAGGTGATTGCCAAGGCGAGTCCAAAAATTCCCCTTCCCCGTTAAGGGGGAGTAGTCCCGGAAGCGGCTGGCGATTCCCGGGTTACGGAATAAAGAAAACCGCTCTCACCTGTTGCAAGACTCCTCCGCGGGAAACCAGCACAATTTGCGGGGGCACTCCCTTTTGCCGGTACACCGTGAATCGGGTTGGAAGCTGTAGAGTGATTAGTCGTAGTGCCATAGGAGGGACGTTATGAAAAGACAGAAGTATTGACCGGAAATGCCACTGTGTATCTAAGGCAGAGCGATTCGAGCCGATTGGGCTCTGTTAGGGTGACGGTACTTCCTAGTACCCATGAGCTGGATAGGACATTCCCTCGCGGACCCTTGTCGGTAATAAGTTAGTCATAAGGAACATAATGGTTTACAACCCGCATAAAGTACGTCCCCCATGGCGTGCGCGACTCCGTCGGTTCAAGGCGGTCGCGCAGGCGATACGCTACACACAGACTTAAGGGCGAGCATAGCCGAGCACCGCCTCCATTAAGGAGGCGCACAGAGCCTTTTTGTAGTAGCTTGTTAACATGTCAGCTCCCGGGACGGACAGTCACGAGAGGGGCCTTGACTCGGAAGGACGCCACATTAGACCGATTGCTTGATGGACATACAGAGTACCACTGATTTTCTACCCACACTTTAAATCTAATCCAACCATTAATTCATCTCAAACACACCTTTTCACATTGCTGACCCAGACTAAATATTCACCCCTCAACTAAACCAAGCCTTAATAAACCAACCAATGCATGCATTTCAATCCCAACCGCTCTATACAACCTAAAGCGTCCTCGAACAGCCACCTATCGCACCGGACACTACATACAGAAACAACCCGCGGCCAGACAGGCCCACCGTAGAAGCCCACCATTAAATAACCTCAACGCGGGAACGTGTGCCAATTTCGAAGCCGCTTCAGGCACTCATGGAAGCCAATGCAATTCTATACTCTGGTATAACGAACTTCGAACGGATCGCCATAGCAGCCTGAATTAATGGTTTCGTTTGTTCTACGCACGCGGTTCCAGAACCACAGGCCCAAGGCCGTGGAGATGCCAAAGTACACGACGCCTAACCGTTTACCCAAGTCGGCTTAGGGATGTATTGGAGTCGCCGAAGTATCAGTCTCCAATCTATACCTGTGGGGTTTCTGGGATTTCTAAATTTGTAAAATACCCTCACTACCAAAATTCGCAACGAGACTCTGTGTGCCGTGCCCTTACTTCGGACTCTTGCGAGCCCCCCTGACCCTCTCAACTATTATCCCACGTGTGTGCGGCGTGGCCATCTGTACATCGCGTCCACTATGCCTCGAAACTCTAGTTATCACACACTCACACGCACATTGTGGGAGCGATGGTACACGTGCCCACACCCTTAAAACAAACACAGCCTCAACATAAGAACACTAGTTATCTTTCTTTCCATTACTTAAGCATGCCCGCTTTCCCCACAGACACCCTGCAACATATAAACAAACCTACCGTTTAGTTCTTATTGGACACACACAACTGACCGCCAGGATCTTTACAATCCCCAACCCCCGCAGACTACAAATCCCCCACTTAAATTGAGCCAGTAGAGCTTGCCCTCCAGCGGGCAGGTACCGGCCCACGGTGAACAAAAAGCTAACCTTCTCACGCTGGTAAATATCCCAGCATCAGTTTGACAGCAAGGTAACAGTTTTGGAACAATCGCATTACTTCGAAATGCACACACAAACGTCTCCCCATATTCCGACAAAGCCCAAACAGGTAAAAACTATTCCAAGTAGCGACCAGTTACAATCAACCGACCACAGTACTTAACGCCCAACCACCACCTAAACGCATAATTCCAACACTATAACTACAATACATCACAAACTAAATCGATGTCAACACACATACTGGATTATTTCTATAAATAACAATACGCTTAATTCAGCTGATTAACTGATTAGTGCTAAATTTTCCATTAGACACAGGAAATACTAGTGGGGAATTCCAGTTCGCAGGAAGGCCGAATACAGGAGCAATAGTCGTTAATTGAC-CCCCACCCTGTAAGGAGATGCTGCCCTCCGGAGGCACGTGCCCTAAAGGGGATCCACACCACTAACAGTACTTTCGGATAATGGATGCACAGAAAAAGTTATACCGCAAGAAGCACCCCATCCATACGTTAGACTCTTGTAACACGGGCGACAAGGCCACCCAATTTCAAGACGCAGACTCGGTTTAGCAAGACAATTCATTGCCCACCGATTAGATACCAACAGCAGTTCAGCAACAAGAACAATACAACCGCGAAAGGCCATTAACCAAACCAAACAAAAAGGACGAACGACCGCGCAACACACCACAATAATTCACGTTACCACCAATAACCATGCAAGTCCAGCTTTAAAGCGGCGGACCCGAATTATCCTGCAAATCATTGCTGCAACATCCCTAAAAATTAGCCTCTAATGTTATGTTCGATCAACACAGTCCGACTAGGATAGTCTGGCATCGACTGTCACACCGAGGTCTTATATCCAGCGCTTGTTCTAGATAAGGACCTACAGAGTGGTGCCTGCATTTGGAGAAACCTGACTAGCACGGTGTGGTTGGACATACTTGCCTCCCTTAGGCTAACCATCCGTGTAACCGAATCTGAACTCCTTAAAGACGTATCTACCCACATTTCACCGGCGATACGACCAACCCAACGTTTCTGTGATCTACAACGGGCGCAGTACACCCACCCCATACCTAATCCCTCACTTCCCGACCATATAGACCGGCCTAAAGCGGTTATTCACCTCTCAAGACGAAACATTGTTTGGTTGTGGCGGGTACTCCTGGAGTGAGTGGGTGTTTATGGTTGTTGCTTGTTGGATGGTGTTGTCGGGCTGGGTGGTCGTGTGAGTAGGGCAGGGGTTGGAGGTGGGGCGCGGTAGGGATTTTGGGATAGGGTGTTTACTGGTGTGCGCTTGGGCGG
Megalapteryx              ------------------------------------------------------------------------------------------------------------------------------------------------------------------------------------------------------------------------------------------------------------------------------------------------------------------------------------------------------------------------------------------------------------------------------------------------------------------------------------------------------------------------------------------------------------------------------------------------------------------------------------------------------------------------------------------------------------------------------------------------------------------------------------------------------------------------------------------------------------------------------------------------------------------------------------------------------------------------------------------------------------------------------------------------------------------------------------------------------------------------------------------------------------------------------------------------------------------------------------------------------------------------------------------------------------------------------------------------------------------------------------------------------------------------------------------------------------------------------------------------------------------------------------------------------------------------------------------------------------------------------------------------------------------------------------------------------------------------------------------------------------------------------------------------------------------------------------------------------------------------------------------------------------------------------------------------------------------------------------------------------------------------------------------------------------------------------------------------------------------------------------------------------------------------------------------------------------------------------------------------------------------------------------------------------------------------------------------------------------------------------------------------------------------------------------------------------------------------------------------------------------------------------------------------------------------------------------------------------------------------------------------------------------------------------------------------------------------------------------------------------------------------------------------------------------------------------------------------------------------------------------------------------------------------------------------------------------------------------------------------------------------------------------------------------------------------------------------------------------------------------------------------------------------------------------------------------------------------------------------------------------------------------------------------------------------------------------------------------------------------------------------------------------------------------------------------------------------------------------------------------------------------------------------------------------------------------------------------------------------------------------------------------------------------------------------------------------------------------------------------------------------------------------------------------------------------------------------------------------------------------------
Dinornis_robustus         CCAATCTTGGCATGGGGTCACGGCAGCATACGCAGCAAGGCTGTCCCGGGGGACTAAGCACCAATTCCCTAAACACGCCCGAAATACACCCTTCAGTACGCCTCCTATACGGTTACTTGTGTATATGCAGGCCGGGCAATTGGACGAACCTGAACAGATACAACGAACGCCTCATTTTCCGAATTATACGGAACGCTGCAGGGTGCGTGTAGGTGGGCTGCTTCGGTGAAACAAATAAACTAACATCACCCGCCCAGCGAAATCCTTGTCTGCGTTCCTCTGCCACCCTAATCCCACGCTTTCAACCATTGGCCCTACCGACATCTACCTGTAAAATAACTAAGTAGCGAAACGAACCATATCCCCGGGGTAATTCGCGTGTGCGCTTAATAGTGAGCTGAACCAACATTTCCAAGAGAACGCGCTCTTTCGGCCGATCAAGCCCTAGAATCCTAACTAGTCTCACAGCAACGCATAGCGGTAGCACACACAATGTTTATCCGTAGAAAATACACAAAATTCTACAAAAGTCTCAGAAACACTAAAATTAAACGCAAACATACCTCGGTCCCAGTACATTAACGCAACGAAAAGCGATACTCTGCTTTCCCGTTGAAACCCATGACAACTCAAATCAAAAGACATCTAACCCCTCAACAACATAACTCTTAACAGAGACTCATGGTGGAGGAGCACCACGGCGCCGACCGGGCATAGAGAGCGTGAATTAGACGAAGGTGATCGCCAAGGCGAGTCCAAAAATTCCCCTTCCCCGTTAAGGGGGAGTAGTCCCGGACGCGGGTGGCAATTCCCGGGTTACGGAATAAAGAAAACCGCTCTCACTTGTTGCAAGACCCCTCCGCGGGAAACCAGCACAAATTGCGGGGGCACTCCCTTTTGCCGGTACACCGTGAATCGGGTTGGAAGCTGTAGAGTGACTAGTCGTAGTGCCATAGGAGGGACGTTATGAAAAGACAGAAGTATCGACCGGAAATGCCACTGCGTATCTAAGGCAGAGCGATTCGAGCCGATTGGGCTCTGCTAGGGTGACGGTACTTCCTAGTACCCATGAGCTGGATAGGACATTCCCTCGCGGACCCTTGTCGGTACTAAATTAGTCATAAGGAACATAATGGTTTACAGACCGCACAAAGTACGTCCCCCATGGCGTGCGCGACTCTGTCGGTTCAAGGCGGTCGCGCAGGCGATACGCTCCGCACGGACTTAAGGGCGGGCATAACCGAGCATCGTCTCCACTAAGGAGGCGTACAGAGCCTTTATGTAGTAGCATGTTAACATGCCTGTTCCCGGGCCGAACAGTCACGAAAGGGGCCTTGGCATGGAAGGACGCCACATTAAACCGATTGCTTGATGGACATACAGGGTACCACTGATTTCCTTCCCACTCTTTATCAGTTACCCCACCATCTTACAACCTAAAAAGCACCATATCACACTGCTTACCCCGGCCACCTACTCGCCCCTCAACTAAACCTACCTTTTCCAAACCAACCAAGGCATGCACTTCAATCCCAACCGCCCTATACAACCTAAAGCGTCCTCGACCAGCCACCTATCGCACCGGACACCACGTACAGAAACCACCCGCGGCCAGACAGGCCTACCATAGAAGCCTAACAATACAACGCCCCAACGCGGGAACGTGTGCCCATTTCGAAGCCGCTTCAGGCACTCATGGGGGCCAATGCAATTCTATGTCCGCGCCTACTGACCTTCGAGCGAATCGCCACAGCAGCCTGAACTAATGGTTTTGTTTGTTCTACGCACGCGGCTCCAGAACCACCGGCCCAAGACCGTGGAGATGCCAAAGGACACGACGCTCAACCGTTTAGCCGAGTCGGTTTAGGGGTGTATTGGAGTCGCCGAAGTTTCAATCCCCAATCTATACCTGTGGGGTTTCTGGGATTTCTAAATTTGTAAGATACCCTTACTAATAAAATTCGCAACGAGACTCTGTGTGCCGTGCCCTTACTTCGGACTCCTGCGAGCCCCCCTGACCCCCCCACCTATAACCCCACGTGTGTACGGCGTGGCCATTTGTATAGCGCGTCCACTATGCCTTGAAACTATAGCTGTCACACACTTACACCCATATTGTGGGAGCGACGGTACACGTGCCCACACCCTCAAAACAAACCCAGCCTCCACATAAAAACACCAGAAACCTCCCATTCTAACACTAGAGCATGCTCGCTTTTCCCACTGACACCCCGCCGCACATAAACGAACCTAACGTTTAGCACTTATTGGACACACACAACTGACCGCCAGGATCTTTACAATCCCTAACCCCCACAGACCCCACGCACCCCATTTAGGATGCGCCAATAGAGCCTGCCCTCCAGCGGGCAGGTACCGGCCCACGGTGAACGACCAGCCAATCTTCTCGCGCTGGCAAATATTCCAGCATCAGTTTGACAGCGAGGGAACAGTTTTGGAACAATCGCATTATTTCGAAATGCACACACCCGCGCCCTCCCAGATTCCGACAAAGCCCAAACAGGCAAAGGCTATTCCAAATAGCGACTAGTTACTACCAACCGGCCACAATGCATAACGCCCAGCCACCAACCACACGCATGACTCTAATAACACAGCCCCAACCCATCACCAACTAAATGGAAGTTAACACATTTATTGAGAAATCTTTATTAATAACAATAAGCTTAATCCAGCTGATTACCTGATTAGCGCCAAATTATCCTTCAGACACAAGAAATGCTAGTGGGGAATTCCAGTTCGCGGGAAGGCCGGATACAGGGGCAAAAGTCGTATAATGACCCTTCACCCCGCACGGAGATGCTGCCCTCCGGAGGCACGTGCCCTAAAGGGGATCCACACCACAAACAGCAATCTCGGCTACTGGATGCACAGAAAAAGTTATACCGCAAGAAGCACCCTGTTCATACGTTAGACTTTTGTAACACGGGCGACAAGGTCAACCAAATTCAAGACGCAGACTCGGTTTAGCAAGACAATTCAATGCCTACCGATTAGATACCAACAGCGGTACACCATCAAGAACAAAACAACCGCGAAAGGCCAATAACCAAATCAAACAGAAAGGACGAAAGCCCGTGCTAAACACCACACCTATTGTCGTTACCGCCCATAACCAAGCAAGTCCAGCTTTAAAGCGGTGGCCCAGAAGTATCCAGAAAATCGTTGCTGCAACATCCTCAAAAATCAGCCTCTAATGTTATGTCCGATCAACACAGCTCGACTAGGATTGTTTGGCATCAGCTGTCACACCGAGGTTTTATATCCAGCGATTGTTCTAGATAAGGACCCACAGAGTGGTGCCTGCATTTGGAGAAACTTGACTAGCACGGTGTGGTTGGACACACTTGCCTCCCTCAGGAACACCATCCGTGTAACCGAGTCTGAACTCCTTTAAGACGTACATACCCACGTTTCACTGGCGATACGACCAACCCAACGTTTCTGTGACCTACAACGGGCGCGGTGCACTCACCCCATACCTAATCCTTCCCTTTCGGACCACATGGACCGGCCTAGAGCAGTTATTCACCACTCAAGGCGAAACATTGCTTGGTTATGGTGGGTACTCTTGGCGTGGGTGAGTGTCTATGGTTATCGCTTGTTGGATGGTGTTGTTGGGCTCGATGGTCGTGTGGGTGTGGTGGTAGGGGGAGGTGGAGTGCAGTAGGGGCTTTGGGACTGGGTGTTTATTGGTGCGCGGTCGGACGG
Dinornis_giganteus        CCAATCTTGGCATGGGGTCACGGCAGCATACGCAGCAAGGCTGTCCCGGGGGACTAAGCACCAATTCCCTAAACACGCCCGAAATACACCCTTCAGTACGCCTCCTATACGGTTACTTGTGTATATGCAGGCCGGGCAATTGGACGAACCTGAACAGATACAACGAACGCCTCATTTTCCGAATTATACGGAACGCTGCAGGGTGCGTGTAGGTGGGCTGCTTCGGTGAAACAAATAAACTAACATCACCCGCCCAGCGAAATCCTTGTCTGCGTTCCTCTGCCACCCTAATCCCACGCTTTCAACCATTGGCCCTACCGACATCTACCTGTAAAATAACTAAGTAGCGAAACGAACCATATCCCCGGGGTAATTCGCGTGTGCGCTTAATAGTGAGCTGAACCAACATTTCCAAGAGAACGCGCTCTTTCGGCCGATCAAGCCCTAGAATCCTAACTAGTCTCACAGCAACGCATAGCGGTAGCACACACAATGTTTATCCGTAGAAAATACACAAAATTCTACAAAAGTCTCAGAAACACTAAAATTAAACGCAAACATACCTCGGTCCCAGTACATTAACGCAACGAAAAGCGATACTCTGCTTTCCCGTTGAAACCCATGACAACTCAAATCAAAAGACATCTAACCCCTCAACAACATAACTCTTAACAGAGACTCATGGTGGAGGAGCACCACGGCGCCGACCGGGCATAGAGAGCGTGAATTAGACGAAGGTGATCGCCAAGGCGAGTCCAAAAATTCCCCTTCCCCGTTAAGGGGGAGTAGTCCCGGACGCGGGTGGCAATTCCCGGGTTACGGAATAAAGAAAACCGCTCTCACTTGTTGCAAGACCCCTCCGCGGGAAACCAGCACAAATTGCGGGGGCACTCCCTTTTGCCGGTACACCGTGAATCGGGTTGGAAGCTGTAGAGTGACTAGTCGTAGTGCCATAGGAGGGACGTTATGAAAAGACAGAAGTATCGACCGGAAATGCCACTGCGTATCTAAGGCAGAGCGATTCGAGCCGATTGGGCTCTGCTAGGGTGACGGTACTTCCTAGTACCCATGAGCTGGATAGGACATTCCCTCGCGGACCCTTGTCGGTACTAAATTAGTCATAAGGAACATAATGGTTTACAGACCGCACAAAGTACGTCCCCCATGGCGTGCGCGACTCTGTCGGTTCAAGGCGGTCGCGCAGGCGATACGCTCCGCACGGACTTAAGGGCGGGCATAACCGAGCATCGTCTCCACTAAGGAGGCGTACAGAGCCTTTATGTAGTAGCATGTTAACATGCCTGTTCCCGGGCCGAACAGTCACGAAAGGGGCCTTGGCATGGAAGGACGCCACATTAAACCGATTGCTTGATGGACATACAGGGTACCACTGATTTCCTTCCCACTCTTTATCAGTTACCCCACCATCTTACAACCTAAAAAGCACCATATCACACTGCTTACCCCGGCCACCTACTCGCCCCTCAACTAAACCTACCTTTTCCAAACCAACCAAGGCATGCACTTCAATCCCAACCGCCCTATACAACCTAAAGCGTCCTCGACCAGCCACCTATCGCACCGGACACCACGTACAGAAACCACCCGCGGCCAGACAGGCCTACCATAGAAGCCTAACAATACAACGCCCCAACGCGGGAACGTGTGCCCATTTCGAAGCCGCTTCAGGCACTCATGGGGGCCAATGCAATTCTATGTCCGCGCCTACTGACCTTCGAGCGAATCGCCACAGCAGCCTGAACTAATGGTTTTGTTTGTTCTACGCACGCGGCTCCAGAACCACCGGCCCAAGACCGTGGAGATGCCAAAGGACACGACGCTCAACCGTTTAGCCGAGTCGGTTTAGGGGTGTATTGGAGTCGCCGAAGTTTCAATCCCCAATCTATACCTGTGGGGTTTCTGGGATTTCTAAATTTGTAAGATACCCTTACTAATAAAATTCGCAACGAGACTCTGTGTGCCGTGCCCTTACTTCGGACTCCTGCGAGCCCCCCTGACCCCCCCACCTATAACCCCACGTGTGTACGGCGTGGCCATTTGTATAGCGCGTCCACTATGCCTTGAAACTATAGCTGTCACACACTTACACCCATATTGTGGGAGCGACGGTACACGTGCCCACACCCTCAAAACAAACCCAGCCTCCACATAAAAACACCAGAAACCTCCCATTCTAACACTAGAGCATGCTCGCTTTTCCCACTGACACCCCGCCGCACATAAACGAACCTAACGTTTAGCACTTATTGGACACACACAACTGACCGCCAGGATCTTTACAATCCCTAACCCCCACAGACCCCACGCACCCCATTTAGGATGCGCCAATAGAGCCTGCCCTCCAGCGGGCAGGTACCGGCCCACGGTGAACGACCAGCCAATCTTCTCGCGCTGGCAAATATTCCAGCATCAGTTTGACAGCGAGGGAACAGTTTTGGAACAATCGCATTATTTCGAAATGCACACACCCGCGCCCTCCCAGATTCCGACAAAGCCCAAACAGGCAAAGGCTATTCCAAATAGCGACTAGTTACTACCAACCGGCCACAATGCATAACGCCCAGCCACCAACCACACGCATGACTCTAATAACACAGCCCCAACCCATCACCAACTAAATGGAAGTTAACACATTTATTGAGAAATCTTTATTAATAACAATAAGCTTAATCCAGCTGATTACCTGATTAGCGCCAAATTATCCTTCAGACACAAGAAATGCTAGTGGGGAATTCCAGTTCGCGGGAAGGCCGGATACAGGGGCAAAAGTCGTATAATGACCCTTCACCCCGCACGGAGATGCTGCCCTCCGGAGGCACGTGCCCTAAAGGGGATCCACACCACAAACAGCAATCTCGGCTACTGGATGCACAGAAAAAGTTATACCGCAAGAAGCACCCTGTTCATACGTTAGACTTTTGTAACACGGGCGACAAGGTCAACCAAATTCAAGACGCAGACTCGGTTTAGCAAGACAATTCAATGCCTACCGATTAGATACCAACAGCGGTACACCATCAAGAACAAAACAACCGCGAAAGGCCAATAACCAAATCAAACAGAAAGGACGAAAGCCCGTGCTAAACACCACACCTATTGTCGTTACCGCCCATAACCAAGCAAGTCCAGCTTTAAAGCGGTGGCCCAGAAGTATCCAGAAAATCGTTGCTGCAACATCCTCAAAAATCAGCCTCTAATGTTATGTCCGATCAACACAGCTCGACTAGGATTGTTTGGCATCAGCTGTCACACCGAGGTTTTATATCCAGCGATTGTTCTAGATAAGGACCCACAGAGTGGTGCCTGCATTTGGAGAAACTTGACTAGCACGGTGTGGTTGGACACACTTGCCTCCCTCAGGAACACCATCCGTGTAACCGAGTCTGAACTCCTTTAAGACGTACATACCCACGTTTCACTGGCGATACGACCAACCCAACGTTTCTGTGACCTACAACGGGCGCGGTGCACTCACCCCATACCTAATCCTTCCCTTTCGGACCACATGGACCGGCCTAGAGCAGTTATTCACCACTCAAGGCGAAACATTGCTTGGTTATGGTGGGTACTCTTGGCGTGGGTGAGTGTCTATGGTTATCGCTTGTTGGATGGTGTTGTTGGGCTCGATGGTCGTGTGGGTGTGGTGGTAGGGGGAGGTGGAGTGCAGTAGGGGCTTTGGGACTGGGTGTTTATTGGTGCGCGGTCGGACGG
Pachyornis_geranoides     ------------------------------------------------------------------------------------------------------------------------------------------------------------------------------------------------------------------------------------------------------------------------------------------------------------------------------------------------------------------------------------------------------------------------------------------------------------------------------------------------------------------------------------------------------------------------------------------------------------------------------------------------------------------------------------------------------------------------------------------------------------------------------------------------------------------------------------------------------------------------------------------------------------------------------------------------------------------------------------------------------------------------------------------------------------------------------------------------------------------------------------------------------------------------------------------------------------------------------------------------------------------------------------------------------------------------------------------------------------------------------------------------------------------------------------------------------------------------------------------------------------------------------------------------------------------------------------------------------------------------------------------------------------------------------------------------------------------------------------------------------------------------------------------------------------------------------------------------------------------------------------------------------------------------------------------------------------------------------------------------------------------------------------------------------------------------------------------------------------------------------------------------------------------------------------------------------------------------------------------------------------------------------------------------------------------------------------------------------------------------------------------------------------------------------------------------------------------------------------------------------------------------------------------------------------------------------------------------------------------------------------------------------------------------------------------------------------------------------------------------------------------------------------------------------------------------------------------------------------------------------------------------------------------------------------------------------------------------------------------------------------------------------------------------------------------------------------------------------------------------------------------------------------------------------------------------------------------------------------------------------------------------------------------------------------------------------------------------------------------------------------------------------------------------------------------------------------------------------------------------------------------------------------------------------------------------------------------------------------------------------------------------------------------------------------------------------------------------------------------------------------------------------------------------------------------------------------------------------------------------------------
Pachyornis_elephantopus   ------------------------------------------------------------------------------------------------------------------------------------------------------------------------------------------------------------------------------------------------------------------------------------------------------------------------------------------------------------------------------------------------------------------------------------------------------------------------------------------------------------------------------------------------------------------------------------------------------------------------------------------------------------------------------------------------------------------------------------------------------------------------------------------------------------------------------------------------------------------------------------------------------------------------------------------------------------------------------------------------------------------------------------------------------------------------------------------------------------------------------------------------------------------------------------------------------------------------------------------------------------------------------------------------------------------------------------------------------------------------------------------------------------------------------------------------------------------------------------------------------------------------------------------------------------------------------------------------------------------------------------------------------------------------------------------------------------------------------------------------------------------------------------------------------------------------------------------------------------------------------------------------------------------------------------------------------------------------------------------------------------------------------------------------------------------------------------------------------------------------------------------------------------------------------------------------------------------------------------------------------------------------------------------------------------------------------------------------------------------------------------------------------------------------------------------------------------------------------------------------------------------------------------------------------------------------------------------------------------------------------------------------------------------------------------------------------------------------------------------------------------------------------------------------------------------------------------------------------------------------------------------------------------------------------------------------------------------------------------------------------------------------------------------------------------------------------------------------------------------------------------------------------------------------------------------------------------------------------------------------------------------------------------------------------------------------------------------------------------------------------------------------------------------------------------------------------------------------------------------------------------------------------------------------------------------------------------------------------------------------------------------------------------------------------------------------------------------------------------------------------------------------------------------------------------------------------------------------------------------------------------
Pachyornis_australis      ------------------------------------------------------------------------------------------------------------------------------------------------------------------------------------------------------------------------------------------------------------------------------------------------------------------------------------------------------------------------------------------------------------------------------------------------------------------------------------------------------------------------------------------------------------------------------------------------------------------------------------------------------------------------------------------------------------------------------------------------------------------------------------------------------------------------------------------------------------------------------------------------------------------------------------------------------------------------------------------------------------------------------------------------------------------------------------------------------------------------------------------------------------------------------------------------------------------------------------------------------------------------------------------------------------------------------------------------------------------------------------------------------------------------------------------------------------------------------------------------------------------------------------------------------------------------------------------------------------------------------------------------------------------------------------------------------------------------------------------------------------------------------------------------------------------------------------------------------------------------------------------------------------------------------------------------------------------------------------------------------------------------------------------------------------------------------------------------------------------------------------------------------------------------------------------------------------------------------------------------------------------------------------------------------------------------------------------------------------------------------------------------------------------------------------------------------------------------------------------------------------------------------------------------------------------------------------------------------------------------------------------------------------------------------------------------------------------------------------------------------------------------------------------------------------------------------------------------------------------------------------------------------------------------------------------------------------------------------------------------------------------------------------------------------------------------------------------------------------------------------------------------------------------------------------------------------------------------------------------------------------------------------------------------------------------------------------------------------------------------------------------------------------------------------------------------------------------------------------------------------------------------------------------------------------------------------------------------------------------------------------------------------------------------------------------------------------------------------------------------------------------------------------------------------------------------------------------------------------------------------------
Anomalopteryx             CCAATCTTGGCATGGGGTCACGGCAGCATACGCAGCAAGGCTGCCCCGGGGGACTAAGCACCAATTCCCTAAACACGCCCGAAATACTCCCTTCAGTACGCCTCTTATACGGTTACTTGTGTATATGCAGGCCGGGCAATTGGATGAACCTGAACAGATACAACGAACGCCTCATTTTCCGAATTATACGGAACGCTGCAGGGTGCGTGTAGGTGGGCTGCTTCGGTGAAACAAATAAACTAACATCACCCGCCCAGCGAAACCCTTGTCTGCGTTCCTCTGCCACCCTAATCCCACGCTTTCAACCATTGGCCCTACCGACATCTACCTGTAAAATAACTGAGTAGCGAAACGAACCATATCCCCGGGGTAATTCGCGTGTACGCTTAATAGTGAGCTGAACCAACATTTCCAAGAGAACGTGCTCTTTCGGCCGATCAAGCCCTAGAATCCTAACTAGTCTCACGGCAACGCATAGCGGTAGCACACACAATGTTTATCCGTAGGAAATACACAAAATTCTGCAAATGTTTCAAAAACACTAAAATTAAACGCAAGCATACCTCGGTCCCAGTGCATCAACGCAACGAAAAGCAATACTCTGCTTTCCCGTTGAAACCCATGACAACTCAAACCAACAGACATCTGACCCCTCAACAACATAACTCTTAACAGAGATTCATGGTGGAGGAGCACCACGGCGCCGACCGGGCATAGAGAGCGTGAATTAGACGAAGGTGATCGCCAAGGCGAGTCCAAAAATTCCCCTTCCCCGTTAAGGGGGAGTAGTCCCGGACGCGGGTGGCAATTCCCGGGTTACGGAATAAAGAAAACCGCTCTCACTTGTTGCAAGACCCCTCCGCGGGAAACCAGCACAAATTGCGGGGGCGCTCCCTTTTGCCGGTACACCGTGAATCGGGTTGGAAGCTGTAGAGTGACTAGTCGTAGTGCCATAGGAGGGACGTTATGAAAAGACAGAAGTATCGACCGGAAATGCCACTGCGTATCTAAGGCAGAGCGATTCGAGCCGATTGGGCTCTGCTAGGGTGACGGTACTTCCTAGTACCCATGAGCTGGATAGGACATTCCCTCGCGGACCCTTGTCGGTACTAAATTAGTCATAAGGAACATAATGGTTTACAGACCGCACAAAGTACGTCCCCCATGGCGTGCGCGACTCTGTCGGTTCAAGGCGGTCGCGCAGGCGATACGCTCCGCACGGACTTAAGGGCGGGCATAACCGAGCATCGCCTCCACTAAGGAGGCGTACAGAGCCTTTATGTAGTAGCATGTTAACATGCCTGTTCCCGGGCCGGACAGTCACGAAAGGGGCCTTGGCACGGAAGGACGCCACATTAAACCGATTGCTTGATGGACATACAGGGTACCACTGATTTCCTTCCCACCCTTTATCAGTTACCCCACCATCTTACAACCTAAAAAGCACCATATCACACTGCTTACCTCGACCACCTACTCGCCCCTCAACTAAACCTGCCCTCTCCAAACCAGCCAAGGCATGCACTTCAATCCCAACCGCCCTATACAACCTAAAGCGTCCTCGACCAGCCACCTATCGCACCGGACACCACGTACAGAAACCACCCGCGGCCAGACAGGCCTACCATAGAAGCCTAACGATACAACACCCCAACGCGGGAACGTGTGCCCATTTCGAAGCCGCTTCAGGCACTCATGGGGGCCAATGTAATTCTATACCCACGCCTACCGACCTTCGAGCGAATCGCCACAGCAGCCTGAACTAATGGTTTTGTTTGTTCTACGCACGCGGCTCCAGAACCACCGGCCCAAGACCGTGGAGATGCCAAAGGACACGACGCCCAACCGTTTAGCCGAGTCGGTTTAGGGGTGTATTGGAGTCGCCGAAGTTTCAGTTCCCAATCTATACCTGTGGGGTTTCTGGGATTTCTAAATTTGTAAGATACCCTTACTAATAAAATTCGCAACGAGACTCTGTGTGCCGTGCCCTTACTTCGGACTTCTGCGAGCCCCCCTGACCCCCCCACCTATAACCCCACGTGTGTACGGCGTGGCCATTTGTATAGCGCGTCCACTATGCCTCGAAACTATAGCTATCACACACTTACACCCATATTGTGGGAGCGACGGTACACGTGCCCACACCCTCAAAACAAACCCAGCCTCCACATAAAAACACCAGGAACCTCCCATTCTAACACTAGAGCATGCTCGCTTTTCCCACTGACACCCCGCCGCACATAAACGAACCTAACGTTTAGCACTTATTGGACACACACAACTGACCGCCAGGATCTTTACAATCCCTAACCCCCACAGACCCCACGCACTCCATTTAGGATGCGCCAATAGAGCCTGCCCTCCAGCGGGCAGGTACCGGCCCACGGTGAACGACCAGCCAATCTTCTCGCGCTGGCAAATATTCCAGCATCAGTTTGACAGCGAGGGAACAGTTTTGGAACAATCGCATTACTTTGAAATGCACACACTCGCGCCCCCCCAGATTCCGACAAAGCCCAAACAGGCAAAGGCTATTCCAAATAGCGACTAGCTACTACCAACCGGCCACAATACATAACGCCCAACCACCAACCACACGCATGACTCTAATGACACAACCTCAACCCATCATCAACTAAATGGAAGTTAACACATTTATTGAGAAATCTTTATTGATAACAATAAGCTTAATCCAGCTGATTACCTGATTAGCGCCAAATTATCCCTCAGACACAAGAAATGCTAGTGGGGAATTCCAGTTCGCAGGAAGGCCGAATACAGGGGCAAAAGTCGTATAATGACCCTTCACCCCGCACGGAGATGCTGCCCTCCGGAGGCACGTGCCCTAAAGGGGATCCACACCACAAACAGCAATCTTGGCTATTGGATGCACAGAAAAAGTTATACCGCAAGAAGCACCCTGTCCATACGTTAGATTTTTGTAACACGGGCGACAAGGTCAACCAAATTCAAGACGCAGACTCGGTTTAGCAAGACAATTCAATGCCCACCGATTAGATACCAACAGCAGTACACCATCAAGAACAAAACAACCGCGAAAGGCCAATAACCAAATCAAACAAAAAGGACGAAAGCCCGTGTTAAACACCACACCTATTGTCGTTACCGCCCATAACCAAGCAAGTCCAGCTTTAAAGCGGTGACCCAGGAATATCCAGAAAATCGTTGCTGCAACATCCCCAAAAATCAGCCTCTAATGTTATGTCCGATCAACACAGCCCGACTAGGATTGTTTGGCATCAGCTGTCACACCGAGGTTTTATATCCAGCGATTGTTCTAGATGAGGGCCCACAGAGTGGTGCCTGCATTTGGAGAAACTTGGCTAGCGCGGTGTGGTTGGACACACTTGCCTCCCTCAGGAACACCATCCGTGTAACCGAGTCTGAACTCCTTTAAGACGTACATACCCACGTTTCACTGGCGATACGACCAACCCAACGTTTCTGTGACCTACAACGGGCGCGGTGCATTCACCCCATACCTAATCCCTCCCTTTCGGACCACATGGACCGGCCTAAAGCAGTTATTCACCACTCAAGGCGAAACATTGCTCGGTTATGGTGGGTACTCTTGGCGTGGGTGAGTGTCTATGGTTATCGTTTGTCGGACGGTGTTGTTGGGCTCGGTGGTCGTGTGGATGTGGTGGTGGGGGGAGGTGGAGTGCAGTAGGGATTTTGGGACTGGGTGCTTACTGGTGCGCGGTCGGACGG
Emeus_crassus             CCAATCTTGGCATGGGGTCACGGCAGCATACGCAGCAAGGCTGTCCCGGGGGACTAAGCACCAATTCCCTAAACACGCCCGAAATACCCCCTTCAGTACGCCTCTTATACGGTTACTTGTGTATATGCAGGCCGGGCAATTGGATGAACCTGAACAGATACAACGAACGCCTCATTTTCCGAATTATACGGAACGCTGCAGGGTGCGTGTAGGTGGGCTGCTTCGGTGAAACAAATAAACTAACATCACCTGCCCAGCGAAACCCTTGTCTGCGTTCCTCTGCCACCCTAATCCCACGCTTTCAACCGTTGGCCCTACCGACATCTACCTGTAAAATAACTAAGTAGCGAAACGAACCATATCCCCGGGGTAATTCGCGTGTGCGCTTAATAGTGAGCTGAACCAACATTTCCAAGAGAACGCGCTCTTTCGGCCGATCAAGCGCTAGAATCCTAACTAGTCTCACAGCAGCGCATAGCGGTAGCACACACAATGTTTATCCGTAGGAAATACACAAAATTCTGCAAATGTTTCAAAAACACTAAAATTAAACGCAAGCATACCTCGGTCCCAGTACATTAACGCAACGAAAAGCAATACTCTGCTTTCCCGTCGAAACCCATGACAACTCAAATCAACAGACATCTGACCCCTCAACAACATAACTCTTAACAGAGATTCATGGTGGAGGAGCACCACGGCGCCGACCGGGCATAGAGAGCGTGAATTAGACGAAGGTGATCGCCAAGGCGAGTCCAAAAATTCCCCTTCCCCGTTAAGGGGGAGTAGTCCCGGACGCGGGTGGCAATTCCCGGGTTACGGAATAAAGAAAACCGCTCTCACCTGTTGCAAGACCCCTCCGCGGGAAACCAGCACAAATTGCGGGGGCGCTCCCTTTTGCCGGTACACCGTGAATCGGGTTGGAAGCTGTAGAGTGACTAGTCGTAGTGCCATAGGAGGGACGTTATGAAAAGACAGAAGTATCGACCGGAAATGCCACTGCGTATCTAAGGCAGAGCGATTCGAGCCGATTGGGCTCTGCTAGGGTGACGGTACTTCCTAGTACCCATGAGCTGGATAGGACATTCCCTCGCGGACCCTTGTCGGTACTAAATTAGTCATAAGGAACATAATGGTTTACAGACTGCACAAAGTACGTCCCCCATGGCGTGCGCGACTCTGTCGGTTCAAGGCGGTCGCGCAGGCGATACGCTCCGCACGGACTTAAGGGCGGGCATAACCGAGCATCGCCTCCACTAAGGAGGCGTACAGAGCCTTTATGTAGTAGCATGTTAACATGCCTGTTCCCGGGCCGGACAGTCACGAAAGGGGCCTTGGCACGGAAGGACGCCACATTAAACCGATTGCTTGATGGACATACAGGGTACCACTGATTTCCTTCCCACCCTTTATCAGTTACCCCACCATCTTATAACCTAAAAAGCACCATATCACACTGCTTACCTCGACCACCTACTCGCCCCTCAACTAAACCTGCCCTCTCCAAACCAACCAAGGCATGCACTTCAATCCCAACCGCCCTATACAACCTAAAGCGTCCTCGACCAGCCACCTATCGCACCGGACACCACGTACAGAAACCACCCGCGGCCAGACAGGCCTACCATAGAAGCCTAACAATACAACACCCCAACGCGGGAACGTGTGCCCATTTCGAAGCCGCTTCAGGCACTCATGGGGGCCAATGTAATTCTATACCCACGCCTACTGACCTTCGAGCGAATCGCCACAGCAGCCTGAACTAATGGTTTTGTTTGTTCTACGCACGCGGCTCCAGAACCACCGGCCCAAGACCGTGGAGATGCCAAAGGACACGACGCCCAACCGTTTAGCCGAGTCGGCTTAGGGGTGTATTGGAGTCGCCGAAGTTTCAATTCCCAATCTATACCTGTGGGGTTTCTGGGATTTCTAAATTTGTAAGATACCCTTACTAATAAAATTCGCAACGAGACTCTGTGTGCCGTGCCCTTACTTCGGACTCCTGCGAGCCCCCCTGACCCCCCCACCTATAACCCCACGTGTGTACGGCGTGGCCATTTGTACAGCGCGTCCACTATGCCTTGAAACTATAGCTATCACACACTTACACCCATATTGTGGGGGCGACGGTACACGTGCCCACACCCTCAAAACAAACCCAGCCTCCACATAAAAACACCAGGAACCTCCCATTCTAACACTAGAGCATGCTCGCTTTTCCCACTGACACCCCGCCGCACATAAACGAACCTAACGTTTAGCACTTATTGGACACACACAACTGACCGCCAGGATCTTTACAATCCCTAACCCCCACAGACCCCACGCACCCCATTTAGAATGCGCCAATAGAGCCTGCCCTCCAGCGGGCAGGTACCGGCCCACGGTGAACGACCAGCCAATCTTCTCGCGCTGGTAAATATTCCAGCATCAGTTTGACAGCGAGGGAACAGTTTTGGAACAATCGCATTACTTTGAAATGCACACACTCGCGCCCCCCCAGATTCCGACAAAGCCCAAACAGGCAAAGGCTATTCCAAACAGCGACTAGCTACTACCAACCGGCCACAATACATAACGCCCAACCACCAACCACACGCATGACTCTAATGACACAACCTCAACCCATCACCAACTAAATGGAAGTTAACACATTTATTGAGAAATCTTTATTGATAACAATAAGCTTAATCCAGCTGATTACCTGATTAGCGCCAAATTATCCCTTAGACACAAGAAATGCTAGTGGGGAATTCCAGTTCGCAGGAAGGCCGGATACAGGGGCAAAAGTCGTATAATGACCCTTCACCCCGCACGGAGATGCTGCCCTCCGGAGGCACGTGCCCTAAAGGGGATCCACACCACAAACAGCAATCTCGGCTATTGGATGCACAGAAAAAGTTATACCGCAAGAAGCACCCCGTCCATACGTTAGATTTTTGTAACACGGGCGACAAGGTCAACCAAATTCAAGACGCAGACTCGGTTTAGCAAGACAATTCAATGCCCACCGATTAGATACCAACAGCAGTACACCATCAAGAACAAAACAACCGCGAAAGGCCAATAACCAAATCAAACAGAAAGGGTGAAAGCCCGTGTTAAACATCACACCTATTGTCGTTACCGCCCATGACCAAGCAAGTCCAGCTTTAAAGCGGTGACCCAGGAATATCCAGAAAATCGTTGCTGCAACATCCCCAAAAATCAGCCTCTAATGTTATGTCCGATCAACACAGCCCGACTAGGATTGTTTGGCATCAGCTGTTACACCGAGGTTTTATATCCAGCGATTGTTCTAGATGAGGGCCCACAGAGTGGTGCCTGCATTTGGAGAAACTTGGCTAGCACGGTGTGGTTGGACACACTTGCCTCCCTCAGGAACACCATCCGTGTAACCGAGTCTGAACTCCTTTAAGACGTACATACCCACGTTTCACCGGCGATACGACCAACCCAACGTTTCTGTGACCTACAACGGGCGCGGTGCACTCACCCCATACCTAATCCCTCCCTTTCGGACCACATGGACCGGCCTAAAGCAGTTATTCACCACTCAAGGCGAAACATTGCTTGGTTATGGTGGGTACTCTTGGCGTGGGTGGGTGTTTATGGTTATCGTTTGTTGGACGGTGTTGTTGGGCTCGGTGGTCGTGTGGATGTGGTGGTGGGGGGAGGTGGAGTGCAGTAGGGACTTTGGGACTGGGTGCTTATTGGTGCGCGGTCGGACGG
Euryapteryx_curtus        ------------------------------------------------------------------------------------------------------------------------------------------------------------------------------------------------------------------------------------------------------------------------------------------------------------------------------------------------------------------------------------------------------------------------------------------------------------------------------------------------------------------------------------------------------------------------------------------------------------------------------------------------------------------------------------------------------------------------------------------------------------------------------------------------------------------------------------------------------------------------------------------------------------------------------------------------------------------------------------------------------------------------------------------------------------------------------------------------------------------------------------------------------------------------------------------------------------------------------------------------------------------------------------------------------------------------------------------------------------------------------------------------------------------------------------------------------------------------------------------------------------------------------------------------------------------------------------------------------------------------------------------------------------------------------------------------------------------------------------------------------------------------------------------------------------------------------------------------------------------------------------------------------------------------------------------------------------------------------------------------------------------------------------------------------------------------------------------------------------------------------------------------------------------------------------------------------------------------------------------------------------------------------------------------------------------------------------------------------------------------------------------------------------------------------------------------------------------------------------------------------------------------------------------------------------------------------------------------------------------------------------------------------------------------------------------------------------------------------------------------------------------------------------------------------------------------------------------------------------------------------------------------------------------------------------------------------------------------------------------------------------------------------------------------------------------------------------------------------------------------------------------------------------------------------------------------------------------------------------------------------------------------------------------------------------------------------------------------------------------------------------------------------------------------------------------------------------------------------------------------------------------------------------------------------------------------------------------------------------------------------------------------------------------------------------------------------------------------------------------------------------------------------------------------------------------------------------------------------------------------------------
Casuarius_bennetti        ------------------------------------------------------------------------------------------------------------------------------------------------------------------------------------------------------------------------------------------------------------------------------------------------------------------------------------------------------------------------------------------------------------------------------------------------------------------------------------------------------------------------------------------------------------------------------------------------------------------------------------------------------------------------------------------------------------------------------------------------------------------------------------------------------------------------------------------------------------------------------------------------------------------------------------------------------------------------------------------------------------------------------------------------------------------------------------------------------------------------------------------------------------------------------------------------------------------------------------------------------------------------------------------------------------------------------------------------------------------------------------------------------------------------------------------------------------------------------------------------------------------------------------------------------------------------------------------------------------------------------------------------------------------------------------------------------------------------------------------------------------------------------------------------------------------------------------------------------------------------------------------------------------------------------------------------------------------------------------------------------------------------------------------------------------------------------------------------------------------------------------------------------------------------------------------------------------------------------------------------------------------------------------------------------------------------------------------------------------------------------------------------------------------------------------------------------------------------------------------------------------------------------------------------------------------------------------------------------------------------------------------------------------------------------------------------------------------------------------------------------------------------------------------------------------------------------------------------------------------------------------------------------------------------------------------------------------------------------------------------------------------------------------------------------------------------------------------------------------------------------------------------------------------------------------------------------------------------------------------------------------------------------------------------------------------------------------------------------------------------------------------------------------------------------------------------------------------------------------------------------------------------------------------------------------------------------------------------------------------------------------------------------------------------------------------------------------------------------------------------------------------------------------------------------------------------------------------------------------------------------------
Casuarius_casuarius       CCAATCTTGACACAGGGTCACGGCAGCATACGCAGCAAGGCTGTCCCGGGGGACTAAGCACCAATTCCCTAAACACGTTCGAAATACCCCCTTCAGCATGCCTCTTATACGGTTACTTGTGTATATGCAGGCCGGGCAATTGGACGAACCTGAACAGATACAACGAACGCCTCATTATCTGAATTATACGGAACGCTGCAGGGTGCGTGTAGGTGGGCTGCTTCGGTGAAACAAACAGACTCACATCACCCGCTCCGCGAAACCCTTGTCTGCGTTCCTCTGCCACCCTAATCCCACGCTCTCAAACATTGGCCCCACCGACATACACATGTAAAATAACTGAGTAGTGAAACGAACCATATCCCCGGGGTAATTCGCGGGTGCCCTTAATAGTAAGCTGAACCAACATTTCCAAGGGAACGCGCTCTTTCGGCCGATCAAGCACTAGAATCCAAACTAATCTCACAGCAGCGCATGGTGGTAGTACACACAACGTTTATCAGTAAGAAATGCACAACATTTTGCAAGGGTCTCAAAAACACTAAAATTAAACGCAGACATGCCTCGGCCCCAGTACATCACCGTAACGAAGAGGGATACTTTGCTTTCCCGTTGAAACCCATGACAACTCAAACAATAAGACGTCTAACCCCTCAACATAATAACTCTTAACAGAGACTCATGGTGGAGGAGCACCACGGCGCCGACCGGGCATAGAGAGCGTGAATTAGACGAAGGTGATCGCCAAGGCGAGTCCAAAAATTCCCCTTCTCTGTTAGGGGGGAGTAGTCCCGGACGCGGGTGGCGATTCCCGGGTTACGGAATAAAGAAAACCGCACTCACTTGTTGTAAGACCCCTCCGCGGGAAACCAGCACAAATTGCGGGGGCGCTCCCTTTTGCCGGTATACCGTGAATCGGATTGGAAGCTGTAGAGTGACTAGTCGTAGTGCCATAGGAGGGACGTTATGAAAAGACAGAAGTATTGACCGGAAATGCCACTGTGTATCTAAGGCAGAGCGATTCGAGCCGATTGGGCTCTGCTAGGGTGACGGTACTTCTTAGTACCCATGAGCTGGATAGGACATTCCCTTGCGGACCCTTGTCGGTATTAACTTAGTCATAAGGAATATAATGGTTTACAGGCCGCAGAAAGTACGTCCCCCATGGCGTGCGCGACTCTGTCGGTTCAAGGCGGTCGCGCAGGCGATACGCTCCACACAGATTTAAGGGCGGGCATAATCGAGCACCGCCTCCATTAAGGAGGCGTATAGAGCCTTTATGTAGTAGCTTGTTAGCATGCCTGCTCTCGGGCCGGGCAGTCACGAAAGGGGCCTTGGCACGGAAGGACGCCACATTAAACCGATTGCTTGATGGACATACAGGGTACCACTGATTTCCTACCCACACTTCAACATTGATCCCACCACCTTACAACCTAAAAAAGACACTGTCACATTGCTGACCTCGACCACCTCCTCGTCTCGCGGCTAAACCTACCCTTCCCAAACTAACCAACGCATGCACTTCAATCTTGACCGTCCTATACAACCTAAAGCGTCCTCGAACAGCCACCTATCGCCCCGGACACCACGCACAGAAACTACCCGTGGCCAGACAGGCCCACCATAGAAGCCCAACAATACAGTACCCTAACGGGGGAACGTGTGCCCATTTCGAAGCCGCTTCAGGCACTCATGGGGGCCAATGTAATTCTATATTCATGCCTACCGACCTTCGGGCGGATCGCCACAGCAGCCTGAACTAATGGTTTCGTTTGTTCTACGCACGCGGCTCCAGAACCACTGGCCCAAGACCGTGGAGATGCCAAAGGACACGACGCACAACTGTTTAGCCGAGTCGGTTTAGGGGTGTATTGGAGTCGCCGAAGTTTCAGTCCCCAATCTATACCTGTGGGGTTTCTGGGATCTCTAAATTTGTAAAATACCCTCACAAACAAGATTCGCAACGGGACTCTGTGTGCCGTGCCCTTACTTCGGACTTCTGCGAGCCCCCCTGACCCCCACACCTATAACTCCACGCGTGTACGGTGTGGCCATTTGTATAGCGTGTCCACTATGCCTCGAAACTCTAGCTATCACACACTTATACGCATGTTGTGGGAGCGACGGTACACGTGCCCACACCCTCAAAACAAACCCAGTCTCAACCTGAAAACACCAGGAATCTCCCATTCCAACTCTAGAGCATGCCCGTTTTTCCCACAGACACCCCGCAGCACATAAACAAACCTAACGTTGAGAACTTATTGGACACACACAACTGACCGCCAGGATCCTTACAATCCCCGACCCCCACAGACCTCATGCACATCATTTAGACTGCGCCAATAGAGCCTGCCCTTCAGCGGGCAGGTACCGGCCCACGGTGAACGACCAGCCAATCTTCTCACGTTGGCAAATATCCCAGCATCAGTTTGACAGCGAGGAAACAGTTTTGGAACAATCGTATTATTTCGAAATGCACACACCCGCGTCCCCCCAAATTCCGATAAAGCCCAAACAGGCAAAAGCTATTACAAACAGCGACCAGTTACTACCAACCGACCGCAATACATAACGCCCAGCCACCACCCACACGCATGAACCCAATACCACAACCACAACCCCTCATCAACCTAATAGAAGTTAACACATATATTGAGAAGTCTTTATACATAACCATAAGCTTACTTCAGTTGATTACCTGATTAGTGCCAAATTATCCATCAGACATAAGAAATACTAGTGGGGAATTTCAGTTCGCGGGAAGGCCGGATACAGGGGCACAAGTCGTAAAATGACCATTCATCCCGCATGGAGATGCTGCCCTCCGGAGGCACGTGCCCTAAAGGGGATCCACACCCCAAACAGCAATCTCGGTTATTGGATGCACAGAAAAAGTTATACCGCAAGAAGCACCCCGTCCATACGTTAGACTCTTGTAACACGGGCGACAAGGCCACCCAAAGTCAAGACGCAGACTCGGTTTAGCAAGACAATTCAATGCCCATCGATTAGATAACAACAGCGGTACACCAACAAGATCGGAACAACCGCGAAAGGCCAATAGCCAAACCAAACAGAAAGGAAGAACGAACGCGCTACACACTACAATTATTAACGTTACCCCCTACAACCAAGCAAGTCCAGCTTTAAAGCGGCGGTCCAGGAATACCCAGCAAATCGTTGCTGCAACATCCCCAAAAATCAGCCTCTAATGTTATGTCCGATCAACACAGCCCGACTAGGATCGTTTGGCATCAGCTGTCACACCGAGGTTTTATATCCAGCGTTTGTTCTAGATAAGGACCCATAGAGTGGTGCCTGCATTTGGAGAAACTTGACTAGCACGGTGTGGTTGGACACACTTGCCTCCCTCAGGAACACCATCCGTGTAACCGAGTCTGAACTCCTTTCAGACGTACATACCCACGTTTCACCGGCGATACGACCGACCCAACGTTTTTGTGACCTACAACGGGCGTGGTGCACTCACTCCATACCTAATCCCTCGCTTCCGGACCACATAGACCGGCCTAAAGCAGTTATTCACCATTCAAGGCGAAACATTATTTGTTTATGGTGGGTACTCTTGGCGTGGGTGGGTGTTCACGGTTATTGTTTGTTGGATGGTGTTGTTGGGCTCGATGGTCGTGTGGGCGCGGTGGGGACGGGAGGTGGGGTGCAGTAGGGATTTTGGGATTGGGTGTTCATTGGTGCGCGTTCGGACGG
Dromaius_novaehollandiae  CCAATCTTGACACAGGGTCATGGCAGCATACGCAGCAAGGCTGCCCCGGGGGACTAAGCACCAATTCCTTAAACACGCTCGAAATACCCCCTTCAGCACGCTTCCTATACGGTTACTTGTGTATATGCAGGCCGGGCAATTGGACGAACTTGAACAGATACAACGAACGCCTCATTATCCGAATTATACGGAACGCTGCAGGGTGCGTGTAGGTGGGCTGCTTTGGTGAAATAAACAGATTCACATCACCTGCTCCGCGAAACTCTTGTTTGCGTTCCTCTGCCACCCTAATCCCACGCTTTCAAACATTGGCCCTACCGACATACACAAGTAAAATAACTGAGTAGTGAAACGAACCATATCCCCGGGGTAATTCGCGGGTGTCCTTAATAGTAAGCTGAACCAACATTTTCAGGAGAACGCGCTCTTTCGGCCGATCAAGCCCTAGAATCCAAACTAATTTCACAACAACGCATGATGGTAGTACACACAACGTTTATCAGTAGGAAATGCACTATATTTTGCAAGGGTTTCAAAAACACTAAAATTAAACGCAGACACGCTTTGGCCCCAGTACATTACCGCAACGAAGAGGAATACTCCGCTTTCCCGTTGAAACCCATGACAACTCAAACAACAAGACATCTAACTCCTCAACATAATAACTTTTAACAGAGACTCATGGTGGAGGAGCACCACGGCGCCGACCGGGCATAGGGAGCGTGAATTAGACGAAGGTGATCGCCAAGGCGAGTCCAAAAATTCTCCTTCTCCGTTAGGGGGGAGTAGTCCCGGACGCGGGTGGCGATTCCTGGGTTACGGAATAAAGAAAACCGCACTCACCTGTTGCAAGACCCCTCCGCGGGAAACCAGCACAAATTGCGGGGGCGCTCCCTTTTGCCGGTATACCGTGAATCGGATTGGAAGCTGTAGAGTGATTAGTCGTAGTGCCATAGGAGGGACGTTATGAAAAGACAGAAGTATTGATCGGAAATGCCACTGTGTATCTAAGGCAGAGCGATTCGAGCCGATTGGGCTCTGCTAGGGTGATGGTACTTCCTAGTACCCATGAGCTGGATAGGACATTCCCTCGCGGACCCTTGTCGGTACTAATTTAGTCATAAGGAACATAATGGTTTACAGGCCGCACAAAGTACGTCCCCCATGGCGTGCGCGACTCTGTCGGTTCAAGGCGGTCGCGCAGGCGATACGCTTCATACAGACTTAAGGGCGGGCATAACCGAGCACCGCCTCCACTAAGGAGGCGCACAGAGCCTTTATGTAGTAGCTTGTTAGCATGCCTGCTCCCGGGCCGGGCAGTCACGAAAGGGGCCTTGGCACGGAAGGACGCCACATTAAACCGATTGCTTGATGGACATACAGGGTACCACTGATTTCCTGCCCACACTTCAACGTTGATCCCACCACCTTACAATCCAAAAAACACACTATCACATTGCTGACCTCGACCACCTCCTCACTCCTCGGCTAAACCTACCCTTCCCAAACTAACCAACGCATGCACTTCAGTCCTAACCGTCCTATACAACCTAAAGTGTCCTCGACCAGCCACCTATCGCCTCGGACACCACGCACAGAAACCACCTGCGGCCAGACAGGCCCACCATAGAAGCCCAACAATACAGTACCCCAACGGGGGAACGTGTGCCCATTTCGAAGCCGCTTCAGGCACTCATGGGGGCCAATGCAATTCTATATTTATGCCTACCGACCTTCGGGCGGATCGCCACAGCAGCCTGAACTAATGGTTTCGTTTGTTCTATGCACGTGGCTCCAGAACCACCGGCCCAAGACCGTGGAGATGCCAAAGGACACGACGCACAACTGTTTAGCCGAGTCGGTTTAGGGGTGTATTGGAGTCGCCGAAGTTTCAGTCCCCAATCTATACCTGTGGGGTTTCTGGGATTTCTAAATTTGTAAAATACCCTCACAAACAAGATTCGCAACGGGACTCTGTGTGCTGTGCCCTTACTTCGGACTCCTGCGAGCCCCCCTGACCCCCACATCTATAACCCCACGTATGTACGGTGTGGCTTTTTGTACAGCGCGTCCACTATGCCTCGAAACTCTGGCTATCACACACTTATACGTACGTTGTGGGAGCGACGTTACACGTGCCCACACCCTCAAAACAAACCCAGCCTCAACATAAAAACACCAGGAACCTCCCATTCCAACTCTGGGGCATGCCCGCTTTCCCCACAGACACCCCGCAGCACATAAACAAACCTAACGTTGAGGACTTATTGGACACACACAACTGACCGCCAGGATCCTTACAATTCCCGACCCCCACAGACCCCACGCACCTCACTTAGACTGCGCCAATAGAGCTTGCCCTTCAGCGGGCAGGTATCGGTCCACGGTGAACGAACAGCCAATTTTCTCACGCTGGCAAATATCCCAGTATTAGTTTGACAGTGAGGAAACAGTTTTGGAACAATCGCATTACTTTGAAATGCACACACTCACGCCCCCCCAAATTTCGACAAAGCCCAAATAGGCAAAAGTTATTACAAACAGCGACCAGTTACTACCAACCGATCTTAATACATAACGCCCAACCACCACCCACACGCATGAACCCAATACCACAATCACAACCCTTCACCAACCTAATAGAAGTTAATACATATATTGAGAAATCTTTATACATAACCATAAGCTTACTTCAGCTGATTACCTGATTAGTGCCAAATTATTTATCAGACACAAGAACTACTAGTGGGGAATTCCAGTTCGCGGGAAGGCCGGATACAGGGGCACAAGTCGTAAAATGACCGTTCCCCCCGCACGGAGATGCTGCCCTCCGGAGGCACGTGTCCTAAAGGGGATCCACACCTCAAACAGAAATCTCGGCTACTGGATGCACAGAAAAAGTTATACCGCAAGAAGCACCCCGTCCATACGTTAGACTCTTGTAACACGGGCGACAAGGTCACCCAAAGTTAAGACGCAGACTCGGTTTAGCAAGACAATTCAATGCCCATCGATTAGATAACAACAGCAGTACACTAGCAAGATCGGAACAACCGTGAGAGGCCAATAACCAAACCAAACAAAAAGGAAGAACGAACGTGCCACACACTACAATTATTAATGTTACCTCCCACAACCAAGCAAGTCCAGCTTTAAAGCGGTGGTCCAGGAATACCCAGCAAATCGTTGCTGCAACATCCCCAAAAATCAGCCTCTAATGTTATGTCCGATCAACACAGCCCGACTAGGATCGTTTGGCATCAGCTGTCACACCGAGGTTTTATATCCAGCGTTTGTTCTAGATAAGGACCCATAGAGTGGTGCCTGCATTTGGAGAAACTTGACTAGCACGGTGTGGTTGGACACACTTGCCTCCCTTAGGAAAACCATCCGTGTAACCGAGTCTGAACTCCTTTCAGACGTACATACCCACGTTTCACCGGCGATACGACCGACCCAACGTTTCTGTGACCTACAACGGGCGCGGTGCACTCACTCCATACCTAATCCCTCACTTCCGGACCGCATAGACCGGCCTAAAGCAGTTATTCACCACTCAAGGCGAAACATTATTTGTTTATGGTGGGTACTCTTGGCGTGCGTGGGTGTTTACGGTTATTGTTTGTTGGATGGTGTTGTTGGGCTCGATGGTCGTGTGGGTGTGGTGGAGGCGGAAGGTGGGGTACAGTAGGGATTTTGGGATTGGGTGTTTATTGGTGCGCGTTCGGACGG
Dromaius_baudinianus      ------------------------------------------------------------------------------------------------------------------------------------------------------------------------------------------------------------------------------------------------------------------------------------------------------------------------------------------------------------------------------------------------------------------------------------------------------------------------------------------------------------------------------------------------------------------------------------------------------------------------------------------------------------------------------------------------------------------------------------------------------------------------------------------------------------------------------------------------------------------------------------------------------------------------------------------------------------------------------------------------------------------------------------------------------------------------------------------------------------------------------------------------------------------------------------------------------------------------------------------------------------------------------------------------------------------------------------------------------------------------------------------------------------------------------------------------------------------------------------------------------------------------------------------------------------------------------------------------------------------------------------------------------------------------------------------------------------------------------------------------------------------------------------------------------------------------------------------------------------------------------------------------------------------------------------------------------------------------------------------------------------------------------------------------------------------------------------------------------------------------------------------------------------------------------------------------------------------------------------------------------------------------------------------------------------------------------------------------------------------------------------------------------------------------------------------------------------------------------------------------------------------------------------------------------------------------------------------------------------------------------------------------------------------------------------------------------------------------------------------------------------------------------------------------------------------------------------------------------------------------------------------------------------------------------------------------------------------------------------------------------------------------------------------------------------------------------------------------------------------------------------------------------------------------------------------------------------------------------------------------------------------------------------------------------------------------------------------------------------------------------------------------------------------------------------------------------------------------------------------------------------------------------------------------------------------------------------------------------------------------------------------------------------------------------------------------------------------------------------------------------------------------------------------------------------------------------------------------------------------------------------
Apteryx_australis         TCAATCTTGACACAGGGTCATGGCAACATACGCAGCAAGGCTGCCCCGGGGGACTAAGCACCAATTCCCTAGACATGCTCGAAATACCCCCTTCAGCATGACTCCTATATAGTTACTTGTGTATATGCAGGCCGGGCAATTGGATGAACTTAAACAGATATAACGGACGCCTCATTATCGAAATTATACGGAACGCTGTAGGGTGCGTGTAGGTGGGCTGCTTCGGTGAAACAAGCAAACTCACATCACTTGCTCTGCGAAACCCTTGTTTGCGTTCCTCTGCCACCCTAATCCCATGCTTTCAAACATTGGCCCTACCGATATCCACTCGAAAAATAACTGAGTAGTGAAACGAACCATATCCCCGGGGTAATTCGCGAGTGCGTTTAATAGTGAGCTGAACCACCATTCCTAAGAGAACGCGCTCTTTCGGTCGATTAAGCTCTAAAATCCAAACCAATCTCACAACGTCGCATGGCGGTAGCACACACAACGTTTATCCGTAGAAAATACACAACATTCTACAAAAGTTTCAAAAACACTAAAATTAAACACAGTCATACCTTGGCCCCGGTACATCACCGCAACGAAGAGAAATACTCCGTTTTCCCGTTGAAACCCATGACAACTCAAAAAAATAGGCATCTAACCCCACAATGACATAACTCTTAACAGAGACTCATGGTGGAGGAGCACCACGGCGCCGACCGGGCATAGAGAGCGTGAATTAGACGAAGGTGATCGCCAAGGCGAGTCCAAAAATTCCCCTTCCTTGTTAAGGGGGAGTAGTCCTGGACGCGGGTGGCGATTCCCGGATTATGGAATAAAGAAAACCGCTCTCACCTGTTGCAAGACCCCTCCGCGGGAAACCAGCACAAATTGCGGGGGCGCTCCCTTTTGCCGGTATACCGTGAATCGGATTGGAAGCTGTAGAGTGACTAGTCGTAGTGCCATAGGAGGGACGTTATGAAAAGACAGAAGTATCGACCGGAAATGCCACTGCGTATCTAAGGTAGAGCGATTCGAGCCGATTGGGCTCTGCTAGGGTGACGGTACTTCCTAGTACCCATGAGCTGGATAGGACATTCCCTCGTGGACCCTTGTCGGTACTAAATTAGTTATAAGGAACATAATGGTTTACAAACCGTAAAAAGTACGTCCCCCATGGCGTGCACGACTCTGTCGGTTCAAGGTGGTCGCGCAGGCGATACGCTTCACATAGACTTATGGGCGGGTGTAACCGAGCACCGCCTCCACTAAGGAGGCGCACAGAGCCTTTATGTAGTAGCTTGTTAACATGCCTGCTCCTGGGCCGGGCAGTCACGAAAGGGGCCTTGGCATGGAAGGACGCCACATTAAACCGATTGCTTGATGGACATACAGGGTACCCCTGATTTTCTACCCACACTTCAACATTTATTTCACCACCTTCCAACCAAAAAAACACACTATCACATTGCTGACCCCGACCATCTACTCGTTCCTCAACTAAACCTACCTTTCCCAAACCAACTAAAGCATGCACTTCAATCCCAACCGTCCTATACAACTTAAAGCGTCCTCGACCAGCCACCTGTCGCCCCGGACAACACGCACAGAAACCACCTGCGGCCAGACAGGCCTACCATAGAAACCCAACAATACAGTACCCCAACGCGGGAACGTGTGCTCATTTCGAAACCGCTTCTGGCACTCATGGAGGCCAATGTAATTCTATATCCACGTCTACCGACCTTCGAGCGAATCGCCACAGCAGCCTGAATTAATGGTTTCGTTTGTTCTATGCACGTGGCTCCAGAACCACCGGCCCAAGACCGTGGAGATGCCAAAGAACACGACGTTCAACCGTTTAGTCGAGTCGGCTTAGGGGTGTATTGGAGTCGCCGAAGTTTCAATCTCCAATCTATACCTGTGGGGTTTCTGGGATTTCTAAATTTGTAAAATACCCTCCTAAACAACATTCGCAACGGGACTCTGTGTGCCGTGCCCTTACTTCGGACTCCTGCGAGCCCCCCTGACCCCCCTACTTGTAACCCCACGCGTGTACGGCGTGGCCATTTGTACAGCGCGTCCACTATGCTTCGAAACTCTATCTATCACACACATTCACGCACGTTGTGGGGGCGATGGTACACGTGCCCATACCCTCAAATCAGACTCAGCTTCAACCTAAAAACACTAGAAATCTCCCATTCTATCTCTAGAGCATGCCCGCTTTCCCCATAGACACCCCGCCACACATAAACAAACCTAACGTTGAGTACTTATTGGACACACACAACTGACCGCCAGGATCCTTACAATCCCTGACCCTCACAGATCCCACGCACATCACTTAGACTGCGCTAGTAGAGCCTGCCCTTCAGCGGGCAGGTACCGGCCCACGGTGAACGACCAGCCAAACTTCTAGCGTTGGCAAATATCCCAGCATCAGTTTGACAGTGAGGGAACAATTTTGGAACAATCGCATTATTTCGAAATGCACACACCCACGCCCCCCCAAATTCTGACAAAGTCCAAACAGGCAAAAGCTATTGTAAACAGCGACCAGTTACTACTAACCGACCACAATGCATAACGCCCAACCACCATCCATACGCATGAACCCAATACCACAACCACAACCTTTCACCAACAAAATAGAAGTCAACACAAATATTGAGAAATCTTTATACACAGCCATAAGCTTACTCCAGTTGATTACCTGATTAGTGCCAAATTATCTATTAGACACAAGAAATATTAGTGGGGAATTCCAGTTCGCGGGAAGGCCGGATACAGGGGCACAAGTCGTACAATGACCATTCACCCCGCACGGGGATGCTGTCCTCCGGAGGCACGTGCCCTAAAGGGGATCCACACCCCAAACAGTACTCTCGGCTACTGGATGCACAGAAAAAGTTATACCGTAAGAAGCATCCCGTCCATACGTTAGATTCTTGTAACACGGGCGACAAGGTCACCCAAATTCAAGATGCAGACTCGGTTTAGCAAGACAATTCAATGCCCACCGATTAGATACCAACAGCAGTACACCAACAAGACCAGAACAACCGAGAAAGGCCAATAAACAAACCAAACAAAAAGGAAGAAAGACTGCGCTAAACATCACAATTATAAACGTTACATCCCACGACCAAGCAAGTCTAGTTTTAAAGCGGTGGCCCAGAAATATCCAGCAAATCGTTGCTGCAACATCCTCAAAAATTAGCCTCTAATGTTATGTTCGATCAACACAGCCCGACTAGGATCGTTTAGCATCAGCTGTCACACCGAGGTTTTATATTCAGCGTTTGTTTTAGATAAGAACCCACAGAGTGGTGCCTGCATTTGGAGAAACTTGACTAGCACGGTGTGGTTGGACACACTTGCCTCCCTCAGGAACACCATCCGTGTAACCGAATCTGAACTCCTTTCAGACGTACACACCCACATTTCACTGGCGATACGACTGACCCAACGTTTCTGTGACCTACAATGGGCGTGGTGCATTTACCCCATACCTAGTCCTTCGCTTCCGGACCACATGGACCGGCCTAGAGCAGTTATTCACCGCTCAAGGCGAAAAATTGTTCGCTTGTGGTGGGTACTCTTGGCGTGAGTGGGTGTTTATGGTTGTTGCTTGTCGGACGGTGTTGTTGGGCTCGGTGATCGTGTGGGTTTGATAGGGAGGGCAGGTGGCGTGCAGTAGGGATTTTGGGATTGGGTGTTCATTGGTGCGCGTTCGAACGG
Apteryx_owenii            TCAATCTTGACACAGGGTCACGGCAACATACGCAGCAGGGCTGCCCCGGGGGACTAAGCACCAATTCCCTAGACGTGCCCGAAATACCCCCTCCAGCATGACTCCTATATGGTTACTTGTGTATATGCAGGCCGGGCAATTGGATGAACCTAAACAGATATAACGGACGCCTCATTATCCAAATTATACGGAACGCTGTAGGGTGCGTGTAGGTGGGCTGCTTCGGTGAAACAAGTAAACTCACATCACTTGCTCTGCGAAACTCTTGTTTGCGTTCCTCTGCCACCCTAATCCCATGCTTTCAAACATTGGCCCTACCGACATCCACTCGAAAAATAACTGAGTAGTGAAACGAACCATATCCCCGGGGTAATTCGCGAGTGCGCTTAATAGTGAGCTGAACAACCATTCCTAAGAGAACGCGCTCTTTCGGTCGATCAAGCTCTAAAATCCAAACCAATCTCACAACGTCGCATGGCGGTAGCACACACAACGTTTATCCGTAGAAAATACACAACATTCTATAAAGGTTTCAAAAACACTAAAATTAAACGCAGTCATACTTCGGCCCCGGTACATCACCGCAACGAAGAGAAATACTCCGTTTTCCCGTTGAAACCCATGACAACTCAAAAAAATAGACATCTAACCCCACAATGACATAACTCTTAACAGAGACTCATGGTGGAGGAGCACCACGGCGCCGATCGGGCATAGAGAGCGTGAATTAGACGAAGGTGATCGCCAAGGCGAGTCCAAAAATTCCCCTTCCCCGTTAAGGGGGAGTAGTCCTGGACGCGGGTGGCGATTCCCGGATTATGGAATAAAGAAAACCGCTCTCACCTGTTGCAAGACCCCTCCGCGGGAAACCAGCACAAATTGCGGGGGCGCTCCCTTTTGCCGGTATACCGTGAATCGGATTGGAAGCTGTAGAGTGACTAGTCGTAGTGCCATAGGAGGGACGTTATGAAAAGACAGAAGTATCGACCGGAAATGCCACTGCGTATCTAAGGTAGAGCGATTCGAGCCGATTGGGCTCTGCTAGGGTGACGGTACTTCCTAGTACCCATGAGCTGGATAGGACATTCCCTCGTGGACCCTTGTCGGTACTAAATTAGTCATAAGGAACATAATGGTTTACAAACCGTAAAAAGTACGTCCCCCATGGCGTGCACGACTCTGTCGGTTCAAGGTGGTCGCGCAGGCGATACGCTTCACATAGACTTATGGGCGGGCATAACCGAGCATCGCCTCCACTAAGGAGGCGCACAGAGCCTTTATGTAGTAGCTTGTTAACATGCCTGCTCCTGGGCCGGGCAGTCACGAAAGGGGCCTTGGCACGGAAGGACGCCACATTAAACCGATTGCTTGATGGACATACAGGGTACCCCTGATTTTCTACCCACACTTAAACATTTATTTCACCACTTTCCAACCAAAAAAACACACTTTCACATTGCTGACCCCGACCATCTACTCGTTCCTCAACTGAACCTACCTTTCCCAAACCAACTAAAGCATGCACTTCAATCTCAACCGCCCTATACAACTTAAAGCGTCCTCGACCAGCCACCTATCGCCCCGGACAACACGCACAGAAACCACCTGCGGCCAGACAGGCCCACCATAGAAGCCCAACAATACAGTACCCCAACGCGGGAACGTGTGCTTATTTCGAAACCGCTTCCGGCACTCATGGAAGCTAATGCAATTCTATATCTACGTCTACCGACCTTCGAGCGAATCGCCACAGCAGCCTGAACTAATGGTTTCGTTTGTTCTACGCACGTGGCTCCAGAACCACCGGCCCAAGACCGTGGAGATGCCAAAGGACACGACGCCCAACCGTTTAGTCGAGTCGGCTTAGGGGTGTATTGGAGTCGCCGAAGTTTCAATCTCCAATCTATGCCTGTGGGGTTTCTGGGATTTCTAAATTTGTAAAATACCCTCCTAAACAACATTTGCAACGAGACTCTGTGTGCCGTGCCCTTACTTCGGACTCCTGTGAGCCCCCCTGACCCCCCTACTTATAACACCACGCGTGTGCGGCGTGGCCATTTGTACAGCGCGTCCACTATGCCTCGAAACTCTATCTATCACACACGTTCACGCACGTTGTGGGGGCGATGGTACACGTGCCCACACCCTCAAACCAGACTCAGCTTCAACCTAAAAACACCAGAAATCTCCCATTCTATCTCTAGAGCATGCCCGCTTTCCCCACAGACACCCCGCCACACATAAACAAACCTAATGTTGAGTACTTATTGGACACACACAACTGACCGCCAGGATCCTTACAATCCCCGACCCCCACAGATCCCACGCACATTACTTAGACTGTGCTAGTAGAGCCTGCCCTTCAGCGGGCAGGTACCGGCTCACGGTGAACGACCAGCCAATTTTCTCACGTTGGCAAATATCCCAGCATCAGTTTGACAACGAGGGAACAATTTTGGAACAATCGCATTATTTTGAAATGCACACACCCACGCCCCCCCAAATTCCGACAAAGCCCAAACAGGCAAAAGCTATTATAAACAGCGACCAGTTACTACTAACCGACCGCAATACAAAACGCCCAACCACCATCCACACGCATGAACCCAATACCACAATTACAACCCTTTACCGACAAAATAGAAGTCAACACAAATATTGAGAAATCTTTATACACAGCCATAAGCTTATTCCAGTTGATTACCTGATTAGTGCCAAATTATCTATTAGACACAAGAAATATTAGTGGGGAATTCCAGTTCGCGGGAAGGCCGGATACAGGGGCACAAGTCGTACAATGACCATTCACCCCGCACGGGGATGCTGCCCTCCGGAGGCACGTGCCCTAAAGGGGATCCACACCCCAAACAGTACTCTCGGCTACTGGATGCACAGAAAAAGTTATACCGTAAGAAGCACCCCGTCCATACGTTAGATTTTTGTAACACGGGCGACAAGGCCACCCAAATTCAAGATGCAGACTCGGTTTAGCAAGACAATTCAATGCTCACCGATTAGATACCAACAGCAGTACACCAACAAGACCAGAACAACCGAGAAAGGCCAATAACCAAACCAAACAAAAAGGAAGAAGGACTGCGCTAAACACCACAATTATAAACGTTACATCCCACGACCAAGCAAGTCCAGTTTTAAGGCGGTGGCCCAGAAATATCCAGCAAATCGTTGCTGCAACATCCTCAAAAATCAGCCTCTAATGTTATGTTCGATCAACACAGCCCGACTAGGATCGTTTAGCATCAGCTGTCACACCGAGGTTTTATATTCAGCGTTTGTTTTAGATAAGAACTCACAGAGTGGTGCCTGCATTTGGAGAAACTTGACTAGCACGGTGTGGTTGGACACACTTGCCTCCCTCAGGAACACCATCCGTGTAACCGAATCTGAACTCCTTTCAGACGTACACACCCACATTTCACCGGCGATACGACCGACCCAACGTTTCTGTGACCTACAATGGGCGTGGTGTACTTACCCCATACCTAGTCCTTCGCTTCCGGATCACATGGACCGGCCTAAAGCTGTTATTCACCGTTCAAGGCGAAAATTCGTTTGTTTGTGGCGGGTACTCTTGACGTGGGTGGGTGTTTATGATTGTTGTCTGTTGGACGGTGTTGTTGGGCTCGGTGATCGTGTGAGTTTGGTGGGGGGGGCAGGTGGCGTGCAGTAGGGATTTTGGGATTGGGTGTTCATTGGTGCGCGTTCGAACGG
Apteryx_haastii           TCAATCTTGACACAGGGTCACGGCAACATACGCAGCAGGGCTGCCCCGGGGGACTAAGCACCAATTCCCTAGACGTGCCCGAAATACCCCCTCCAGCATGACTCTTATATGGTTACTTGTGTATATGCAGGCCGGGCAATTGGATGAACCTAAGCAGATATAACGGACGCCTCATTATCCAAATTATACGGAACGCTGTAGGGTGCGTGTAGGTGGGCTGCTTCGGTGAAACAAGCAAACTCACATCACTTGCTCTGCGAAACTCTTGTTTGCGTTCCTCTGCCACCCTAATCCCATGCTTTCAAACATTGGCCCTACCGACATCCACTCGAAAAATAACTGAGTAGTGAAACGAACCATATCCCCGGGGTAATTCGCGAGTGCGTTTAATAGTGAGCTGAACAACCATTCCTAAGAGAACGCGCTCTTTCGGTCGATCAAGCTCTAAAATCCAAACCAATCTCACAACGTCGCATGGCGGTAGCACACACAACGTTTATCCGTAAAAAATACACAACATTCTATAAAGGTTTCAAAAACACTAAAATTAAACGCAGTCATACTTCGGCCCCGGTACATCACCGCAACGAAGAGAAATACTCCGTTTTCCCGTTGAAACCCATGACAACTCAAAAAAATAGGCATCTAACCCCACAATGACATAACTCTTAACAGAGACTCATGGTGGAGGAGCACCACGGCGCCGATCGGGCATAGAGAGCGTGAATTAGACGAAGGTGATCGCCAAGGCGAGTCCAAAAATTCCCCTTCCCCGTTAAGGGGGAGTAGTCCTGGACGCGGGTGGCGATTCCCGGATTATGGAATAAAGGAAACCGCTCTCACCTGTTGCAAGACCCCTCCGCGGGAAACCAGCACAAATTGCGGGGGCGCTCCCTTTTGCCGGTATACCGTGAATCGGATTGGAAGCTGTAGAGTGACTAGTCGTAGTGCCATAGGAGGGACGTTATGAAAAGACAGAAGTATCGACCGGAAATGCCACTGCGTATCTAAGGTAGAGCGATTCGAGCCGATTGGGCTCTGCTAGGGTGACGGTACTTCCTAGTACCCATGAGCTGGATAGGACATTCCCTCGTGGACCCTTGTCGGTACTAAATTAGTCATAAGGAACATAATGGTTTACAAACCGTAAAAAGTACGTCCCCCATGGCGTGCACGACTCTGTCGGTTCAAGGTGGTCGCGCAGGCGATACGCTTCACATAGACTTATGGGCGGGCGTAACCGAGCATCGCCTCCATTAAGGAGGCGCACAGAGCCTTTATGTAGTAGCTTGTTAACATGCCTGCTCCTGGGCCGGGCAGTCACGAAAGGGGCCTTGGCACGGAAGGACGCCACATTAAACCGATTGCTTGATGGACATACAGGGTACCCCTGATTTTCTACCCACACTTCAACATTTATTTCACCACTTTCCAACCAAAAAAACACACTTTCACATTGCTGACCCCGACCATCTACCCGCTCCTCAACTAAACCTACCTTTCCCAAACCAACTAAAGCATGCACTTCAATCTCAACCGCCCTATACAACTTAAAGCGTCCTCGACCAGCCACCTATCGCCCCGGACAACACGCACAGAAACCACCTGCGGCCAGACAGGCCCACCATAGAAACCCAACGATACAGTATCCCAACGCGGGAACGTGTGCTTATTTCGAAACCGCTTCCGGCACTCATGGAAGCTAATGCAATTCTATATCCACGTCTACCGACCTTCGAGCGAATCGCCACAGCAGCCTGAACTAATGGTTTCGTTTGTTCTACGCACGTGGCTCCAGAACCACCGGCCCAAGACCGTGGAGATGCCAAAGGACACGACGCTCAACCGTTTAGTCGAGTCGGCTTAGGGGTGTATTGGAGTCGCCGAAGTTTCAATCTCCAATCTATACCTGTGGGGTTTCTGGGATTTCTAAATTTGTAAAATACCCTCCTAAACAACATTTGCAACAAGACTCTGTGTGCCGTGCCCTTACTTCGGACTTCTGTGAGCCCCCCTGACCCCCCTACTTATAACACCACGCGTGTACGGCGTGGCCATTTGTACAGCGCGTCCACTATGCCTCGAAACTCTATCTATCACACACATTCACGCACGTTGTGGGGGCGATGGTACACGTGCCCACACCCTCAAATCAGACTCAACTTCAACCTAAAAACACCAGAAATCTCCCATTCTATCTCTAGAGCATGCCCGCTTTCCCCATAGACACCCCGCCACACATAAACAAACCTAATGTTGAGTACTTATTGGACACACACAACTGACCGCCAGGATCCTTACAATCCCCGACCCCCACAGATCCCACGCACATCACTTAGACTGTGCTAGTAGAGCCTGCCCTTCAGCGGGCAGGTACTGGCTCACGGTGAACGACCAGCCAATTTTCTCACGCTGGCAAATATCCCAGCATCAGTTTGACAACGAGGGAACAATTTTGGAACAATCGCATTATTTCGAAATGCACACACCCACGCCCCCCCAAATTCCGACAAAGCCCAAACAGGCAAAAGCTATTGTAAACAGCGACCAGTTACTACTAACCGACCACAATACAAAACGCCCAACCACCATCCACACGCATGAACCCAATACCACAATTACAACCCTTTACCGACAAAATAGAAGTCAACACAAATATTGGGAAATCTTTATACACAGCCATAAGCTTATTCCAGTTGATTATCTGATTAGTGCTAAATTATCTATTAGACACAAGAAATATTAGTGGGGAATTCCAGTTCGCGGGAAGGCCGGATACAGGGGCACAAGTCGTACAATGACCATTCACCCCGCACGGGGATGCTGCCCTCCGGAGGCACGTGCCCTAAAGGGGATCCACACCCCAAACAGTACTCTCGGCTACTGGATGCACAGAAAAAGTTATACCGTAAGAAGCACCCCGTCCATACGTTAGATTTTTGTAACACGGGCGACAAGGCCACCCAAATTCAAGATGCAGACTCGGTTTAGCAAGACAATTCAATGCCCACCGATTAGATACCAACAGCAGTACACCAACAAGACCAGAACAACCGAGAAAGGCCAATAACCAAACCAAACGAAAAGGAAGAATGACTGCGCTAAACACCACAATTATAAACGTTACATCCTACAACCAAGCAAGTCCAGTTTTAAAGCGGTGGCCCAGAAATATCCAGCAAATCGTTGCTGCAACATCCTCAAAAATCAGCCTCTAATGTTATGTTCGATCAACACAGCCCGACTAGGATCGTTTAGCATCAGCTGTCACACCGAGGTTTTATATTCAGCGTTTGTTTTAGATAAGAACTCACAGAGTGGTGCCTGCATTTGGAGAAACTTGACTAGCACGGTGTGGTTGGACACACTTGCCTCCCTCAAGAACACCATCCGTGTAACCGAATCTGAACTCCTTTCAGACGTACACACCCACATTTCACCGGCGATACGACCGACCCAACGTTTCTGTGACCTACAATGGGCGTGGTGTACTTACCCCATACCTAGTCCTTCGCTTCCGGATCACATGGACCGGCCTAAAGCTGTTATTCACCGCTCAAGGCGAAAATTCGTTTGTTTGTGGCGGGTACTCTTGACGTGGGTGGGTGTTTATGATTGTTGTCTGTTGGACGGTGTTGTTGGGCTCGGTGATCGTGTGAGTTTGATGGGGGGGGCAGGTGGCGTGCAGTAGGGATTTTGGGATTGGGTGTTCATTGGTGCGCGTTCGAACGG
Aepyornis                 CCAATTTTGACACGGGGTCATAGCAGCATACGCAGCAAGGCTGCTCCAGGGGATTAAGCACCAATTCCCTAAACATGCCCGAAATACCCCCTTCAGCACGCMTCCTATATGGTAACTTGTGTATATGTAGGCCGGGCAATTGGATGAACCTGAACAGATACAACGAACGCCTCATTATCTGAATTATACGGAACGCTGCAGGGTGCGTGTAGGTGGGCTGCTTTGGTGAAACAAACAAATTCACATCACCCGCTTCATGAAATCCTTGTCTGCGTTCCTCTGCCACCCTAATCCTATGCTCTCGAACATTGGCCCTACCGATAAATACCCGTAAAATAACTGAGTAGCGAAACGAACCATATCCCCGGGGTAATTTGCGAGTGCGCTTAAAAGTAAGCTGAACCACCGTTCTCAAGAGAACGCGCTCTTTCGGCCGATCAAGCACTAGAATCCCAACTTATCTTACAGCAACGGATGACGGTAGCACACACAATGTTTATCCGTAAGAAATACACAACATTCTACAAGAGTCTCAAAAACACTAAAATTAAACACAGTCACACCTCGGCCCTAGTACATCACCGCAACGAAGAGAAATACTCTGCTTTTCCGTTGAAACCCATGACAACTCAAACAATCAGGCATCTAACCCCTCAACGTAATAACTCTTAACAGAGACTCATGGTGGAGGAGCACCACGGCGCCGACCGGGCATAGAGAGCGTGAATTAGACGAAGGTGATCGCCAAGGCGAGTCCAAAAATTCCCCTTCCCCGTTAGGGGGGAGTAGTCCCGGACGCGGGTGGCGATTCCTGGGTTATGGAATAAAGAAAACCGCTCTCACCTGTTGCAAGACCCCTCCGTGGGAAACCAGCACAAATTGCGGGGGCGCTCCCTTTTGCCGGTACACCGTGAATCGGATTTGAAGCTGTAGAGTGACTAGTTGTAGTGCCATAGGAGGGACGTTATGAAAAGACAGAAGTATCGACCGGAAATGCCATTGTGTATCTAAGGTAGAGCGATTTGAGCCGATTGGGCTCTGCTAGGGTGACGGTACTTCCTAGTTCCCATGAGCTGGATAGGACATTCCCTTGCGGACCCTTGTCGGTACTAAATTAGTCATAAGGAATATAATGGTTTACAAACCGCAAAAAGTACGTCCCTCATGGCGTGCGCGACTCTGTCGGTTCAAGGTGGTCGCGCAGGCGATATGCTCCACACAGACTTAAGGGCGGGCGTAACCGAGCACCGCCTCCACTAAGGAGGCGCACAGAGCCTTTATGTAGTAGCATGTTAACATGCCCGCTCCCGGGACGGACAGTCACGAAAGGGGCCTTGGCACGGAAGGACGCCACATTAAACCGATTGCTTGATGGACATACAGGGTACCTCTGATTTTCTACCCACGCTCCAAAATTAACTCAACCACTCTACAACATAAAAATCACACTATCATATTGCTGACCCTGACCAACTATTCGCCCCTCAACTAAACCTACCTTTTCCAAACCAACCAAGGCATGCACTTCAATCCTAACCGCCCTATACAACTTAAAGCGTCCTCGACCAGCCACCTATCGCCCCGGACACCACGCACAGAAACCACCTGCGGCCAGATAGGCCTACCATAGAAGCCCAACAATACAGTACCCCAATGCGGGAACGTGTGCCCATTTCGAAGCCGCTTCAGGCACTCATGGGGGTCAATGCAATTCTATATCTACGTCTACCGACCTTCGAGCGAATCGCCACAGCAGTCTGAATTAATGGTTTCGTTTGTTCTATGCACGCGGCTCCAGAACCACCGGCCCAAGACTGTGGAGATGCCAAAGGACACGACGTTCAACCGTTTAGCCGAGTTGGCTTAGGGGTGTATTGGAGTCGCCGAAGTTTCAGTCCCCAATCTATGCCTGTGGGGTTTCTGGGATTTCTAAATTTGTAAAATACCCTCATAAACGGTATTCGCAACGGGACTCTGTGTGCCGTGCCCTTACTTCGGACTTCTGCGAGCCCCCCTGACCCCCTCACTTATAACTCCACGTGTGTACGGTGTGGCCATTTGTACAGCGCGTCCACTATGCCTCGAAACTCTAGCTATCACACACTTGCACGCATATTGTGGGAGTGACGGTACACGTGCCCACACCCTCAAAACAGACCCAGCCTCAATCTAAAAGCACCAGAAACCTCCCATTCCAACTCTAGAGCATGCTCGCTTTTCCCACAGACACCCCGCCGCACATAAACAAACCTAACGTTGAGTACTTATTGGACACACACAACTGACCGCCAGGATCCTTACAATCCCTAACCCCCACAGATCCCACGCACCTCACTTAGATTGTGCCAATAGAGCCTGCCCTTCAGCGGGCAGGTACCGGCCCACGGTGAACAACCAGCCAGCTTTCTTGCGTTGGCAAATATTCCAGCATCAGTTTGACAGTGAAGAAACAGTTTTGGAACAATCGCATTACTTTGAAATGCACACCCTCACGCCCCCCCAAATTCCGAAAAAGCCCAAATAGGCAAAGATTATTATAAATAGCGACTAGTTACTACCAACCGATCGCAATACATAACGCCCAACCACCACCCACACGCATGAACCCAATACCACAACCCCAAACCCTTACCAACAAAATAGAAGTTAACACTTATATTGAGAAATCTCTATACATAACCATAAGCTTACTCCAGTTGATTACCTGATTAGTGCTAAATTATCCATCAGACACAGGAAATACTAGTGGGGAATTCCAGTTCGCGGGAAGGTCGGATACAGGGG?ACAAGTTGTACAATGACCGTTCATCCCGCACGGAGATGCTGCCCTCCGGAGGCACGTGCCCTAAAGGGGATCCACACCTCAAACAGCACTCTCGGTTACTGGATGCACAGAAAAAGTTATACCGTAAGAAGCACCCCGTTCATACGTTAGACTCTTGTAACACAGGCGACAAGGCCACCCAAATTCAAGATGTAGACTCAGTTTAGCAAGACAATTCAGTGCCCACCGATTAGATACCAAAAGCAGTACACCAACAAGATCAAAACAACCGTGAAAGGCCAATAATCAAACCAAACAAAAAGGCAGAAAGACCGCGCTAAACACTACAATTATTAACGTTACTCCCCATAACCAAGCAAGACCAGCTTTAAAGCGGTGGTCCTGGAATACTCAGCAAATCGTTGCTGCAACATCCCCAAAAATCAGCCTCTAATGTTATGTTCGATCAACACAGTCCGACTAGGATCGTTTGGCATCAGCTGTCACACCGAGGTTTTATATCCAGCGTTTGTTCTAGATAAGGACCCATAGAGTGGTGCCTGCATTTGGAGAAACTTGACTAGCACGGTGTGGTTGGACACACTTGCCTCCCTCAGGAAAACCATCCGTGTAACCGAATCTGAACTCCTTTTAGACGTACATACTTATGTTGCATCGGCGATACGACCGACCCAACGTTTCTGTGACCTACAACGGGCGCGGTGCACTCACCCCATACCTAATCCCTCCCTTCCGGACTACATAGACCGGCCTAAAGCAGTTATTTACTACTCAAGGCGAAACATTGCTTGTTTGTGGTGGGTACTCTTGGCGTGGGTGAGTGTTTATGGTTATCGCTTGTTGGATGGTGTTGTTGGGCTCGATGGTCGTGTGGGTGTGATGGGGGCGGGAGGTGGGATGCTGTAGGGATTTTGAGATTAGGTGCTCATTGGTGCGCGTTCGAACGG
Aepyornis_hildebrandti    CCAATTTTGACAYGGGGTCATAGCAGCATACGCAGCAAGGCTGCTCCGGGGGATTAAGCACCAATTCCCTAAACATGCCCGAAATACC???????????GCCTCCTATATGGTAACTTGTGTATATGTAGGCCGGGCAATTGGATGAACCTGAACAGATACAACGAACGCCTCATTATCTGAATTATACGGAACGCTGCAGGGTGCGTGTAGGTGGGCTGCTTTGGTGAAACAAACAAATTCACATCACCCGCTTCATGAAATCCTTGTCTGCGTTCCTCTGCCACCCTAATCCTATGCTCTCGAACATTGGCCCTACCGATAAATACCCGTAAAATAACTGAGTAGCGAAACGAACCATATCCCCGGGGTAATTTGCGAGTGCGCTTAAAAGTAAGCTGAACCACCGTTCTCAAGAGAACGCGCTCTTTCGGCCGATCAAGCACTAGAATCCCAACTTATCTTACAG???????????????GCACACACAATGTTTATCCGTAAGAAATACACAACATTCTACAA????????????????????TTAAACACAGTCACACCTTGGCCCCAGTACATCACCGCAACGAAAAGAAATACTCTGCTTTTCCGTTGAAACCCATGACAACTCAAACTATCAGGCATCTAACCCCYCAACGTAATAACTCTTAACAGAGACTCATGGTGGAGGAGCACCACGGCGCCGACCGGGCATAGAGAGCGTGAATTAGACGAAGGTGATCGCCAAGGCGAGTCCAAAAATTCCCCTTCCCCGTTAGGGGGGAGTAGTCCCGGACGCGGGTGGCGATTCCTGGGTTATGGAATAAAGAAAACCGCTCTCACCTGTTGCAAGACCCCTCCGCGGGAAACCAGCACAAATTGCGGGGGCGCTCCCTTTTGCCGGTACACC?TGAATCGGATTTGAAGCTGTAGAGTGACTAGTTGTAGTGCCATAGGAGGGACGTTATGAAAAGACAGAAGTATCGACCGGAAATGCCATTGTGTATCTAAGGTAGAGCGATTTGAGCYGATTGGGCTCTGCTAGGGTGACGGTACTTCCTAGTTCCCATGAGCTGGATAGGACATTCCCTTGCGGACCCTTGTCGGTACTAAATT???????????????????GTTTACAAACCGCAAAAAGTACGTCCCTCATGGCGTGCGCGACTCTGTCGGTTCAAGGTGGTCGCGCAGGYGATATGCTCCACACAGACTTAAGGGCGGGCGTAACCGAGCACCGCCTCCACTAAGGAGGCGCACAGAGCCTTTATGTAGTAGCATGTTAACATGCCCGCTCCCGGGACGGACAGTCACGAAAGGGGCCTTGGCACGGAAGGACGCCACATTAAACCGATTGCTTGATGGACATACAGGGTACCTCTG????????YCCACGCTCCWMAA?????????CCACTCTACAACATAAAAATCACACTATCATATTGCTGACCCTGACCAACTATTCGCCCCTCAACTAAACCTACCTTTTCCAA???????????????????????TCCTAACYGCYCTATACAACTTAAAGCGTCCTCGACCAGCCACCTATCGCCCCGGACACCACGCACAGAAACCACCTGCGGCCAGATAGGCCTACCATAGAAGCCCAACAATACAGTA?CTCAATGCGGGAACGTGTGCCCATTTCGAAGCCGCTTCAGGCACTCATGGGGGTCAATGCAATTCTATATCTACGTCTACCGACCTTCGAGCGAATCGCCACAGCAGTCTGAATTAATGGTTTCGTTTGTTCTATGCACGCGGCTCCAGAACCACCGGCCCAAGACTGTGGAGATGCCAAAGGACACGACGTTCAACCGTTTAGCCGAGTTGGCTTAGGGGTGTATTGGAGTCGCCGAAGTT?CAGTCCCCAATCTATACCTGTGGGGTTTCTGGGATTTCTAAATTTGTAAAATAC???CATAAACGGTATTCGCAACGGGACTCTGTGTGCCGTGCCCTTACTTC----------------------------------------------------------CCATTTGTATAGCGCGTCCACTATGCCTCGAAACTCTARCTATCAC??????????GYATGTTGTGGGAGTGACGGTACACGTGCCCACACCCTCAAAACAGAMCCAGCCTCAATCTAAA?????????????TTCCATTCCAACTCTAGAGCATGCTCGCTTTTCCCACAGACACCCCGCCGCACATAAACAAACCTAACGTTGAGTACTTATTGGACACACACAACTGACCGCCAGGATCC?TACAATCCCTAACCCCCACAGATCCCACGCACCTCACTTAGATTGTGCCAATAGAGCCTGCCCTTCAGCGGGCAGGTATCGGCCCACGGTGAACAACCAGCCAGCTTTCTCGCGTTGGCAAATATTCCAGCATCAGTTTGACAGTGAAGAAACAGTTTTGGAACAATCGCATTACTTTGAAATGCACACCCTCACGCCCCCCCAAATTCCGAAAAAGCCC????????????ATTGTTATAAATAGCGACTAGTTACTACCAACCGATCGCAATACATAACGCCCAACCACCACCCACACGCATGAACCCAATACCACAACCCCAAACC?TTACCAACAAAATAGAAGTTAACACTTATATTGAGAAATCTCTATACATAACCATAAGCTTACTCCAGTTGA????????????????????????????????ACAGGAAATACTAGTGGGGAATTCCAGTTCGCGGGAAGGTCGGATACAGGGGCACAAGTTGTACAATGACCGTTCATCCCGCACGGAGATGCTGCCCTCCGGAGGCACGTGCCCTAAAGGGGATCCACACCTCAAACAGCACTCTCGGTTACTGGATGCACAGAAAAAGTTATACCGTAAGAAGCACCCCGTTCATACGTTAGACTCTTGTAACACAGGCGACAAGGCCACCCAAATTCAAGATGTAGACTCGGTTTAGCAAGACAATTCAGTGCCCACCGATTAGATACCAAAAGCAGTACA?CAACAAGATCAAAACAACCGTGAAAGGCCAATAATCAAACCAAACAAAAAGGYAGAAAGACCGCGCTAAACACTACAAT?????ACGTTACTCCCCATAACCAAGCAAGACCAGCTTT???????????CCTGGAATACTCAGCAAATCGTTGCTGCAACATCCCCAAAAATCAGCCTCTAATATTATGTTCGATCAACACAGTCCGACTAGGATCGTTTGGCATCAGCTGTCACACCGAGGTTTTATATCCAGCGTTTGTTCTAGATAAGGACCCATAGAGTGGTGCCTGCATTTGGAGAAACTTGACTAGCACGGTGTGGTTGGACACACTTGTCTCCCTCAGGAAAACCATCCGTGTAACCGAATCTGAACTCCTTTTAGACGTACATACTTATGTTGCATCGGCGATACGACCGACCCAACGTTTCTGTGACCTACAACGGGCGCGGTGCACTCACCCCATACCTAATCCCTCCCTTCCGGACTACATAGACCGGCCTAAAGCAGTTATTTACTACTCAAGACGAAACATTGCTTGTTTGTGGTGGGTACTCTTGGCGTGGRTGAGTGTTTATGGTTATCGCTTGTTGGATGGTGTTGTTGGGCTCGATGGTCGTGTGGGTGTGATGGAGGCGGGAGGTGGGATGCTGTAGGGATTTTGGGATTAGGTGCTTATTGGTGCGCGTTCGAACGG
Mullerornis_agilis        TCAATCTTGACACAGGGTCATAGCAGCATACGCAGCAAGGCTGCCCCGGGGGATTAAGCACCAATTCCCTAAACATGCCCGAAATACCCCCTTCAGCACGCCTCTTATACGGTAACTTGTGTATATGTAGGCCGGGCAATTGGATGAACCTGAACAGATACAACGAACGCCTCATTATCTGAATTATACGGAACGCTGCAGGGTGCGTGTAGGTGGGCTGCTTTGGTGAAACAAACAAACTAACATCACCCGCTTCGCGAAACCCTTGTCTGCGTTCCTCTGCCACCCTAATCCTATGCTCTCAAACATTGGCCCTACCGACATATACCCGTAAAATAACTGAGTAGCGAAACGAACCATATCCCCGGGGTAATTCGCGAGTGC?CTTAGTAGTAAGCTGAACCACCGTTCTCAAGAGAACGCGCTCTTTCGGCCGATCAAGCACTAGAACCCCAACTAATCTTACAGCAACGAATGATGGTAGCACACACAACGTTTATCCGTAAGAAATACACAATATTCTACAAAGGTCTCAAAAACACTAAAATTAAACACAGTCACACCTTGGCCCCAGTACATTACCGCAACGAAGAGAAATACTCCACTTTCCCGTTGAAACCCATGACAACTCAAACAAACAGACATCTGACC?CTCAACGAAATAACTCTTAACAGAGACTCATGGTGGAG?AGCACCACGGCGCCGACTGGGCATAGAGAGCGTGAATTAGACGAAGGTGATCGCCAAGGCGAGTCCAAAAATTCCCCTTCCCCGTTAGGGGGGAGTAGTCCCGGACGCGGGTGGCGATTCCCGGGTTATGGAATAAAGAAAACCGCTCTCACCTGTTGCAAGACCCCTCCGCGGGAAACCAGCACAAATTGCGGGGGCGCTCCCTTTTGCCGGTACACCGTGAATCGGATTTGAAGCTGTAGAGTGACTAGTTGTAGTGCCATAGRAGGGACGTTATGAAAAGACAGAAGTATCGACCGGAAATGCCATTGCGTATCTAAGGTAGAGCGATTTGAGCCGATTGGGCTCTGCTAGGGTGATGGTACTTCCTAGTTCCCATGAGCTGGATAGGACATTCCCTTGCGGACCCTTGTCGGTACTAAATTAGTTATAAGGAATATAATGGTTTACAATCCGCAAAAAGTACGTCCCCCATGGCGTGCGCGACTCTGTCGGTTCAAGGTGGTCGCGCAGGCGATATGCTCCGTATAGACTTAAGGGCGGGCATAATCGAGCACCGCCTCCACTAAGGAGGCGCACAGAGCCTTTATGTAGTAGCATGTTAACATGCTCGCTCCCGGGACGGACAGTCACGAAAGGGGCCTTGGCACGGAAGGACGCCACATTAAACCGATTGCTTGATGGACATACAGGGTACCTCTGATTTCCTACCCACGCTCCAAAATTGACTCCACCACCCTACAACATAAAAACTACACTATCACATTGCTGACCCCGACCAACTATTCATTCCTCAACTAAACCTACCTTTCCCAAACTAACCAAGGCATGCACTTTAATCCTAACCGCCCTATACAACCTAAAGTGTCCTCGACCAGTCACCTATCGCCTCGGACACCACGCACAGAAACCACCTGCGGCCAGACAGGCCTACCATAGAAACCCAACGATACAGTGCCTCAACGCGGGAACGTGTGCTCATTTCGAAGCCGCTTCAGGCACTCATGGGGGTTAATGCAATTCTATATCTGTGTCTACCGATCTTCGAGCGAATCGCCACAGCAGCCTGAATTAATGGTTTCGTTTGTTCTATGCACGCG?TTCCAGAACCACCGGCTCAAGACCGTGGAGATGCCAAAGGACACGACGCTTAACCGTTTAGCCGAGTTGGCTTAGGGGTGTATTGGAGTCGTCGAAGTTTCAGTCCCCAATCTATGCCTGTGGGGTTTCTGGGATTTCTAAATTTGTAAAATACCCTCATACACAACATTCGCAACGGGACTCTGTGTGCCGTGCCCTTACTTCGGATTCCTGCGAGCCCCCCTGACCCCCTCATTTATAACCCCACGCGTGTGCGGCGTGGCTATTTGTATAGCGCGTCCACTATGCTTCGAAACTCTAGCTATCACACACTTGCACGCACGTTGTGGGGGCGATGGTACACGTGCCCATACCCTCAAAACAAACTCAACCTCAACCTAAAAACACCAGAAACCTCCCATTCCAACTCTGGAGCGTGCTTGTTTTCCCCACAGACACCCCGCCGCACATAAACAAACCTAACGTTGAGCACTTATTGGACACACACAACTGACCGCCAGGATCCTTACAATTCCTAACCCCCACAGATCCCACGCAC?TCACTTAGATT?CGCCAATAGAGCCTGCCTTCCAGCGGGCAGGTACCGGCCCACGGTGAACGATCAGCCAACCTTCTCGCGCTGGCAAATATCCCAGCATCAGTTTGACAGCGAAGAAACAGTTTTGGAACAATCGCATTACTTTGAAATGCACACCCTCACGCCCTCCCAAATTCCGAAAAAGCCCAAATAGGCAAAGGCTATTATAAACAGCGACCAGTTACTACCAACCGACCACAATACATAACGCCCAACCACCACCCATACGCATGAACCTAATACCACAACCCCGAACCCTTACCAACGAAATAGAAGTTAACACCTATATTGGGAAATCTCTATACATAACCATAAGCTTACTCCAGCTGATTACCTGATTAGTGCTAAATTATCCATCAGACACAGGAAATACTAGTGGGGAATTCCAGTTCGCGGGAAGGCCGGATACAGGGGCACAAGTCGTACAATGACCGTTCACCCCGCACGGAGATGCTGCCCTCCGGAGGCACGTGCCCTAAAGGGGATCCACACCCCAAACAGCACTCTCGGTTACTGGATGCACAGAAAAAGTTATACCGTAAGAAGCACCCCGTTCATACGTTAGATTCTTGTAACACGGGCGACAAGGCCACCCAAATTCAAGATGTAGACTCGGTTTAGCAAGACAATTTAGTGCTCATCGAGTAGATACCAGAAGCAGTACACCAACAAGAACAAAACAACCGCGAAAGGCCAATAACCAAACCAAACAAAAAGGCAGAAAGACCGCGCTAAGCATCACAATTATTAATGTTACCCCCCATAACCAAGCAAGACTAGCTTTAAAGCGGTGGTCCTGGAATATCCAGCAAATTGTTGCTGCAACATCCCCAAAAATCAGCCTCTAATATTATGTTCGATCAACACAGTCCGACTAGGATTGTTTGGCATCAGCTGTCACACCGAGGTTTTATATCCAGCGTTTGTTCTAGATAAGGACCCACAGAGTGGTGCCTGCATTTGGAGAAACTTGACTGGCACGGTGTGGTTGGACACACTTGCCTCCCTTAGGAAAACCATTCGTGTAACCGAATCTGAACTCCTTTTAGACGTACATACCTACGTTGCACCGGCGATACGACCAACCCAACGTTTCTGTGACCTACAACGGGCGCGGTGCACTCGCTCCATACCTAATCCCTCCCTTCCGGACCATATAGACCGGCCTAAAGCAGTTATTTACTACTCAAGGCGAAACATTGCTTGTTTGTGGTGGGTACTCTTGGTGTGGGTGGGTGTTTATGGTTATCGCTTGTTGGATGGTGTTGTTGGGCTCGGTGGTCGTGTGAGTGTGATGGAAGTGGAAGGTGGGGTGCAGTAGGGATTTTGGGATTGGGTGTTTATTGGTGCGCGTTCGAACGG
Rhea_americana            TCAATCTTGACACAGGGTCACGGCAGCATACGCAGCAAGGCTGCTCCGGGGAACTAAGCACCAATTCCCTAGACACGCTCGAAATACCCCCTTCAGTACGCCTCCTATATGGTTATTTGTGTATATGCAGGCCGGGCAATTGGACGAACCTGAGCAGATACAACGGGCGCCTCATGATCCGAATTATACGGAACGCTGTAGGGTGCGTGTAGGTGGGCTGCTTCGGTGAAACAAATAAACTCACATCACCCGCTCAGCGAAACACTTGTCTACGTTCCTCTGCCACCCTAATTCCACGCTCTCGATCATTGGCCCTACCGATAACCACACGAAAAATAACTGCGTAGTGAAACGAACCAAATCCCCGGGGTAATTCGCGTGTGCGCTTAAAAGTGAGCTGCACCACCATTCCCAAGAGAACGTGCTCTTTCGGCCGTTCAAGCCCTAGAACCCCAACTAGTCTTACCGCAACGCATGGCGGTAGCACACACAACGTTTATCCGTAAGAAGTGCACAACATTCTGTAAGGGTCTCCAAAACACTAAAATTAAACACAGACACGCCTCGGCCCCAGTGCATCACCGCAACCAACAGAAAGACTCCGCTTTCCCGTTGAAACCCATGACAACTCAAACTAACAGATGGCTGACCCATCAACATAATAACTCTTAACAGAGACTCATGGTGGAGGAGCACCACGGCGCCGACCGGGCATAGAGAGCGTGAATTAGACGAAGGTGATCGCCAAGGCGAGTCCAAAAATTCCCCTTCCTCGTTAGGGGGGAGTAGTCCTGGACGCGGGTGGCGATTCCCGGGTTACGGAATAAAGAAAACCGCTCTCACTTGTTGCAAGACCCTTCCGCGGGAAACCAGCACAAATTGCGGGGGCGCTCCCTTTTGCCGGTATACCGTGAATCGGATTGGAAGCTGTAGAGTGACTAGTTGTAGTGCCATAGGAGGGACGTTATGAAAAGACAGAAGTATCGACCGGAAATGCCACTGCGTATCTAAGGCAGAGTGATTTGAGCCGATTGGGCTCTGCTAGGGTGACGGTACTTCCTAGTACCCATGAGCTGGATAGGACATTCCCTCGCGGACCCTTGTCGGTACTAAATTAGTCATAAGGAACATAATGGTTTACAGCCCGCAAAAAGTACGTCCCCCATGGCGTGCGCGACTCTGTCGGTTCAAGGCGGTCGCGCAGGCGATATGCTCCTCATAGACTTAAGGGCGGGTATAACCGAGCACCGCCTCCACTAAGGAGGCGCACAGAGCCTTTTTGTAGTAGCGTGTTAACAAGCCTGCTCCCGGGCCGGGCAGTCACGAGAGGGGCCTTGGCACGGAAGGACGCTACATTAAACCGATTGCTTGATGGACATACAGGGTACCACTGATTTCTTTCCCACACTTTAAAATTGGTCCCACCACCTTACAACCTAACCTACACACTATCACATTGCTGACCCCGACCACCTACTCGTCCCTCGACTGAACTTACCTTTCCCAAACTAACTAATGCATGCACTTCAACCCTAACCGTCCTATACAACCTAAAGCGTCCTCGACCAGTCACCTATCGCCCCGGACACCACGCACAGAAACCACCCGCGGCCAGACAGGCCCACCATAGACGCCCACCTATACAGAACCCCAACGGGGGAACGTGTGCCCACTTCGAAGCCGCTTCTGGCACTCATGGGGGCTAATGCAATTCTATACCCACGCCTACTGACCTTCGAGCGAATCGCCACAGCAGCCTGAACTAATGGTTTCGTTTGTTCTATGCACGCGGCTCCAGAACCACCGGCCCAAGACCGTGGAGATGCCAAAGGACACGACGCTCAACCGTTTAGCCGAGTCGGTTTAGGGGTGTATTGGAGTCGCCGAAGTTTCAGTCCCCAATCTATGCCTGTGGGGTTTCTGGGATTTCTAAATTTGTAAGTTACCCTCACAGACAACATTTGCAACGGGACTCTGTGTGCCGTGCCCTTACTTCGGACTCCTGCGAGCCCCCCTGACCCCCTCACCTATACCGCCACGCGTGTGCGGCGTGGCTATTTGTGCAACGCGTCCACTATGCCTCGGAACGCTAGCTATCACACACTTACGCACACGTTGTGGGAGCGACGGTACACGTGCCCACACCCTCAAAACAAACCCAACCTCCATTTAAAAGTACCAGAAACCTCCCATTCCAACTGTAGAGCATGCCCGCTTTCCCCACAGACACCCCGCCACACATAGACAAACCTACCGTTGAGCACTTATTGGACACACATAACTGACCGCCAGGATCCTTACAATCCCCAACCTCCGCAGACCCCACGCACCCCATTTAGACTGCGCCAATAGAGCCTGCCCTCCAGCGGGCAGGTACCGGCCTACGGTGAACAACCAGCCAACCTTCTTGTGCTGGCAAATATCCCAGCATCAGTTTGACAGCGAGGTAACAGTGTTGGAACAATCGTATTACTTCGAAATGCACACACCCGCGCCCCCCCAGATTCCGACAAAGCCCAAATAGGCAAAGGCTATTCTAAACAGCGACCAGTTACTACCAACCGCCCATATTACATAACGCCCAACCACCACCCACACGCAAGAACCCAATACCCCAACCACAATCCCACATCAACTAAATAGAAGTTCACCCATATATTGAGAAGTCTCTATACATAACCATAAGCTTACTTCAGCTGATTACCTGATTAGTGCCAAATTATCCATCAGACACAAGAAATATTAGTGGGGAATTCCAGTTCGCGGGAAGGCCGGATACAGGGGCACAAGTCGTATAATGACCGTTCACCCCGCACGGAGATGCTGCCCTCCGGAGGCACGTGTCCTAAAGGGGATCCACACCCTGAACAGCAATCTCGGCTACTGGATGCACAGAAAAAGTTATACCGCAAGAAGCACCCCGTTCATACGTTAGACTCTTGTAACACGGGCGACAAGGCCACCCAAATTCAGGACGCAGACTCGGTTTAGCAAGACAATTCAATGTCCACCGATTAGATACCAACTGCAGCCCACCGACAAGAACAGAACATCCGCGAAAGGCCAATAACCAAACCAAACGAAAAGGACGAACGACTTCGCTAAACACCACAATTATTTACGTTACTACCCACAATCTAGCAAGTCTAGCTTTAAAGCGGCGGCCCAGTAATACCCAGCAAATCGATGCTGCAACATCCCCAAAAATTAGCCTCTAATATTATGTCCGATCAACACAGCCCGACTAGGATTGTTTGGCATCAGCTGTCACACCGAGGTTTTATATCCAGCGTTTGTTCTAGATAAGGGCCCATAGAGTGGTGCCTGCATTTGGAGAAACTTGACTAGCATGGTGTGGTTGGACACACTTGCCTCCCTCAGGAACACCATCCGAGTAACTGAGTCTGAACTCCTTTCAGGCGCGCATACCCACGTTTCACCGGCGATACGACCGACCCAACGTTTCTGTGATCTACAACGGGCGCGGTGCACTCACTCCATACCTAATCCCTCACTTCCGGACCACATAGACCGGCCTAAAGCAGTTTTTCACCACTCGAGGCGAAACATTGTTAGGATACGGCGGGTACTCTTGCTGTGGGTCGGTGTCTATGGTTATTGCTCGTTGGATGGTGTTGTTGGGCTCGGTGGTCGTGTAGGTCTGGCGGGGGTGGAAGGTGGGGTGCAGTAGGGGTTTTGGGCTTAGGTGCTTATTGGTGTGCGTTCGGACGG
Rhea_pennata              TCAATCTTGACACAGGGTCACGGCAGCATACGCAGCAAGGCTGCTCCGGGGAACTAAGCACCAATTCCCTAAACACGCTCGAAATACCCCCTTCAGTACGCCTCCTATACGGTTACTTGTGTATATGCAGGCCGGGCAATTGGACGAACCTGAGCAGATACAACGGGCGCCTTATGATCCGAATTATACGGAACGCTGTAGGGTGCGTGTAGGTGGGCTGCTTCGGTGAAACAAATAAACTCACATCACCCGCTCCGCGAAACACTTGTCTACGTTCCTCTGCCACCCTAATTCCACGCTCTCGAACATTGGCCCTACCGACAACCACACGAAAAATAACTGCGTAGTGAAACGAACCAGATCCCCGGGGTAATTCGCGTGTGCGCTTAAAAGTGAGCTGCACCACCATTCCCAGGAGAATGCGCTCTTTCGGCCGTTCAAGCTCTAGAACCCCAACTAATCTTACTGCAACGCATGGCGGTAGCACACACAACGTTTATCAGTAAGGAGTGCACAACATTCTATAAAGGTCTCCAAAACATTAAAATTAAACGCAGACACGCCTCGGCCCCAGTGCATCACCGCAACCAACAGAAAGACTCTGCTTTCCCGTTGAAACCCATGACAACTCAAACTAACAGATGGCTGACCCATCAACGTAATAACTCTTAACAGAGACTCATGGTGGAGGAGCACCACGGCGCCGACCGGGCATAGAGAGCGTGAATTAGACGAAGGTGATCGCCAAGGCGAGTCCAAAAATTCCCCTTCCCCGTTAAGGGGGAGTAGTCCTGGACGCGGGTGGCGATTCCCGGGTTACGGAATAAAGAAAACCGCTCTCACTTGTTGCAAGACCCCTCCGCGGGAAACCAGCACAAATTGCGGGGGCGCTCCCTTTTGCCGGTACACCGTGAATCGGATTGGAAGCTGTAGAGTGACTAGTTGTAGTGCCATAGGAGGGACGTTATGAAAAGACAGAAGTATCGACCGGAAATGCCACTGCGTATCTAAGGCAGAGCGATTTGAGCCGATTGGGCTCTGCTAGGGTGACGGTACTTCCTAGTACCCATGAGCTGGATAGGACATTCCCTCGCGGACCCTTGTCGGTACTAAATTAGTCATAAGGAACATAATGGTTTACAGCCCGCAGAAAGTACGTCCCCCATGGCGTGCGCGACTCTGTCGGTTCAAGGCGGTCGCGCAGGCGATATGCTCCTCACAGACTTAAGGGCGGGTATAATCGAGCACCGCCTCCACTAAGGAGGCGCACAGAGCCTTTTTGTAGTAGCGTGTTAACAAGCCTGCTCCCGGGCCGGGCAGTCACGAGAGGGGCCTTGGCACGGAAGGACGCTACATTAAACCGATTGCTTGATGGACATACAGGGTACCGCTGATTTCTTTCCCACACTTTAAAATTAATCCCACCACCTTACAACCTAAATTACACACTATCACATTGCTGACCCCGACTACCTACTCATCCCTCGACTGAACCTACCTTTCCTGAACTAACCAAAGCATGCACTTCAACCCCAACCGTCCTATACAACCTAAAGCGTCCTCGACCAGTCACCTATCGCCCCGGACACCACGCACAGAAACCACCCGTGGCCAGACAGGCCCACCATAGACGCCCACCTATACAGAACCCCAACGGGGGAACGTGTGCCCACTTCGAAGCCGCTTCTGGCACTCATGGGGGCCAATGCAATTCTATACCCACGCCTACTGACCTTCGAGCGAATCGCCACAGCAGCCTGAACTAATGGTTTCGTTTGTTCTATGCACGCGGCTCCAGAACCACCGGCCCAAGACCGTGGAGATGCCAAAGGACACGACGCTCAACCGTTTAGCCGAGTCGGTTTAGGGGTGTATTGGAGTCGCCGAAGTTTCAGTCCCCAATCTATGCCTGTGGGGTTTCTGGGATTTCTAAATTTGTAAGTTACCCTCGCAAACAATATTTGCAACGGGACTCTGTGTGCCGTGCCCTTACTTCGGACTCCTGCGAGCCCCCCTGACCCTCTCACCTATACCGCCACGCATGTGCGGCGTGGCTATTTGTGCAACGTGTCCACTATGCCTCGGAACGCTAGCTATCACACACTTACGCACACGTTGTGGGAGCGACGGTACACGTGCCCACACCCTCAAAACAAACCCAACCTCCATCTAAAAGTACCAGGAACCTCCCATTCCAACTGTGGAGCATGCCCGCTTTCCCCACAGACACCCCGCCACACATAGACAAACCTACCGTTGAGCACTTATTGGACACATACAACTGACCGCCAGGATCCTTACAATCCCCAACCTCCGCAGATCCCACGCACCCCTTTTAAACTGCGCCAATAGAGCCTGCCCTCCAGCGGGCAGGTACCGGCTCACGGTGAACAACCAGCCAACCTTCTTATGCTGGCAAATATCCCAGCATCAGTTTGACAGCGAGGTAACAGTGTTGGAACAAGCGTATTACTTCGAAATGCACACACCCGCGACCCCCCAAATTCCGACAAAGCCCAAACAGGCAAAAGCTATTCTAAACAGCGACCAGTTACTACCAACCGCCCATATTACATAACGCCCAACCACCACCCACACGCAAGAACCCAATACCCCAACCACAGTCCCCCATCAACTAAATAGAAGTTCACCCATATATTGAGAAGTCTTTATACATAACCATAAGCTTACTTCAGCTGATTACCTGATTAGTGCCAAATTATCCATCAGACACAAGAAATACTAGTGGGGAATTCCAGTTCGCGGGAAGGCCGGATACAGGGGCACAAGTCGTATAATGACCGTTCACCCCGCACGGAGATGCTGCCCTCCGGAGGCACGTGTCCTAAAGGGGATCCACACCCCGAACAGTAATCTCGGCTATTGGATGCACAGAAAAAGTTATACTGCAAGAAGCACCCCGTCCATACGTTAGACTCTTGTAACACGGGCGACAAGGCCACCCAAATTCAAGACGCAGACTCGGTTTAGCAAGACAATTTAATGCTCACCGATTAGATACCAACTGCAGCCCACCGACAAGAACAGAACATCCGCGAAAGGCCAATAACCAAACCAAACAAAAAGGACGAACGACCTCGCTAAACACCACAATTATTCACGTTACTACCCACGATCTAGCAAGTCTAGCTTTAAAGCGGCGGCCCAGTAATACCCAGCAAATCGATGTTGCAACATCCCCAAAAATCAGCCTCTAATGTTATGTCCGATCAACACAGCCCGACTAGGATCGTTTGGCATCAGCTGTCACACCGAGGTTTTATATCCAGCGTTTGTTCTAGATAAGGGCCCACAGAGTGGTGCCTGCATTTGGAGAAACTTGACTAGCACGGTGTGGTTGGACACACTTGCCTCCCTCAGGAACACCATCCGAGTAACCGAGTCTGAACTCCTTTCAGGCGTGCATACCCACGTTTCACTGGCGATACGACCGACCCAACGTTTCTGTGACCTACAACGGGCGCGGTGCACTCACTCCATACCTAATCCCTCACTTCCGGACCACATAGACCGGCCTAAAGCAGTTTTTCACCGCTCGAGGCGAAACATTGTTAGTATGTGGCGGGTACTCTTGCTGTGGGTCGGTGTTTATGGTTATTGTTTGTTGGATGGTGTTGTTGGGCTCGGTGGTCGTGTAGGTTCGACGGGGGTGAAAGGTGGGGCGCAGTAGGGGTTTTGGGATTAGGTGCCTACTGGTGCGCGTTCGGACGG
Struthio_camelus          CCAAGCTTGGCACAGGGTCACGGCAGTATACGCAGCAAGGCTGCCCCGGGGGACTAAGCGCCAATTCATTAGACACGCTCGAAATACCCCCTTCAGCACGCCTCCTATACGGTTATTTGTGTATATGCAGGCCGGGCAATTGGACGAACCTGAATAGATACAACGAACGCCTCATTATCCGAATTATACGGAACGCTGCAGGGTGCGTGTAGGTGGGCTGCTTCGGTGAAACAAACAGACTCACATCACCTGCTCCACGAAACCCTTGTCTGCGTTCCTCTGCCACCCTAATCCCATGCTCTCAACCATTGGACCCACCGATATCAACCCGAAAAATAACTAAGTAGCGAAACGAACCATATCCCCGGGGTGATTCGCGGGTGCGTTTAATAGTGAGCTGAACCACCAGTACTAGGAGAACGCGCTCTTTCGGCCGATTAAGCCCTATAACCCAGATTAATCTCACAGCATAGCGTGGCGGTAGCACACACAACGTTTAGCCGTAAAAAATACACACCATTTTACAAAAGTCTCAAAAATATTACAATTAAGCGCAGGCACACCTCGGTCCTAGTACATCACCGCAACGAAAGGAAAGCTTCCGCTTTCCCGTTGAAACCCATGACAACTTAAACAAATAGACTTCTGACCCATCAACGGCATAACTCTTAACAGAGACTCATGGTGGAGGAGCACCACGGTGCCGACCGGGCATAGAGAGCGTGAATTAGACGAAGGTGATCGCCAAGGCGAGTCCAAAAATTCCCCTTCCCCGTTAGGGGGGAGTAGTCCCGGACGCGGGTGGCGATTCCCGGGTTACGGAATAAAGAAAACCGCTCTCACCTGTTGCAAGACCCCTCCGCGGGAAACCAGCACAAATTGCGGGGGCGCTCCCTTTTGCCGGTACACCGTGAATCGGATTGGAAGCTGTAGAGTGACTAGTCGTAGTGCCATAGGAGGGACGTTATGAAAAGACAGAAGTATTGACCGGAAATGCCACTGCGTATCTAAGGCAGAGCGATTCGAGCCGATTGGGCTCTGCTAGGGTGACGGTACTTCCTAGTACCCATGAGCTGGATAGGACATTCCCTCGCGGACCCTTGTCGGTACTAAATTAGTCATAAGGAACATAATGGTTTACAGCCCGCAGAAAGTACGTCCCCCATGGCGTGCGCGACTCTGTCGGTTCAAGGTGGTCGCGCAGGCGATACGCTCCGCATGGACTTAAGGGCGGGCATAACCGAGCACCGCCTCCACTAAGGAGGCGCACAGAGCCTTTTTGTAGTAGCATGTTAACATGCCCGCTCCCGGGCCGGGCAGTCACGAAAGGGGCCTTGGCACGGAAGGACGCCACATTAAACCGATTGCTTGATGGACATACAGGGTACCATTGATTTCCTACCCACACTCTAATATTAGTCTCACCACATTATAATCTAAAAAACACACTATCACATTGCTGACCCTGACCACCTCTTCATCCCTCAACTAAACCTACCCTTCCCAAACCAACCAAGGCATGCACATCAATCCCAACCGCCCTATACAACCTAAAGCGTCCTCGACCAGCCACCTATCGCCCCGGACACCACGCACAGAAACCACCTGCGGCCAGACAGGCCTACCATAGACGCCCAACAATGCAGAGCCCCAACGCGGGAACGTGTGCCCACTTCGAAGCCGCTTCAGGCACTCATGGAGGCCAATGTAATTCTATTTCTACGCCTATTGAGCTTCGAGCGAATCGCCACAGCAGCCTGAATTAATGGTTTCGTTTGTTCTACCCACGCGGCTCCAGAACCACCGGCCCAAGACCGTGGAGATGCCAAAGAACACGACGCTTAAACGTTTAGCCGAGTCGGTTTAGGGGTGTATTGGAGTCGTCGAAGTTTCAGTCCCCAATCTAAACCTGTGGGGTTTCTGGGATTTCTATATTTGTAAAATACCCTCATAAACAAAATTCGCAACGAGACTCTGTGTGCCGTGCCCTTACTTCGGACTCCTGCGAGCCCCCCTGACCTCCCCACCTATACCCCCACGTGTGTACGGCGTGGCCATTTGTACAACGCGTCCACCATGTCTCGAAACTCTTGCTATCGCGCACTTACGCATATGTTGTGGGAGCGACGGTACACGTGCCCACACTCTCAAAACAAACCCAGCCTCAGTCTAAAAATACTAGAAACCTCACATTCCAAAACTAGAGCATGCCTGTTTTCCCCACCGACACTCCGCCGCACATAGACAAACCTAACGTTGAGTACTTATTGGACACACACAACTGACCGCCAGGATTCTTACAATCCCTGAACCCCACAGACCACACGTACCCCACTTAGACTGTGCCAGTAGAGCCTGCCCTCCAGCGGGCAGGTACCGGCCCACGGTGAACGACCAGCCAGCCTTCTCGCGCTGGCAAATATTCCAGCATCAGTTTGACAGCGAGGAAACAGTTTTGGAACAATCGTATTACTTCGAAATGCACACACCTACGTCCCCCCAAGTTCCGATAAAGCCCAAACAGGCAAAAGCTATTACAAACAGCGACCAGTTACTACTAACCGATCACCATACATAACGCCCAACCATCACCCACACGCATGAACCTAATCTCACAACCACACCCCCTAACCAACTAAAAAGAAGTTAAAACAAATATTGAGGAATCTTTATACACAACCATAAGCTTACTCCGGCTGATTACCTGATTAGTGCCGAATTATCTATCAGATACAAGAAATACTAGTGGGGAATTCCAATTCGCGGGAAGGCCGGATACAGGGGCACAAGTCGTACAATGACCATTCACCCCGCACGGAGATGCTGCCCTCCGGAGGCACGTGTCCTAAAGGGGATCCGCACCCTGAACAGCAATCTCGGCTACTGGATGTACAGAAAAAGTTATACCGTAAGAAGCACCCCGTCCATACGTTAGACTCTTGTAACACGGGCGACAAGGCCACCCAAATTCAAGACGCAGACTCGGTTTAGCAAGACAATTTAGTGCTCACCGATTAGATACCAACAGCTGTACACCAACAAGAACCGAACAACCGCGAAAGGCCAATAACCAAACCAAACAAAAAGGAGGAACGACCGCGCTAAACACCACAATTATTAATGTTACTGCCCATAACCAAGCAAGTCCAGCTTTAAAGCGGCGGCCCAGGAATACCCAGTAAATTGATGCTGCAACATCCCCAAAAATCAGCCTCTAATGTTATGTCCGATCAACACAGCCCGACTAGGAACGTTTGGCATCAGCTGTTACACCGAGGTTTTATATCCAGCGCTTGTTCTAGATAAGGACCCATAGAGTGGTGCCTGCATTTGGAGAAACTTGACTAGCACGGTGTGGTTGGACACACTTGCCTCCCTGAGGAACGCCATCCGTGTAACCGAATCTGAACTCCTTTTAGACGTACATACCCTCGTTTCACCGGCGATACGACCGACCCAACGTTTCTGTGACCTACAATGGGCGTGGTGCACTCACCCCATACCTAATCCCTCTTTTTCGGACCACATAGACCGGCCTAAAGCGGTTATTCACTGCTCGAGGCGAAAAATTGATTGTTTATGGGGGGTACTCTTGGCGTGGGTGGGTGTTTATGGTTATTGTTTGTTGGATGGTGTTGTTGGGCTCCGTGATCGGATGGGCGTGGTGGAGGTTGGAGGTGGCGGGCTGTAGGGTTTTTGGGTTTGGGTGCCTACTGGTGTGCGCTCGGACGG
Lithornis                 ------------------------------------------------------------------------------------------------------------------------------------------------------------------------------------------------------------------------------------------------------------------------------------------------------------------------------------------------------------------------------------------------------------------------------------------------------------------------------------------------------------------------------------------------------------------------------------------------------------------------------------------------------------------------------------------------------------------------------------------------------------------------------------------------------------------------------------------------------------------------------------------------------------------------------------------------------------------------------------------------------------------------------------------------------------------------------------------------------------------------------------------------------------------------------------------------------------------------------------------------------------------------------------------------------------------------------------------------------------------------------------------------------------------------------------------------------------------------------------------------------------------------------------------------------------------------------------------------------------------------------------------------------------------------------------------------------------------------------------------------------------------------------------------------------------------------------------------------------------------------------------------------------------------------------------------------------------------------------------------------------------------------------------------------------------------------------------------------------------------------------------------------------------------------------------------------------------------------------------------------------------------------------------------------------------------------------------------------------------------------------------------------------------------------------------------------------------------------------------------------------------------------------------------------------------------------------------------------------------------------------------------------------------------------------------------------------------------------------------------------------------------------------------------------------------------------------------------------------------------------------------------------------------------------------------------------------------------------------------------------------------------------------------------------------------------------------------------------------------------------------------------------------------------------------------------------------------------------------------------------------------------------------------------------------------------------------------------------------------------------------------------------------------------------------------------------------------------------------------------------------------------------------------------------------------------------------------------------------------------------------------------------------------------------------------------------------------------------------------------------------------------------------------------------------------------------------------------------------------------------------------
Grus_rubicunda            ------------------------------------------------------------------------------------------------------------------------------------------------------------------------------------------------------------------------------------------------------------------------------------------------------------------------------------------------------------------------------------------------------------------------------------------------------------------------------------------------------------------------------------------------------------------------------------------------------------------------------------------------------------------------------------------------------------------------------------------------------------------------------------------------------------------------------------------------------------------------------------------------------------------------------------------------------------------------------------------------------------------------------------------------------------------------------------------------------------------------------------------------------------------------------------------------------------------------------------------------------------------------------------------------------------------------------------------------------------------------------------------------------------------------------------------------------------------------------------------------------------------------------------------------------------------------------------------------------------------------------------------------------------------------------------------------------------------------------------------------------------------------------------------------------------------------------------------------------------------------------------------------------------------------------------------------------------------------------------------------------------------------------------------------------------------------------------------------------------------------------------------------------------------------------------------------------------------------------------------------------------------------------------------------------------------------------------------------------------------------------------------------------------------------------------------------------------------------------------------------------------------------------------------------------------------------------------------------------------------------------------------------------------------------------------------------------------------------------------------------------------------------------------------------------------------------------------------------------------------------------------------------------------------------------------------------------------------------------------------------------------------------------------------------------------------------------------------------------------------------------------------------------------------------------------------------------------------------------------------------------------------------------------------------------------------------------------------------------------------------------------------------------------------------------------------------------------------------------------------------------------------------------------------------------------------------------------------------------------------------------------------------------------------------------------------------------------------------------------------------------------------------------------------------------------------------------------------------------------------------------------
Anhima_cornuta            ------------------------------------------------------------------------------------------------------------------------------------------------------------------------------------------------------------------------------------------------------------------------------------------------------------------------------------------------------------------------------------------------------------------------------------------------------------------------------------------------------------------------------------------------------------------------------------------------------------------------------------------------------------------------------------------------------------------------------------------------------------------------------------------------------------------------------------------------------------------------------------------------------------------------------------------------------------------------------------------------------------------------------------------------------------------------------------------------------------------------------------------------------------------------------------------------------------------------------------------------------------------------------------------------------------------------------------------------------------------------------------------------------------------------------------------------------------------------------------------------------------------------------------------------------------------------------------------------------------------------------------------------------------------------------------------------------------------------------------------------------------------------------------------------------------------------------------------------------------------------------------------------------------------------------------------------------------------------------------------------------------------------------------------------------------------------------------------------------------------------------------------------------------------------------------------------------------------------------------------------------------------------------------------------------------------------------------------------------------------------------------------------------------------------------------------------------------------------------------------------------------------------------------------------------------------------------------------------------------------------------------------------------------------------------------------------------------------------------------------------------------------------------------------------------------------------------------------------------------------------------------------------------------------------------------------------------------------------------------------------------------------------------------------------------------------------------------------------------------------------------------------------------------------------------------------------------------------------------------------------------------------------------------------------------------------------------------------------------------------------------------------------------------------------------------------------------------------------------------------------------------------------------------------------------------------------------------------------------------------------------------------------------------------------------------------------------------------------------------------------------------------------------------------------------------------------------------------------------------------------------------
Anseranas_semipalmata     CCAAACTTGACACAGGGTCACGGCAACATACTCAGCAAGGCTGCCCCAGGGGACTAAGCACCTATTCTCTAAACATGCCCGCAATACCCCCTTCAGCACGCTTCCGATACGGTTACTTGTGTATATGCAGGCCGGGCAATTGGATGAACTTAAGCAGATGCAACGAACGCCTCATTTTCCGAATTATACGGAACGCTGCAGGGTGTGTGTAGGTGGGCTGCTTCGGTGAAATAAATAAACTTACATCACCTGCTCAGCGAAGCCCTTGTCTGCGTTCCTCTGCTACCCTAATTCCATGCTCTCAAACATTGGCCCCACCGACAAGCACACGATAAATAACTGAGTAGTGAAACGAACCATATCCCCGAGGGAATTCACGTGTGCGCTTAAAAGTGAGCTGAACCACCATTCCCAAGAGAACGTGCTCTTTCGGCCGTCAAAGCCCTACAATCCAACCCCATCTCACACCATAGCATGGTGGTAGCACACACAACGTTTATCCGTAGGAAATACACACCATTCTAGAAAAGTCATAAAAGAACTATAATTAAACGCAGTTACGCCTCGGCCCCAGTCCATTAACGCGACGAGCAGGAAGACTCCACTTTCCCATTTAAACCCATTACAACTCAAATCAAAAGACATATACCCCCTCAACAAAATAACTCTTAACAGAGACTCATGGTGGAAGAGCACTACGGCGCCGACCGGGCATAGAGAGCGTGAATTAGACAAAGGTGATCGCCAAGGCGAGTCCAAAAATTCCCCTTCCCCGTTAGGGGGGAGTAGTCCCGGACGCGGGTGGCGATTCCTGGGTTACGGAATAAAGAAAACCGCACTCACTTGTTGCAAGATCCCTCCGCGGGAAATCAGCACAAATTGCGGGGGCGCTCCCTTTTGCCGGTACACCGTGAATCGGATTGGAAGCTGTAGAGTGACTAGTCGTAGTGCCATAGGAGGGACGTTATGAAAAGACAGAAGTATCGACCGGAAATGCCACTGCGTATCTAAGGCAGAGCGATTCGAGCCGATTGGGCTCTGCTAGGGTGACGGTACTTCCTAGTACCCATGAGCTGGATAGGACATTCCCTCGCGGACCCTTGTCGGTACTAAGTTAGTTATAAGGAACATAAYGGTTGACAGCCCGCAGAAAGTACGTCCCTCATGGCGTGCGCGACTCTGTCGGTTCAAGGCGGTCGCGCAGGCGATATGCTCTGCACAGACTTAGGGGCGGGCATAACCGAGCACCGCCTCCACTAAGGAGGCGCACAGAGCCTTTATGTAGTAGCTTGTTAACAAGCCCGCTCCCGGGCCGAACAGTCACGAAAGGGGCCTTGGCACGGAAGGACGCCACATTAATCCGATTGCTTGATGGACATACAGGGTACCCCTGGTTTCCTTCCCACACTTTAAAAATTATTCCACCACCTTACAACCCAACCACAAAACTTTCACATTGCTTACCCCGACTACTTCCTCGCCTCTCAACTAAACCTGCCCTTCCCAAACCAACCAAAGCATGCACATCAAACCAAACCGCCCTATACAACCTAAAGCGTCCTCGACCAGTCACCTATCGCTCCGGACACCACGCAAAGAAACCACCTGTGGCCAGACAGGCCCACCATAGAAGCTCCACGGTGCAGTGCCACAACGAGGGAACGTGTGCTTATTTCGAAGCCGCTTCAGGCACTCATGGGGGCCAATGCAATTCTATTACCGTGCCTACCGACCTTCGGACGAATCGCCACAGCAGCCTGAACTAATGGTTTCGTTTGTTCTACGCACGCGGCTCCAGGACCACAGGCCCAAGACCGTGGAGATGCCAAAGGACACGACGCATAGCCGCTTAGCCGAGTCGGCTTAGGAGTGTATTGGAGTCGCCGAAGTTTCAGTCCCCAATCTATGCCTGTGGGGTTTCTGGGATCTCTAAATTTGTAACATACACTTACAAGCAATATTCGCAACGTGACTCTGTGTGCCGTGCCCTTACTTCGGACTCCTGCGAGCCCCTCTGACCCTCCAACATATAACTCCACGCGTGTACGGCGTGGCTATTTGTACAACGCGTCCACCATGCCTCGAAACTATAGCTATCAGACACTTAAGCGCACGTTGTGGGAGCGACGGTACACGTGCCCACACTCTTAAACCAAACCCGACCTCCATCTAAAACTACCAGAGACCTTACATCCCATCACTAGAGCATTCCCGCTTTCCCCAAAGACACCCCGCCACACATATACAAGCCTCCCGTTAAGTACTTATTGGACACACACAACTGACCGCCAGGATCCTTACAATCCCCGAAACCCAAAGATCCCACGCACCGCTATTAGGCGACGCCAGTAGAGCCTGCCCTCCAGCGGGCAGGTACCGGTTCATGGTGAACAAATAGCTTACCCTCTCACGCTGGCAAATATCCCAGCATCAGTTTGACAGTGAGGAAACACTTTTGGAACAATCGCATTACTTTGAAATGCACACACACACGTCCCCCCAGATTCCGACAAAGCCCAAATAGGTAAAAATTATTGTAAACAGAGATCAGTTACTGCCAACCGACCACAACACATAACGCCCAACCATCACCTACACGTATGGCCCCAAAACCACGACCGCAACCCCTAATCAACAAAACAGAAGTCAACGAAAATATAGCGAAATTTGTATAAATAACCACAAGCTTAATCCAGCTGATTACCTGATTAGTGCTAAATTATCCATCAGACGTAAAAAATATTAGTGGGGAATTCCAGTTCGCGGGAAGGCCGGATACAGGAGTACAAGTCGTACAATGACCACCCACCCAGCACGGAGATGCTGCCCTCCGGAGGCACGTGTCCTAAAGGGGATCCACACCACGAAAAGTAATCTTGGCTACTGGATGCACAGAAAAAGTTATACCGCAAGAAGCACCCTGTCCATACGTTAGACTCTTGTAACACAGGCGACAAGGCCAACCAAAATCAAGACGCAGACTCGGTTTAGCAAGACAATTCAATGCCCACCGATTAGATACCAACCGCAGTACACCAACAAGAACCAAACAACCGCGAAAGGTCAAATACCAAACCAAACCAAAAGGAAGAACGGACGCGCTAAACCCCACACTCATTTTCGTTACCACCCTCAACCAAGCAAGTCTAGCTTTAAAGCGGCGGTCCAAAAGAACACAGCAAATTGTTGCTGCAACATCCCCAAGAATCAGCCGCTAATGTTATGTCCGATCAACACAGCCCGACTAGGAACGTTTGGCATCAGCTGTCACACCGAGGTTTTATATCCAGCGCTTGTTCTAGATAAGGACCCACAGAGTGGTGCCTGCATTTGGAGAAACTTGACTAGCACGGTGTGGTTGGACACACTTGCCTCCCTGAGGAACACCATCCGTGTAACCGAATGTGAACTCCTTTTAGACGTACACTCTAGCGCTTCACCGGCGATACGACCGACCCAACGTTTCTGTGACCTACAACGGGTGCGGTGCACTCACCCCATACCAAATCCCTCCCTTACGGACTACATGGACCGGCCTAAAGCCGTCTTTAACCTCTCAAGGCGAAACATTGTTCAGTTGTGGTGGGTACTCTTGGGGTGTGTGGGTGTTCATGGTTGTTGTTAGTTGGATGGTGTTGTTGGGCTCGGTGGTGGAGTGGGTGTGGTGGGGTGGGTAGGAGGGTTGCCGTAGGGGTTTTGGGATTGGGTGTTTATTGGTGCGCGCTCGGACGG
Leipoa_ocellata           ------------------------------------------------------------------------------------------------------------------------------------------------------------------------------------------------------------------------------------------------------------------------------------------------------------------------------------------------------------------------------------------------------------------------------------------------------------------------------------------------------------------------------------------------------------------------------------------------------------------------------------------------------------------------------------------------------------------------------------------------------------------------------------------------------------------------------------------------------------------------------------------------------------------------------------------------------------------------------------------------------------------------------------------------------------------------------------------------------------------------------------------------------------------------------------------------------------------------------------------------------------------------------------------------------------------------------------------------------------------------------------------------------------------------------------------------------------------------------------------------------------------------------------------------------------------------------------------------------------------------------------------------------------------------------------------------------------------------------------------------------------------------------------------------------------------------------------------------------------------------------------------------------------------------------------------------------------------------------------------------------------------------------------------------------------------------------------------------------------------------------------------------------------------------------------------------------------------------------------------------------------------------------------------------------------------------------------------------------------------------------------------------------------------------------------------------------------------------------------------------------------------------------------------------------------------------------------------------------------------------------------------------------------------------------------------------------------------------------------------------------------------------------------------------------------------------------------------------------------------------------------------------------------------------------------------------------------------------------------------------------------------------------------------------------------------------------------------------------------------------------------------------------------------------------------------------------------------------------------------------------------------------------------------------------------------------------------------------------------------------------------------------------------------------------------------------------------------------------------------------------------------------------------------------------------------------------------------------------------------------------------------------------------------------------------------------------------------------------------------------------------------------------------------------------------------------------------------------------------------------------------
Gallus_gallus             CCAAATTTACCACAGGGTTACGGCAACATACGCAGCAAGGCTGCCCCGGGGGACTAAGCACCTATTCTCTAAACACGCCCGCAATGCCCCCTCCGGCACGCCTCCGATACAGTTCCTTGTGTATATGCAGGCCGGGCAATTGGACGAACTTAAACAGATATAACGAACGCATCATTGTCCGAATTATACGGAACGCTGCAGGGTGCGTGTAGGTGGGCTGATTTGGTGAAACAAACAAGCTCACATCACCCGTTCAGCGAAACCCTTTTCTACGTTCCTCTGCCACCCTAATCCCACGTTCTCAAACAATGGCCCAACCGACATAGACAAGAAAAATAACTATGTAGTGAAATGAACCATATCCCCGAGGAAATTCACTAGTGCACTTAAAAGTTAGCTGAACCACCATTCATAAGAGAATGCGCTCTTTCGGCCGTTCAAGCCCTACAACCCAACCCCATCTCAAATCACCGATTACAGGTAGCACACACAACGTTTATCTGTAAAAATTACCCAACATACTAAAATAGTCTCGCAAGCACTAACATTAAACACAGAGACACCTCGGCCCTAGTACATCAACGCAACGAACAGAAAAACTCCACTTTCCCGTCTAAACCCATTACAACTCAAAACAACAGACAGCTAACTCCTCCAAAACATAACTTTTAACAGAGACTCATGATGGAGGAGCACCACGGCGCCGACTGGGCATAGAGAGCGTGAATTAGACAAAGGTGATCGCCAAGGCGAGTCCAAAAATTCCCCTTCCCCGTTAGGGGGGAGTAGTCCTGGACGCGGGTGGCGATTTCTGGGTTACGGAATAAAAAAAACCGCTCTCACCTGTTGCAAGACCCCTTCGCGGGAAACCAGCACAAATTGCGGGGGCACTCCCTTTTGCCGGTACACCGTGAATCGGGTTGGAAGCTGTAGAGTGACTAGTCGTAGTGCCATAGGAGGGACGTTATGAAAAGACAGAAGTATCGACCGGAAATGCCACTGCGTATCTAAGGCAGAGCGATTCGAGCCGATTGGGCTCTGCTAGGGTGACGGTACTTCCTAGTACCCTTAAGCTGGATAGGACATTCCCTCGCGGACCCTTGTCGGTACTAACTTAGTTATAAGGAACATAGTGGCTGACAGCCCGTAGAAAGTACGTCCCTCATGGCGTGCGCGACTCCGTCGGTTCAAGGCGGTCGCGCAGGCGATATGCTCCACACAGACTTAAGGGCGGGCATAACCGAGCGCCGCCTCCACTAAGGAGGCGCACAGAGCCTTTATGTAGTAGCTTGTTAACAAGCCCGCTCCCGGGCCAGACAGTCACGAAAGGGGCCTTGGCGCGGAAGGACGCCACATTAAACCGGTTGCTTGATGGACATACAGGGTACCACTGGTTTCCTTCCTACACTTTAACCATTATTCCACCACCTTACAAACGAA-AAAAACACTATCACATTGCTTACTCCGACCACCTCCCCGCCCCTCGACTAAACCTAACCTTACCAAACCAACCAAGGCATGCCCATCACACCTAACCGCCCTATACAACCTAAAGTGCCCTCGATCAGCCACCTGTTGCCCCGGACACCACGCAAAGAAACCACCTGCGGCCAGACAGGCCCACCATAGAAGCCCAACTATGCAGCACTCCAACGGGGGAACGTGTGCCCACTTCGAAGCCGCTTCAGGCACTCATGGGGGCCAATGCAATTCTATAACCAAGCCTACCGACCTTCGGGCGAATCGCCACAGCAGCCTGAACTAATGGTTTCGTTTGTTCTACGCACGCGGCTCCAGGACCACCGGCCCAAGACCGTGGAGATGCCAAAGGACACGACGCACAACCGTTTAGCCGAGTCGGTTTAGGAGTGTATTGGAGTCGCCGAAGTTTTAGTCCCCAATCTACACCTGTGGGGTTTCTGGAATCTCTATATTTGTAACATACTCTTCCAGGCAAAATTCGCAGCGAGACTCTGTGTGCCGTGCCCTTACTTCGGACTCCTGCGAGCCCCCCTGACCGCCAAACATGAAAAGCCATGCATGTACGGTGTGGCTATTTGTATAACGCGTCCACCATGCCTCGAAACTATACCTATCGGACACTTGCGCACACGTTGTGGGAGCGACGGTGCACGTGCCCACACCCTCAAACCAAACTCAGCTTCGATATAAAAATACCAGTAACCTCACTTTCAAACACTAGAGCATACCTGCTTTTCCCAAAGACGCCCCGCCACACATATATAAACCTAACGTTGAGCACTTATTGGACACACATAACTGACCGCCAGGATCCTTACAATCCTCGTACTCCAAAGACCCCAAACACCACCGTTAATTTACGCCAGTAGAGCCTGCCCTCCAGCGGGCAGGTACCGGCCCACGGTGAACGACCAGCGTATTCTCTCACGCTGGCAAATATTCCAGCATCAGTTTGACAGCGAGGAAACACTTTTGGAACAATCGCATTCTTTCGAAATGCACACACACACGCCCCCCTATGTTTCGATAAAGCCCAAACAGGCAAAGGCTATTTCAAATAGAGACCAGTTACTACCTACCGACCTCAAAACATAACGCCCAACCAACACACACACGCATGACCCCAACAATACCACCACAACCCCC-ACAATCATAAAAAAAGTCAACACAAATACTGGGAAGACTGTCTACATAACATCAAGATTAATTCAGCTGATTATGTGATTAGTGCTAAATTATCCATCAGATACAAGAAATCCTGGTGGGGAATTCCAGTTCGCGGGAAGGCCGAATACAGGAGCACAAGTCGTTCAATGACCAACCACCCCGCACGGAGATGCTGCCCTCCGGAGGCACGTGCCCTAAAGGGGATTCACACCTCTTAAAGCAATCTTGGCTACTGGATGCACAGAAAAAGTTATACCGCAAGAAGCGCCCCGTCCATACGTTAGATTCTTGCAACACAGGCGACAAGTCCAACCAAATTCAAGACGCAGACTCGGTTTAGCAAGACAATTAAATGCTCACCGATTAGATACCAATCGCAGCACACGAACAAGAACCGACCAACCGCGAAAGGCTATTCACCCAACCAAACAAAAAGGAAGAACGAACGCGCTACTTTCCACACCAATTTTCGTTACCACCAACTACCCAGCAAGTCTAGAGTTAAAGCGGCGACCCAAAAATAACCAGCAATTCGTTGCAGCAACATCCCCAAAAATCAGCCGCTAATGTTATGTCTGGTCAACACAGCCCGACTAGGATCGTTTGGCATCAGCTGTCACACCGAGGTTTTATATCCAGCGCTTGTTCTAGATAAGGACCCACAGAGTGGTGCCTGCATTTGGAGAAACTTGACTAGCACGGTGTGGTTGGACACACTTGTCTCCCTGAGGAAAACCATCCGTGTAACCGATTGTGAACTCCTTTTAGACGTACACACTCACGCTTCACCGGCGATACGACCGACCCAACGTTTCTGTGACCTACAACGGGCGCGGTGCACTCACTCCATACCAAATCCCTCACTTCCGGACCACATAGACCGGCCTAAAGCAGTCTTTAACCACTCAAGACGAAACATTGATCGATTACGGTGGGTACTCTTGGGGTGGGTGAGTGTTGATGGTTGTTGTTTGTTGGATGGTGTTGTTGGGCTCGGTGGTCGGGTGCGTGTGGTAGGGCGGGGAGGGGGGTTGCTGTAGGGGTTTTGGGTTTGGGTGTTTGTTGGCGCGCGTTCGGACGG
Chauna_torquata           ------------------------------------------------------------------------------------------------------------------------------------------------------------------------------------------------------------------------------------------------------------------------------------------------------------------------------------------------------------------------------------------------------------------------------------------------------------------------------------------------------------------------------------------------------------------------------------------------------------------------------------------------------------------------------------------------------------------------------------------------------------------------------------------------------------------------------------------------------------------------------------------------------------------------------------------------------------------------------------------------------------------------------------------------------------------------------------------------------------------------------------------------------------------------------------------------------------------------------------------------------------------------------------------------------------------------------------------------------------------------------------------------------------------------------------------------------------------------------------------------------------------------------------------------------------------------------------------------------------------------------------------------------------------------------------------------------------------------------------------------------------------------------------------------------------------------------------------------------------------------------------------------------------------------------------------------------------------------------------------------------------------------------------------------------------------------------------------------------------------------------------------------------------------------------------------------------------------------------------------------------------------------------------------------------------------------------------------------------------------------------------------------------------------------------------------------------------------------------------------------------------------------------------------------------------------------------------------------------------------------------------------------------------------------------------------------------------------------------------------------------------------------------------------------------------------------------------------------------------------------------------------------------------------------------------------------------------------------------------------------------------------------------------------------------------------------------------------------------------------------------------------------------------------------------------------------------------------------------------------------------------------------------------------------------------------------------------------------------------------------------------------------------------------------------------------------------------------------------------------------------------------------------------------------------------------------------------------------------------------------------------------------------------------------------------------------------------------------------------------------------------------------------------------------------------------------------------------------------------------------------------
Alectura_lathami          CCAATCTTGCCATAGGGTCATGGCAGCATACGCAGCAAGGCTGCTCCAGGGGACTAAGCACCTATTCTCTAAACGCGCCCGCAATACCCCCTTCGGCACGCCTCCGATACGGTTACTTGTGTATATGCAGGCCGGGCAATTGGATGAACCTGAGCAGATACAATGGACGCCTCATTTTCCGAATTATACGGAACGCTGCAGGGTGCGTGTAGGTGGGCTACCTCGGCGAAACAAATAGACTCACATCACCCGCTCAACGGAGCCCTTGTTTGCGTTCCTCTGCCACCCTAATCCCACGATCTCAAACATTGGCCCTACCGACAAAGATGGGATAAGTAACTGGGTAGCGAAACGAACTATCTCCCCGAGGTAATTCACTAGTACACTGAAAAGTAGGCTGAACCATCATTCCCAAGAGAATGCGCTCTTTCGGCCGTCCAAGCCCTACAATCCAACCCAATCTCACACCAACGCGTGGCGGTAGCACACACAACGTTTATCCGTAAGAAATACCCACTATTCTGAAAGAGTCATAAAAGCACTAACATTAAACGTAGGCACATCTCGGCCCCAGTCCATCAACGCAACGAACGGAAAAATTCTACTTTCCCGTCTAAACCCATTACAACTCCAATCAACAGACGTCTAGCCCCTCAACAAGATAACTTTTAACAGAGACTCATGATGGAAGAGCACTACGGCGCCGACCGGGCATAGAGAGCGTGAATTAGACAAAGGTGATCGCCAAGGCGAGTCCAAAAATTCTCCTTCCCCGTTAGGGGGGAGTAGTCCTGGACGCGGGTGGTGATTCCTGGATTACGGAATAAAGAAAACCGCTCTCACCTGTTGCAAGACCCCTCCGCGGGAAACCAGCACAAATTGCGGGGGCGCTCCCTTTTGCCGGTACACCGTGAATCGGATTGGAAGCTGTAGAGTGACTAGTCGTAGTGCCATAGGAGGGACGTTATGAAAAGACAGAAGTATCGACCGGAAATGCCATTGCGTATTTAAGGCAGAGCGATTCGAGCCGATTGGGCTCTGCTAGGGTGACGGTACTTCCTAGTACCCATGAACTGGATGGGATATTCCCTTGTGGACCCTTGTCGGTACTAAATTAGTCATAAGGAACATAGTGGTTGACAGCCCGCAGAAAGTACGTCCCTCATGGCGTGCGCGACTCCGTCGGTTCAAGGCAGTCGCGCAGGCGATATGCTCCGCATGGACTTAAGGGCGGGCATAACCGAGCACCGCCTCCACTAAGGAAGCGCACAGAGCCTTTATGTAGTAGCTTGTTAACAGGCCCGCTCTCGGGCCAGACAGTCACGAGAGGGGCCTTGGCGCGGAAGGACGCCACATTAAACCGGTTGCTTGATGGACATACAGGGGACCACTGGTTTCATTCCCACACTTAAAATATCACTCAACCATCTTATGACCTAAACAACAGACTATCACATTGCTTACTCCGACCCCCTCACCACTTCACAACTACACCTACCTTCTCCAAACCAACCAAAGCATGCACATCAGCCTAAACCGCCCTATACAACCTAAAGCGTCCTCGACCAGCCACCTATCGCCCCGGACACCGCGCATAGAAACCACCCGCGGCCAGACAGGCCCACCATAGAAGCCCAACGGTGCAGTACTCCAATGGGGGAACGTGTGCCCACTTCGAAGCCGCTTCAGGCACTCATGGGGGCCAATGCAATTCTATTACCACGCCTACCGACCTTCGGGCGAATCGCCACAGCAGCCTGAACTAATGGTTTCGTTTGTTCTACGCACGCGGCTCCGGAACCACCGGCCCAAGACCGTGGAGATGCCAAAGGACACGACGCACAACCGTTTAGCCGAGTTGGCTTAGGAGTGTATTGGAGTCGCCGAAGTTTCTGTCCCCAATCTATACCTGTGGGGTTTCTGGGATCTCTAAATTTGTAACATACTCTCGTAAGCAACATTCGCAACGTGACTCTGTGTGCCGTGCCCTTACTTCGGACTCTTGTGAGCCCCCCTGACTCTCAAACATAAAAACCCACGCATGTGCGGCGTGGCTTTTTGTATAGTGCGTCCACTATGCTTCGAAACTATACCTGTCAGACTCTTACGCGCACGTTGTGGGAGTGACGGAACACGTGCCCACACCCTCAACCCAACCCCGGCCTCCATCTAAAAATACCAGAAACCTCCCATTCCAACACTAGGGCATTCCCGCTTTCCCCAAAGACACCCCGCCTCACATAGACAAGCCTAACGTTAAGCACTTATTGGACACATACAACTGACCGCTAGGATCCTTACAATCCCTAAATTTCAAAGATCTCACACACCTCAATTTGACTACGCCAGTAGAGCCTGCCCTCCAGCGGGCAGGTACCGGTTCACGGTGAACAACTAGCCTATCCTCTCACGCTGGTAAATATCCCAGCATCAGTTTGACAGTGAGGAAACACTTTTGGAACAATCGCATTACTTCGAAATGCACACACACACGCCCCCCCAGATTCCGATAAAGCCCAAACAGGTAAAAGCTATTCTAAACAGAGACCAGTTACTACCAACCGCCCGCAATACATAACGCCCAACCAGCACCCACACGCATGAACCCAACACCACGGCCACAACCTCTAGTAAACGAAACAGAAGTCAACGCAGATATTGGGAAATCTGTATAGATAACCACAAGCTTAGTCCAGTTGATTACGTGATTAGTGCCAAATTATCCGTTAGATTCAAAAAATACTGGTGGGGAATTCCAGTTCGCGGGAAGGTCGGATACGGGAGCACAAGTTGGACAATGACCTACCACCCCGCACGGAGATGCTGCCCTCCGGAGGCACGTGCTCTAAAGGGGATCCACACCCCAAAAAGCACTCTTGGCTACTGGATGCACAGAAAAAGTTATACCGCAAGAAGCGCCCTGTCCATACGTTAGATTCTTGCAACACAGGCGACAAGTCCAACCAAATTCAAGACGCAGACTCGGTTTAGCAAGACAATTCAATGCCCACCGATTAGATACCAACCGCGGTACTCGAACAAGACCTGAACAACCGGGAAAGGCCAATTAACGAACCAAACCAAAAGGAACAGCGAACGCGCTAAACACCCCACCAATTTTCGTTACCACCGATAGCTAAGCAAGTCTGGATTTAAAGCGGCGGCCCAGAAAAATCCAGCAAATCGATGCTGCAACATCCCCAAAAATTAGCCGCTAATGTTATGTCCGGTCGACAAAGCCCGGCTAGGATCGTTTGGCATCGGCTGTCACACCGAGGTTTTATATCCAGCGCTTGTTCTAGATAAGGACCTACAGAGTGGTGCCTGCATTTGGAGAAACTTGACTAGCATGGTGTGGTTGGACACACTTGCCTCCCTAAGGAAAACCATCCGTGTAACCGAATGTGAACTCCTTACAGACGCACACACCCACACTTCACCGGCGATACGACCGACCCAACGTTTCTGTGACCTACAACGGGCGTGGTGCATTCGCCCCATACCTAATCCCTCTCTTCCGGACCACATGGACCGGCCTAAAGCCGTAATTAACCTCCCAGGGCGAAGCATTGCTCGGATATGATGGGTACTCTTGGGGTGCGTGGGTGTTTATGGTTGTTGCTAGTTGGATGGTGTTGGTGGGCTCGGTGGTCGGGTGGGTGTGGTGGGGTGGGAAGGGGGAATACTGTAGGGGTTTTGGGTTTGGGTGTTCACTGGCGCGCGTTCGGACGG
Anas_platyrhynchos        TCAATCCTGACACAGGGTTACGGCAACATACTCAGCAAGGCTGCCCCAGGGAACTAAGCACCTATTCTCTAAACACGCCCGCAGTGCCCCCTTCGGCACGGCTAGGATACGGTTACTTGTGTATATGCAGGCCGGGCAATTGGACGCACCTGAACAGATACAATGAGCGCCTCATTTTCCGAATTGTACGGAACGCTGCAGGGTGCGTGTAGGTGGGCTGCTTCGGTGAAACAAACAGAATTACAGCGCTCGCTCAACGAAGCCTTTGTCTGCGTTCCTCTGCCACCCTAATCCCACGCTCTCAACCATTGGCCCTACCGACACGCACATGAAAAATAACTGCGTAGCGAAACGAACAATATCCCCGGGGGAATTCACGGGTGCGCTTAAAAGTGAGCTGAACCACCATTCCCAGGAGAACGCGCTCTTTCGGCCGTCCAAGCCCTACAATCCCACCGAATATCACTCCAGAGCGTGGCGGTAGTACACACAACGTTTATCCGTAGAACGTACACGCCATTCTAAAATGGTAGCAAAAGCACTAACATTAAACGCAGACACGCCTCGGCCCCAGTACATCAACGCAACGAACGGGGAGACTCCACTTTCCCGTCTAAACCCATTACAACTTAAACCAACAGACGTCTACCCCCTCAGTGAGATAACTTTTAACAGAGACTCATGGTGGAAGAGCACCACGGCGCCGACCGGGCATAGAGAGCGTGAATTAGACAAAGGTGATTGCCAAGGCGAGTCCAAAAATTCCCCTTCCCCGTTAGGGGGGAGTAGTCCCGGACGCGGGTGGCGATTCCTGGGTTACGGAATAAAGAAAACCGCTCTCACCTGTTGCAAGACCCCTCCGCGGGAAACCAGCACAAATTGCGGGGGCACTCCCTTTTGCCGGTATACCGTGAATCGGATTTGAAGCTGTAGAGTGACTAGTCGTAGTGCCATAGGAGGGACGTTATGAAAAGACAGAAGTATCGACCGGAAATGCCACTGTGTATCTAAGGTAGAGCGATTCGAGCCGATTGGGCTCTGCTAGGGTGACGGTACTTCCCAGTATCCATGAGCTGGATAGGACATTCCCTCGCGGACCCTTGTCGGTACTAAGTTAGTCATAGGGAACATAATGGTTGACAGCCCGCAGAAAGTACGTCCCTCATGGCGTGCGCGACTCCGTCGGTTCAAGGCGGTCGCGCAGGCGATACGCTCTGCACGGACTTAGGGGCGGGCATAACCGAGCGCCGCCTCCACTAAGGAGGCGCACAGAGCCTTTATGTAGTAGCTTGTTAACAAGCCAGCTCCTGGGCCGGGCAGTCACGAAAGGGGCCTTGGCACGGAAGGACGCCACATTAAACCGATTGCTTGATGGACATACAGGGTACCCCTGGTTTCCTTCCCACGCTTTAAAAATCACGCCACCACCATAAAACCTAACTCAAACACTGTCACATTGCTTACTCCGACCACCTCCTCGCTTCTCGACTAAACCTAACCTCCCCAAACCAACCAAAGCATGCACATTAAACCAAACCGCCCTATACAACCTAAAGCGTCCTCGACCAGCCAACTGTCGCTCCGGACACCACGCATAGAAACCACCTGCGGCCAGACAGGCCCACCATAGTAGCACACCGGTGCAAGACCCCAACGGGGGAACGTGTGCCCACTTCGAAGCCGCTTCAGGCACTCATGGGGGCCAATGCAATTCTATTGCTGAGCTTACCGACCTTCGAGCGAATCGCCACAGCAGCCTGAACTAATGGTTTTGTTTGTTCTACGCACGCGGCTCCAGAACCACAGGCCCAAGACCGTGGAGATGCCAAAGGACACGACGCACAACCGTTTAGTCGAGTCGGCTTAGGAGTGTATTGGAGTCGCCGAAGTATCAGTCCCCAATCTATGCCTGTGGGGTTTCTGGGATCTCTAAATTTGTAACATATTCTCGCAGACAGCATTCGCAACGTGACTCTGTGTGCCGTGCCCTTACTTCGGACTCCTGCGAGCCCCCCTGACCCTCCCACGTAGGACCCCACGCGTGTGCGGCGTGGCCATTTGTGCAGCGCGTCCACCGTGCCTCGAAACTATGGCAATCAGACACTTAAGCAAACATTGTGGGAGCGACGGTACACGTGCCCACACCCTCAAATCAAACCCAACCTCCATCTAAAAATACCAGGCACCTCACATTCCATCTCTAGAGCATTCCCGCTTTCCCCAAAGACACCCCGCCTCACATATACGAGCCTACCGTTAAGCGCTTAGTGGACACACACAACTGACCGCCAGGATCCTTACGATCCCCAAAACTTGAAGACCCCACGCACCACTATTAAACTGCGCCAGTAGAGCTTGCCCTCCAGCGGGCAGGTACCGGCCTACGGTGAACGACCAGCCTACCCTCTCACGTTGGCAAATATCCCAGCATCAGTTTGACAGCGAGGGAACACTTTTGGAACAATCGCATTACTTCGAAATGCACACACCCACGCCCCCCCAGATTCCGACAAAGCCCAAACAGGCAAAAACTATTGCAAACAGAGACCAGTTACTACCAACCGTACTCAATACATAACGCCCAACCAACATCTACACGCATAGACCAATCACCACGACCACAGTCCCTAATAAACCGAACAGAGGTCAACCCGAATATTGCGTAATCTGTATAAATAACTACAAGCTTAATCCAGCTGATTACCTGATTAGTGCTGAATTATCCATCAGACCCAAGAAATCCTAGTGGGGAATTCCAGTTCGCGGGAAGGCCGGATACAGGAGCACAAGTCGTATAATGACCGGCCACCCAGCACGGGGATGCTGCCCTCCGGAGGCACGTGCTCTAAAGGGGATCCACACCCCGAACAGCAGTCTCGGCTACTGGATGCACAGAAAAAGTTATACCGCAAGGAGCACCCCGTCCATACGTTAGACTCTTGTAACATAGGCGACAAGGCCAACCGAATTCAAGACGCAGACTCGGTTTAGCAAGACAATTCAATGCTCACCGAGTAGATAACAACCGCGGCACACCAACGAGAACCAAGCCACCGCGAAAGGACAATTAACGAACCAAACCGAAAGGACGAACGAACGCGCTAAACATCACACCAATTTCTGTTACCGCCTTTAACCGAGCAAGTCCAGCTTCAAAGCGGCGGCCGGGAAGGACGCAGCAAATTGTTGCTGCAACATCCCCAAAAATCAGCCGCTAATGTTATGTCCGATCGACACAGCCTGACTAGGATCGTTTGGAATCAGCTGTCACACCGAGGTTTTATATCCAGCGTTTGTTCTAGATAAGGACCCACAGAGTGGTGCCTGCATTTGGAGAAACTTGCCTAGCACGGTGTGGTTGGACACACTTGACTCCCTCAGGAACGCCATCCGTGTAACCGAGTGTGAACTCCTTTTAGACGTACACACCAGCGCTTCACCGGCGATACGACCGACCCAACGTTTCTGTGACCTACAACGGGCGCGGTGCACTTACTCCATACCAAATCCCTCCCTTATGGACCGCATGGACCGGCCTAAAGCCGTAATTAACCTCTCGGAGCGAAACATTGTTCGGTTGGGGTGGGTACTCTTGGGGTGTGTGGGTGTTTACGGTTGGCGCTAGTTGGATGGTGTTGGTGGGCTCGGTGGTCGGGTGGGCGGGGTGGCGTTGGGAGGAGGATAGCCGTAGGGACTTCGGGATTGGGTGTCTATTGGTGCGCGTTCGGACGG
Pygoscelis_adeliae        CTGATCTTGACACAGGGTCACGGCAATATACGCAGCAAGGCTGCCCCGGGGGACTAAGCACCTATTCCCTAAACACGCCCGAAATACCCCCTCCAGCACGCCTCTGATACGGTTACTTGTGTATATGCAGGCCGGGCAATTGGACGAACCTGAATAGATGCAACGAACGCCTCATTTTCCGAATTATACGGAACGCTGCAGGGTGCGTGTAGGTGGGCTGCTTCGGTGAAACAAATAAACTCACATCACTCGCTCAACGAAGCCCTTGTTTACGTTCCTCTGCCACCCTAATCCCACGCTCTCAAACATTGGCCCTACCAATATTCACCCGAAAAATAACTAAGTAGTGAAACGAACCATATCCCCGAGGAAATTCGCGAGTACACTTAAAAGTTAGCTGAACCACCATTCCCAAGAGAACGCGCTCTTTCGGCCGTCAAAGCCCGAAAATCCAAACTAATCACACTCTATAGAGTGGTGGTAGTACACACAATGTTTATCTGTAAAAAATACACACCATTCTTCAAGAATCACAAAAACACTAAAATTAAACACAGACACACCTCGGCCCCAGTCCATCAACGCAACGAAGAGAAAGACTTCGCTTTCCCGTCTAAACCCACAACAACTCGCACAACCAGACATTTACCCCCTCAACGAAATAACTCTTAACAGAGACTCATGGTGGAGGAGCATCACGGCGCCGACCGGGCATAGAGAGCGTGAATTAGACAAAGGTGATCGCCAAGGCGAGTCCAAAAATTCCCCTTCCCCGTTAGGGGGGAGTAGTCCCGGACGCGGGTGGTGATTCCCGGATTACGGAATAAAGAAAACCGCTCTCACCTGTTGCAAGGCCTCTCCGCGGGAAACCAGCATAAATTGCGGGGGCACTCCCTTTTGCCGGTACACCGTGAATCGGATTGGAAGCTGTAGAGTGACTAGTCGTAGTGCCATAGGAGGGACGTTATGAAAAGACAGAAGTATCGACCGGAAATGCCACTGCGTATCTAAGGTAGAGCGATTCGAGCCGATTGGGCTCTGCTAGGGTGACGGTACTTCTTAGTATCCATGAGCTGGATAGGACATTCCCTCGTGGACCCTTGTCGGTAATAAATTAGTCATAAGGAACATAATGGTATACAACCCGCAAAAAGTACGTCCCTCATGGCGTGCGCGACTCTGTCGGTTCAAGGCGGTCGCGCAGGCGATACGCTCTACACAGACTTAAGGGCGGGCATAACCGAGCACCGCCTCCACTAAGGAGGCGCACAGAGCCTTTATGTAGTAGCATGTTAACAAGCCCGCTCCCGGGCCGGACAGTTACAAGAGGGGCCTTGGCACGGAAGGACGCCACATTAGACCGATTGCTTGATGGACATACAGGGTACCCCTGATTACCCTCCCACACTCCAAAGTTCACTTAACCACAATATAATCT-AACAAAAAACTATCACATTGCTGACTTTGACCACCTACTCGCCTCGCAACTAAACCTACCCTTCCTAAACCAACCAAAGCATGCACATCAACCCAAACCGCCCTATACAACCTAAAGTGTCCTTGACCAGCCACCTATCGCCTCGGACACCACGCAAAGAAACCACCCGCGGCCAGACAGGCTCACCATAGAAACCCAACAGTACAATACCCCAACGGGGGAACGTGTGCCCACTTCGAAGCCGCTTCAGGCACTCATGGGGGCCAATGCAATTCCATTCCCACGCCTAGCGACCTTCGAGCGAATCGCCACAGCAGCCTGAATTAATGGTTTCGTTTGTTCTACGCACGCGGCTCCAGAACCACCGGCCCAAGACCGTGGAGATGCCAAAGAACACGACGCATAATCGTTTAACCGAGTTGGCTTAGGGGTGTATTGGAGTCGCCGAAGTTTCTATCCCTAATCTATACCTGTGGGGTTTCTGGAATCTCTAAATTTGGAAAATACACTCGCAAGCAACATTTGCAACGTGACTCTGTGTGCCGTGCCCTTACTTCGGATTCTTGTGAGCCCCCCTGACCCTCAAACATATAAACCCACGCATGTACGGTGTGGCCATTTGTGCAACGCGTCCACCATGCCTCGAAACTATAGCTATCGGACGGTTACACGCACATTGTGGGGGCGACGGTACACGTGCTCACACCCTCAACACAAACCCAACCTCCATTTGAAAACAATAGAAACCTCCCTTTCCAACACTAGAGCATTCCTGCTTTCCCCAAAGACACCCCGCCACACATATACAAACCCCACGTTGAGCACTTATTGGATACACATAACTGACCGCCAGGATCCTTACAATCCCCAGACCCCACAGATCCAATGCACCGCAATTAACCTACGCCAGTAGAGCCTGCCCTTCAGCGGGCAGGTATCGGCCCACGGTGAACAACCAGCCTACCCTCTCACGTTGGCAAATATCCCAGCATCAGTTTGACAACGAGGAAACACTGTTGGAACAAGCGCATTATTTCGAAATGCACACACCCACGCCCCCCCAGATTCCGACTAAGCCCAAACAGGTAAAATCTATTTCAAACAGAAACCAGGTACTACCGACCGGCCACAATACATAACGCCCAACCAACACCCACACACATGAACCCAATACCACAAACACACCTCCTAACCATCAAAACAGAAGTCAACGCAACTATTGGGAAATCTGTACAAATAACCACAAGCTTCATTCAGCTGATTACCTGATTAGTGCCAAATTCTCCATCAGACACAAGAAATCCTAGTGGGGAATTTCAGTTCGCAGGAAGGCCGGCTACAGGAGCACAAGTCGTAAAATGACCACACACCCCGCACGGAGATGCTGCCCTTCGGAGGCACGTGCCCTAAAGGGGATCCACACCATAAACAGCACTCTCGGCTACTGGATGCACAGAAAAAGTTATACCGTAAGAAGCACCCCGTCCATACGTTAGACTCTTGAAACACAGGCGACAAGGCCAACCAAATTCAAGACGCAGACTTGGTTTAGCAAGATAATCCAATGCCCACTGAGTAGATACCAATAGCAGTCCACAACCGAGAACAAAACCACCGCGAATGGTTAATTAACAAACCAAACAAAAAGGAAGAACGAACGCGCTAAACACCACAATCATTTTCGTTATCACCTAAACCCGAGCAAGTCTAGCTTTAAAGCGGCGACCGAGAAAAAACCAGTAAATCGTTGCTGCACCATCCCCAAAAATCAGCCACTAATATTATGTCCGATCAACACAGCCCGGCTAGGAACGTTTAGCATCAGCTGTCACACCGAGGTTTTATATCCAGCGCTTGTTCTAGATAAGAACTAACAGAGTGGTGCCTGCATTTGGAGAAATTTGACTAGCACGGTGTGGTTGGACACACTTGCCTCCCTAAAGCACACCATCCGTGTAACCGAGGATGAACTCCTTTAAGACGTACTCCCCAACGCTTCACCGGCGATACGACCGACCCAACGTTTCTGTGACCTACAACGGGCGCGGTGCACTCACCCCATACCTAGTCCCTCCCTTACGGACAACATGGACCGGCCTAAAGCCGTCATTAACCACTCCGGACGAAACATCGTTTGGTTGTGGTGGGTACTCTTGGAGTGTGTGAGTGTTTACGGTTGTTGTTAGTTGGACGGTGTTGGTGGGCTCGGTGGTCGGGTAGGCACGCGGGCGGTGTAAGGAGGGATGCTGTAGGGTTTTTGGGATCGGGTGTTTATTGGCGCGCGTTCGGACGG
Melopsittacus_undulatus   TCAAACATACCATAGGGTCACGGCAGCATACTCAGCAAGGCTGCTCCAGGGAACCAAGCACCTATTCCCTAAACACGCCAGCAATGCCCCCTCCAGCACGCCTCCGATAAGGTTACTTGTGTATATGTAGGCCGGTCAATTGGACGAACCTGAATAGATAAAACAATCGCCTCCTTTTCCGAATTATATGGAACTCTGCAGGGTGCGTGTAGGTTGGCTATTTCGGTGAAATAAACAACCTCACAACACCTGTTCTACGAAACCCTTATCTACGTTCCTCTGCCACCCTAATCCCACTCCCTCAAACATTGGCCCTACCAACAGAAACCCGAAAAAAAACTAAGTAGCGAAACGAACAATATCCCCGAGGGAATTCACGGGTGTGCTTAAAAGTTAGCTGAACCACCCTCCCCAAGAGAACGCACTCTTTCGGCCGTTCAAGCACTACAACCCAAACTCATCTCATACCAAATAATAGCGGTAGCACACACAACGTTTATCCGTAAAAAATACACATCATTCTACAAATATCACAAAAACACTATAATTAAACACAAACACACCTCGGCCCCAGTTCATCAACGCAACGAACAGAAATACTCCGCTTTCCCGTTTAAACCCACTAAAACTTCAACAAACACACATCTATCCCCTCAACGAAAC-ACTCTTAACAGAGACTCATGGTGGAAGAGCACCACGGCGCCGACCGGGCATAGAGAGCGTGAATTAGACAAAGGTGATCGCCAAGGCGAGTCCAAAAATTCCCCTTCCCCGTTAGGGGGGAGTAGTCCCGGACGCGGGTGGCGATTCCTGGGTTACGGAATAAAGAAAACCGTTCTCACCTGTTGCAAGGCCCCTCCGCGGGAAACCAGCACAAATTGCGGGGGCATTCCCTTTTGCCGGTACACCGTGAATCGGGTTGGAAGCTGTAGAGTGATTAGTCGTAGTGCCATAGGAGGGACGTTATGAAAAGACAGAAGTATCGACCGGAAATGCCACTGCGTATCTAAGGCAGAGCGATTCGAGCCGATTGGGCTCTGCTAGGGTGACGGTACTTCCTAGTACACATGAACTGGATAGGACATTCCCTCGCGGACCCTTGTCGGTACTAACTTAGTCATAAGGAACATAATGGTGTACAGTCCGCATAAAGTACGTCCCTCATGGCGTGCGCGACTCCGTCGGTTCAAGGCGGTCGCGCAGGCAATACGCTCCACATAGACTTAAGGGCGGGCATAACCGAGCACCGCCTCCACTAAGGAGGCGCACAGAGCCTTTTTGTAGTAGCTTGTTAACAAGCCCGCTCCCGGGCCAGACAGTCACAAGAGGGGCCTTGGCACGGAAGGACGCCACATTAAACCGATTGCTTGATGGACATACAGGGTACCGCTGATTTTCATCCCACACTTTAAATTTCATTCAACCAACTTACAACCAAAACAAAAAACTATCAAATTGCTTACCCCGACCATCTACCCACCCCACAACTGAACCTATCTTAAAAAAACCAACCAACGCATGCACTTCAACCCAAACCGCCCTATACAACCTAAAGCGTCCTTGACCAGCCACCAGTCGCCCCGGACACCACGCAAAGAAACTACCTGTGGCCAGACAGGCCCACCATAGAAACCCACCAGGACAAAACCCCAATGGGGGAACGTGTGCCTATTCCGAAGCCGCTTCAGGCACTCATGGAGGCCAATGCAATTCTATTCCCACGCCTAACGATCTTCGAGCGGATCGCCATAGCAACCTGAACTAATGGTTTCGTTTGTTCTACGCACGCGACTCCAGAACCACCGGCCCAAGACCGTGGAGATGCCAAAGGACACGACGCGCAGCCGCTTAGCCGAGTTGGCTTAGGGGTGTATTGGAGTCGCCGAAGTATCCATCCCCAATCTACACCTGTGGGGTTTCTGGAATTTCTAAATTTGTAAAATACATATAAAAGAATCATTCGCAACGTGACTCTGTGTGCCGTGCCCTTACTTCGGACTCCTGCGAGCCCCCCTGACTATCAAACATGTAAACCCACGCATGTACGGCGTGGCTATTTGTACAACGCGTCCGCCATGCCTCGAAATTATAGCTATCAGACACTTACACACACATTGTGGGAGTGACGGTACACGTGCCCACACCCTCAAACCAAACCCAACCTCCATCTAAAAATATCGGACACCTCACTTCCTAACACTAGAGCATTCCCGTATTCCCCAACGACACCCCGCCTCACATGCAAGTGCCCAACGTTTAGCAATTAGTGGACACACACAACTGACCGCTAGGATCCTTACAATCCTCGGACTCCGCAGACCTCGCACTCCACACCTTACCCAAGCCAGTAGAGCTTGCCCTCCAGCGGGCAGGTACCGGCCCACGGTGAACAATCAGCACA-CCTCTAGCGTTGGCAAATATCCCAGCATCAGTTTGACAGCGAGGTAACACTTTTGGAACAATCGCATTACTTCGAAATGCACACACCCACGCCCCCCCAGATTCCGACAAAGCCCAAACAGGCAAAAGCTATTCCAACCAGAGACCAGTTACTACAAACCGACCCTAAACCATAACGCCCAACCCCCACCCACACGCATGAACCCAACACCACAAACACACCCCATAATCATCAAAACAAATGTCAACGCAACTACTGCGAAATCTGTATAAATAACCATAAGCTTACTCCAGCTGATTACCTGATTATTGCCAAATTTTTAATCAGATACAAGAAATCCTAGTGGGGAATTCCAATTTGCGGGAAGGCCGGCTACAGGGGCACAAGTCGTACATTGCCCATTCACCCCGCACGGAGATGCTGCCCTCCGGAGGCACGTGCCCTAAAGGGGATCCACACCCCAAAAAGCACTCTCGGATACTGTGTGCACAGAAAAAGTTATACCGCAAGAAGCACCCCGTCCATACGTTAGATTTTTGTAACACGGGCGACAAGGTCAACCAAATTTAAGACGCAGACTCGGTTTAGCAAGACAATTCAGTGCCCACCGAATAGATACCAACCGCAGTACACAAACAAGAGCCAAACAACCGCGAAAGGCCAATTCACACACCAAACTTAAAGGACGAACGAAAGCGCAATACAACACACTCATTTACGTTACTACCCATTACCATGCACGACTAGCTTTAAGGCGGCGACCAAGAAATAACCAGCAAATCGTTGCTGCACCATCCCCAAGAATCAGTCACTAATGTTATGTCCGATCAACATAGCCTGACTAGGATCGTTTGGAATCAGCTGTTACACCGAGGTTTTATATCCAGCGTTTGTTCTAGATAAGGACCCACAGAGTGGTGCCTGCATTTGGAGAAACTTGACTAGCACGGTGTGGTTGGACACACTTGCCTCCCTAAGGCGTGCTATCCGTGTAACCGATTATGAACTCCTTTCAGCCGTAAACCCCAACGCTACACTGGCGATACGACCGACCCAACGTTTCTGTGACCTACAACGGGGGTGGTGCACTTACACCATACCAAGTCCATCCCTTACAGACTACATGGACCGGCCTAAAGCCGTCATTAAACACTCAATTTGAAACATTATTTGGATGTGGTCGGTACTCTTGGGGTGTGTGGGTGTTGATGGTTGTTGCTAGTTGGATGGTGTTGTCGGGCTCCGTGGTCGGGTGTGCATGGGGGTG-TGGGAGGAGGGTTGCTGTAGGGTTTTTGGGATTGGGTGTTTATTGGTGCGCGTTCGGACGG
Nestor_notabilis          TCAATCGTAACACAGGGTCACGGCAACATACGCAGCAAGGCTGCCCCGGGGAACTAAGCACCTATTCCCTAGACAAGCCCGCAATACCCCCTTCAGTATGCCTCCGATATGGTTACTTGTGTATATGTAGGCCGGGCAATTGGACGAACTTAAACTGATAAAACGATCGCCTCATTTTCCGAATTATACGGAACTCTGCAGGGTGCGTGTAGGTGGGCTGCTTCGGTGAAATAAATAACTTCACAACACCTGTTCAACGAAACCCTTATCTGCGTTCCTCTGCCACCCTAATCCCATGTTCTCAATCATTGGCCCTACTGACACACACCCGAAAAATAACTAAGTAGTGAAACGAACCATATCCCCGAGGGAATTCGCGAGTGCACTTAAAAGTTAGCTGAACCAACCTTCCCAAGAGAACGCACTCTTTCGGCCGTTCAAGACCTAAAACCCAAACTCATCTCACACCAAAGAATGGCGGTAGCACACACAGCGTTTATCCGTAAAAAATACACATCGTTCTATAAATATCAAAAAAACACCACTATTAAGCATAAACACACCTCGGCCCCAGTCCATCAACGCAACGAAAAGAAATACTCCGCTTTCCCGTTTAAACCCACTAAAACTTAAACAAACATACATCTATCCCCTCAACAAAAT-ACTTTTAACAGAGACTCATGGTGGAGGAGCACCACGGCGCCGACTGGGCATAGAGAGCGTGAATTAGACAAAGGTGATCGCCAAGGCGAGTCCAAAAATTCCCCTTCCCCGTTAGGGGGGAGTAGTCCTGGATGCGGGTGGCGATTCCCGGGTTATGGAATAAAGAAAACCGCTCTCACTTGTTGTAAGGCCCCTCCGCGGGAAACCAGCACAAATTGCGGGGGCGCTCCCTTTTGCCGGTACACCGTGAATCGGATTGGAAGCTGTAGAGTGACTAGTTGTAGTGCCATAGGAGGGACGTTATGAAAAGACAGAAGTATCGATCGGAAATGCCACTGCGTATCTAAGGCAGAACGATTCGAGTCGATTGGGCTCTGCTAGGGTGATGGTACTTCTTAGTACCCATGAGCTGGATAGGACATTCCCTCGTGGACCCTTGTCGGTACTAACTTAGTTATAAGGAACATAATGGTGTACAATCCGCATAAAGTACGTCCCTCATGGCGTGCGCGACTCCGTCGGTTCAAGGCGGTCGCGCAGGCGATACGCTCCACACAGACTTAAGGGCGGGCATAACCGAGCACCGCCTCCACTAAGGAGGCGCACAGAGCCTTTTTGTAGTAGCTTGTTAACAAGCCCGCTCCCGGGCCGGACAGTTACAAAAGGGGCCTTAGCATGGAAGGACGCCACATTAGACCGATTGCTTGATGGACATACAGGGTACCACTGATTTCTTTCCCACACTTTAAAATTCACTCAACCACCTTACAACCAAAATAAAAAACTGTCACATTGCTTACTCTGACCAACTACTCATTTCACAACTGAACCAACCCTCACAAAACCAACCAACGCATGCACATCAACTCAAACCGCTCTATACAACCTAAAGCGTCCTCGACCGGCCACCAATCGCTCCGGACACCACGCAAAGAAACTACCCGCGGCCAGACAGGCTCACCATAGAAACTCAACAGTAAATAACCTCAACGGGGGAACGTGTGCCCACTCCGAAGCCGCTTCAGGCACTCATGGAGGCCAATGCAATTCTATTCCCGCGCCTAACGAACTTCGAGCGGATCGCCACAGCAGCCTGAACTAATGGTTTCGTTTGTTCTACGCACGCGGCTCCAGAACCACTGGCTTAAGACCGTGGAGATGCCAAAGGACACGACGTAAAACCGTTTAGCCGAGTTGGCTTAGGGGTGTATTGGAGTCGCCGAAGTTTCTGTCCCTAATCTATACCTGTGGGGTTTCTGGAATCTCTAAATTTGTAAAATATATACACAGGTAATATTCGCAACGTGATTCTGTGTGCTGTGCCCTTACTTCGGACTCCTGCGAGCCCCCCTGACTATCAAACGTATAAACCCATGCATGTACGGCGTGGCCATTTGTACAACGCGTCCGCCATGCCTCGAAACTATAGCTATCAGACACTCACACGCACGTTGTGGGAGCGACGGTACACGTGCCCACACCCTCAAACCAAACCCTGCCTCCATCTTAAAATATCAGACACCTCACTTTCTAACACTGGAGCATTCCCGCTTTCCCCAACGACACTCCGCCACACATAAATAGGCCTAACGTTAAGCACTTATTGGACACACACAACTGACCGCCAGGATTCTTACAATCCTCAGACTCCTCAGACTCCACACACTACAATTTACCCAAGCCAGTAGAGCCTGCCCTCCAGCGGGCAGGTACCGGCCCACGGTGAACAAACAACCTA-TCTCTAACGTTGGTAAATATTCCAGCATCAGTTTGACAGCGAGGTAACACTTTTGGAACAATCGCATTACTTCGAAATGCACACACCTACGTCCCCCTAGATTTCGACAAAGCCCAAATAGGCAAAAGCTATTCCAACCAGAGACTAGGTACTACAAACCGACTACAAACCATAACGCCCAACCACCACCCATACGCATGAGCCCAATACCACAAACACATCCCCCAATCATCAAAACAAAAGTCAATACAACTACTGTGAAATCTGTATAAATAACTATAAGCTTACTTCAGCTGATTACCTGATTAGTGCCAAATTTTCAATTAGACATACGAAATCCTAGTGGGGAATTTTAATTCGCGGGAAGGCCGGCTACAGGAGTACAAGTCGTACAATGACTATTCACCCCGCACGGAGATGCTGCCCTCCGGAGGCACGTGCCCTAAAGGGGATTCACTCCCCAAAAAGCAATCTTGGTTACTGGATGCACAGAAAAAGTTATACCGCAAGAAGCACCCCGTTCATACGTTAGACTCTTGTAACACAGGCGACAAGGTCAACCAAATTCAAGACGCAGACTCGGTTTAGCAAGACAATTCAATGCCCACCGAATAGATATCAACCGCAATACACAAACAAGAACCACACAACCGTGAAAGGCCAATTGACACACCAAACCCAAAGGAGGAACGGAAGCGCGAAACAACACAATCATTTACGTTACCACCCATAATCAAGCAAGACCAGCTTTAAGGCGGCGACCAAGAAATAACCAGCAARTCGTTGCTGCACCATCCCCAAGAATCAGCCACCAATATTATGTCCGATTGGCACAGTTCGACTAGGATCGTTTGGAATCAGCTGTCACACCGAGGTTTTATATCCAGCGTTTGTTCTAGATAAGGACCCACAGAGTGGTGCCTGCATTTGGAGAAACTTGACTAGCACGGTGTGGTTGGACACACTTGTCTCCCTAAAGCGCACCATCCGTGTAACTGAATATGAACTCCTTTCAGCTGTAAACTCCGACGCTTCACCGGCGATACGACTGACCCAACGTTTCTGTGACCTACAATGGGCGCGGTGCACTCACACCATACCAAGTCCGTCCCTTATGGACTATATGGACCGGCCTAAAGCCGTTATTAAACACCCAATTCGAAACGTTGCTTGAGTGCGGTGGGTACTCTTGGGGTGTGTAGGTGTTGATGGTTGTTGCTAGTTGGATGGTGTTGTTGGGCTCCGTGGCCGAGTGGGCGTGGGTGCGCTGGGAAGAGGTTTGCTGTAGGGACTTTGGGATTGGGTGCTTACTGGTGCGCGTTCGGACGG
Pelicanus_crispus         TCAAATTTGACACAGGGTCATGGCAGCATACTCAGCAAGGCTGCCCCGGGGGACTAAGCACCTATTCCCTAAACACGCCCGAAATACTCCCTTCGGCACGACTCCGATATGGTTACTTGTGTATATGCAGGCCGGGCAATTGGATGAACCTGAGTAGATACAACGAACGCCTCATTATCCGAATTATACGGAACGCTGCAGGGTGCGTGTAGGTGGGCTGCTTCGGTGAAACAAACAAGTTCACAACACTCGCTCAACGAAGCCCTTGTCTACGTTCCTCTGCCACCCTAATTCCACGCTCTCAAACATTGGCCCTACCGACATTAACCTGAAAAATAACTAAGTGGCGAAACGAACCATATCCCCGAGGAAATTCGCGAGTACACTGAATAGTGAGCTGAACCACCATTCTCATGAGAATGCGCTCTTTCGGCCGATAAAGCCCTAAAATCCAAACTCATCTCACACTAAAGAGTGGTGGTAGCACACACACCGTTTATCTGTAGAAAGTACGCACCATTCTACAAAAGTCGTAAAAGCACTAAAAGTAAGCATAGACACACCTTGGCCCCAGTCCATCAACGCAACGAAAAGAAAAACTCCGCTTTCCCATTTAAACCCATAACAACTCAAATAAACGGACATCTACCCCATCAATGGAATAACTTTTAACAGAGACTCGTGGTGGAGGAGCATCACGGCGCCGACCGGGCATAGAGAGCGTGAATTAGACAAAGGTGATCGCCAAGGCGAGTCCAAAAATTCCCCTTCCCCGTTAGGGGGGAGTAGTCCCGGACGCGGGTGGCGATTCCCGGGTTACGGAATAAAGAAAACCGCTCTCACCTGTTGCAAGGCCCCTCCGTGGGAAACCAGCACAAATTGCGGGGGCGCTCCCTTTTGCCGGTACACCGTGAATCGGGTTGGAAGCTGTAGAGTGACTAGTCGTAGTGCCATAGGAGGGACGTTATGAAAAGACAGAAGTATCGACCGGAAATGCCACTGCGTATTTAAGGCAGAGCGATTCGAGCCGATTGGGCTCTGCTAGGGTGACGGTACTTCCTAGTACCCATGAGCTGGATAGGACATTCCCTCGTGGACCCTTGTCGGTACTAAATTAGTCATAAGGAACATAATGGTGTACAGCCCGCAAAAAGTACGTCCCTCATGGCGTGCGCGACTCTGTCGGTTCAAGGCGGTCGCGCAGGTGATACGCTCCACACAGACTTAAGGGCGGGCATAACCGAGCACCGCCTCCACTAAGGAGGCGCATAGAGCCTTTATGTAGTAGCTTGTTAGCAAGCCCGCTCCCGGGCCGGACAGTCACAAGAGGGGCCTTGGCGCGGAAGGACGCCACATTAAACCGGTTGCTTGATGGACATACAGGGTACCACTGGTTTCCTTCCCACACTTCAACGTTCATTCAACCACCTTAAAACCCAACTAGCAAATTATCACATTGCTAACTCCGACCACCTACTCGCCCCTCAACTAAACCTACCCTCAACAAACCAACCAAAGCATGTACATCAACCCAGACCGCCCTATACAACCTAAAGCGTCCTCGAACAGCCACCTATCGCCCCGGACACCACGCAAAGAGACCACCCGCGGCCAGACAGGCCCACCATAGAAGCCCAACGGTACAGTACTCCAACGGGGGAACGTGTGCCCACTTCGAAGCCGCTTCAGGCACTCATGGGGGCCAATGCAATTCCATTCCTGCGCCTAACGAACTTCGGGCGAATCGCCACAGCAGCCTGAACTAATGGTTTCGTTTGTTCTATGCACGCGGCTCCAGAACCACAGGCCCAAGACCGTGGAGATGCCAAAGAACACGACGCACAACCGTTTAGCCGAGTTGGCTTAGGGGTGTATTGGAGTCGCCGAAGTTTCTATCCCCAATCTATACCTGTGGGGTTTCTGGGATTTCTAAATTTGTAAAATACACTCACAAATAGCATTCGCAACGTGACTCTGTGTGCCGTGCCCTTACTTCGGATTCCTGCGAGCCCCCCTGACCCTCCTACGTGTAAACTCACGCATGTACGGCGTGGCCGTTTGTACATCGCGTCCACCATGCCTTGAAACTATAGCTGTCAGACGGGTACACACACGTTGTGGGAGCGACGGTACACGTGCCCATACCCTCAAACCACACCCAGCCTCCATCTAAAAACACCAGAAACCTCCCATTCCAACACTAGAGCATTCCTGCTTTCCCCAACGACACCCCGCCACACATAAACAAACCTAACGTTGAGCACTTATTGGACACACACAACTGACCGCCAGGATCTTTACAATCCCCGAACCCCACAGTCCCAACGCACCGCTGTTAGCCTACGCCAGTAGAGCCTGCCCTTCAGCGGGCAGGTATCGGCCTACGGTGAACGACCAGCCTACCCTCTCAAGCTGGCAAATATCCCAGCATCAGTTTGACAGCGAGGAAACACTTTTGGAACAATCGCATTACTTCGAAATGCACACACCCACGCCCCCCCAGATTCCGACAAAGCCCAAACAGGCAAAATCTATTATAAACAGGGACCAGTTACTACCAACCGGCCGCAATCCATAACGCCCAACCCACACCCACACGCATGATCCCAATACCATGAACACACCCCCTAATCATCGAAATAGAGGTTAACGCAATTATCGAGAAATTAGTATAAATAACCATACGCTTAATTCAGCTGATTACCTGATTAGTGCCAAATTCTCCATCGGACACAAGAAATCCTAGTGGGGAATTCTAGTTCGCGGGAAGGCCGGCTACAGGAGCACAAGTCGTAAATTGACCGTTCACCCCGCACGGGGATGCTGCCCTCCGGAGGCACGTGCCCTAAAGGGGATCCACACCACATACAGCACTCTCGGCTACTGGATGCACAGAAAAAGTTATACCGCAAGAAGCACCCTGTCCATACGTTAGATTCTTGTAACACAGGCGACAAGGCCAACCAAATTCAAGACGCAGACTCGGTTTAGTAAGACAATTCAATGCCCACCGATTAGATACCAGCCGCAGTACACAAGCAAGAACAAAACAACCGAGAACGGCTAATTAACGAACCAAACACAAAGGAAGAACGAACGAGCTAAGCACCACAATCATTTACGTTACTACCCATAACCAAGCAAGTCCAGCTTTAAAGCGGCGGCCCAGAAATAACCAGCAAATTGTTGCTGCACCATCCCCAAGAATCAGCCACCAATGTTATGTCTGATCGACACAGCCCGACTAGGAACGTTTGGCATCAGCTGTCACACCGAGGTTTTATATCCAGCGCTTGTTCTAGATAAGGACCCACAGAGTGGTGCCTGCATTTGGAGAAACTTGACTAGCACGGTGTGGTTGGACACACTTGCCTCCCTCAGGCACGCCATCCGTGTAACCGGGTATGAACTCCTTTCAGACGTGCACCCCAACGCTTCAACGGCGATACGACCGACCCAACGTTTCTGTGACCTACAACGGGCGCGGTGCACTCACTCCATACCAAGTCCCTCACTTGCGGACCACATAGACCGGCCTAAAGCCGTCATTAACCACTCAAGGCGAAACATTGCCTGGTTGCGATGGGTACTCTTGGGGTGTGTGGGTGTTGATGGTTGTTGCTAGTTGGATGGTGTTGTTGGGCTCGGTGATGGGGTGGGTGCGCAGGGGGTGGGAGGAGGCTTGCTGTAGGGATTTTGGGCTTGGGTGTTTATTGGTGCGCGTTCGGACGG
Acanthisitta_chloris      ACAATTTTAGCACAGGGTCACGGCAACATACGCAGCAAGGCTGCCCCAGGGGACTAAGCACCTATTCTCTAAACACGCACGAAATGCCCCCTGCAGTATGCCTCCGATACGGTTACTTGTGTATATGTAGGCCGGGCAATTGGACGAACCTGAACAGATACAACGAACGCCTCATTTTCCAAATTATACGGAACGCTGCAGGGTGCGTGTAGGTGGGCTGCTTCGGTGAAACAAGTAGACTCACATTACCAGTTCAACGAAACCCTGGTTTACGTTCCTCTGCCACCCTAATCCCACGCTCTCAACCATTGGCCCTACCGATATCAACCCGAAAAATAACTAAGTAGCGAAACGACCCATATCCCCGAGGAAATTCGCGTGTGCACTTAAAAGTAAGCTGAACCACCCGTCCCAAGAGAACGCGCTCTTTCGGTCGTTCAAGCCCTAGAACCCCGCCACTCCTCACCCCAAAGGGTGGCGGTAGCACACACAACGTTTATCCGTAGGAAGTACACTCTATTCTGTAATTATCACAAAAACACTAAAAGTAAACGCAAACACACCTCGGCCCCAGTCCATAAACGCAACGAACGGAAAGCCTCTACTTTCCCATTGAAACCCATGACAACTCAAATAACCCGCCCGCTAACCCCTCAACGAAATAACTCTTAACAGAGACTCATGGTGGAAGAGCACCACGGCGCCGACCGGGCATAGAGAGCGTGAATTAGACAAAGGTGATCGCCAAGGCGAGTCCAAAAATTCCCCTTCCTCGTTAGGGGGGAGTAGTCCCGGACGCGGGTGGCGATTCCCGGATTACGGAATAAAGAAAACCGCACTCACTTGTTGCAAGACTCTTCCGCGGGAAATCAGCACAAATTGCGGGGGCACTCCCTTTTGCCGGTACACCGTGAATCGGATTAGAAGCTGTAGAGTGACTAGTTGTAGTGCCATAGGAGGGACGTTATGAAAAGACAGAAGTATTGACCGGAGATGCCACTGCGTATTTAGGGCAGAGCGATTCGAGCCGATTGGGCTCTGCTAGGGTGACGGTACTTCCTAGTACCCATGAGCTGGATGGGACATTCCCTCGTGGACCCTTGTCGGTACTAACTTAGTCATAAGGAACATAATGGTGTACAACCCGCAAAAAGTACGTCCCTCATGGCGTGCGCGACTCTGTCGGTTCAAGGCGGTCGCGCAGGCGATATGCTCCACACGGATTTGAGGGCGGGCATAACCGAGCAACGCCTCCACTAAGGAGGCGCACAGAGCCTTTTTGTAGTAGTTTGTTAGCAGGCCCGCTCCCGGGCCGGACAGTCACAAGAGGGGCCTTGGCGCGGAAGGACGCCACATTAAACCGATTGCTTGATGGACATACAGGGTGCCATTGATTTCCTTCCCACACTTTAACATTCATTCTACCACTTTATCACCTAAGTGCAAATCTCTCACATTGCTGACTCCGACCGTTGACTCGCCCCACGACTATACCTACCTTCCCTGAACCAACCGAAGCATGCACATCTACCCAAATCGTCCTATACAACCTAAAGCGTCCTCGACCAGCCACCTGTCGCCCCGGACACCACGCACAGAAACCACCCGTGGCTAGACAGGCCCACCATAGAAGTTTAACGGTCCACAGCCCCAACGGGGGCACGTGTGCCTACTCCGAAGCCGCTTCCGGCACTCATGGGCGCCAGTGTGATTCCATCCCCGCGCCTAGCGATCTTCGAGCGAATCGCCACAGCAGCCTGAACTAATGGTTTCGTTTGTTCTACGCACGTGGCTCCAGAACCACCGGCCCAAGACCGTGGAGATGCCAAAGGACACGGCGCAAAGCCGTTTAGCCAAGTTGGCTTAGGGGTGTATTGGAGTCGCCGAAGTTTCCGTCCCTAATCTACACCTGTGGGGTTTCTGGGATTTCTAAATTTGTAAACTACACTCGCAAACAGGATTCGCAACGAGACTCTGTGTGCCGTGCCCTTACTTCGGATTCCTGCGAGCTCCCCTGACCCTCCAACATATAAACCCAAGCGTGTACGGCGTGGCAATTTGTACAACGCGTCCACCATGCCTTGAAATTTTAACTATCGGACAGTTGCACACACATTGTGGGAGCGCTGGTGCTCGTGCCCACACCCTCAAACCACACCCAGCCTCCATCTGAAACCACCGGAAACCTCCCATTCAAGCACTAGAGTATTCCCATTTTCTCCGAAGACACCCCGCCACACATAAAGACACCTAACGTTGTGCGTTTATTGGACACAAACAACTGACCGCTAGGATCTTTACAATCCCTAAAATCCGCGGACCCAAAACTCCATAATTAACCTACGCCAGTAGAGCCTGCCCTCCAGCGGGCAGGTACCGGCCCACGGTGAACAAACAACCCACCCTCTCGCGCTGGCAAATATCCCAGCATAAGTTTGACAGTGAGGAAACAATGTAGGAACAATCGCATTACTTCGAAATGCACACATCCGCGCCTCCCCAGATTCCGACAAAGTCCAAACAGGCAAAAGCTATTCTACACAGAGACCAGTTATTACCGACCGCCCGCACTCCATAACGCCCAACCACCCCCCACACGCATGCCCGCAACCGCAAGAACACATCCCCTAATCAACAAAACAAAAGTTAAACCACATACTAAGAAATCTGTATAAATAACATCAAGCTTAATCCAGCTGATTACCTGATTAGTGCTAAATTTTCTATCAGACCTACGAACTCCTAGTGGGGAATTCCAGTTTGCGGGAATGCCGGCTACAGGAGCACTAGTCGTTAAATGACCGTTCACCTCGCACGGAGATGCTGCCCTCCGGAGGCACGTGCTCTAAAGGGGATCCACACCACTAACAACTCTTTCGTCAACTGGATGCACAGAAAAAGTTATACCGCAAGAAGTGCCCCGTCCATACGTTAGACTCTTGTAACACAGGCGGCAAGGCCAGCCAAAGTCAAGACGCAGACTCGGTTTAGCAAGACAATTCAATGCCCACTGAGTAGATACCATCTGCAGTACACCCTCGAGAACAAAACAACCGCGAAAGGCTAATTAACAAACTAAACATAAAGGAGGAACGAACGTGCTAAGCCCCACACCAATTCACGTTACCACCCAAAACCAGGCAAGTCCAGCTTTAAGGCGGCGCTCCAGTAATAACCAGTAAATCGTTGCAGCAACACCCCCAAGAGTCAGCCACTAATGTTATGTCTGATCAACAAAGCCCGACTAGGATTGTGTGGCATCAGCTGTTACACCGAGGTTTTATATCCAGCGCTTGTTCTAGATAAGGACTCACAGAGTGGTGCCTGCATTTGGAGAAACTTGACTAGCACGGTGTGGTTGGACACACTTGCCTCCCTGATGCGTACCATCCGAGTAACCGATTATGAACTCCTTTAAGCCGTAAATACCAACGCTTCACTGGCGATACGACTGACCCAACGTTTCTGTGACCTACAACGGGCGCGGTACGCTCACCCCATACCAAATCCATCCCTTACATACCACATAGACCGGCCTAAAGCCGTCATTAACCACTCAAGGCGAAACATTGCTTTTTTATGGCGGGTACTCTTGGGGTGTGGGGGTGTTTATGGTTGTTGTTAGTTGGATGGTGTTGTTGGGCTCGGTGGTGGGACGGGCGGGTGGGGGGTGGGGGGGGGAGCGCTGTGGGGTTTTTGGGATTGGGTGCTTATTGGTGCGCGTGCGAACGG
Taeniopygia_guttata       ACAAGCTTGCCACAGGGTCACGGCAACATACACAGCAAGGCTGCCCCCGGGAACTAAGCACCTATTCACTAAACACGCCCGATATACCCCCTTCGGCACGGCTCCGATACGGTTACTTGTGTATATGTAGGCCGGGCAATTGGATGAACCTGACCAGATACAACGGACGCCTCATCTTCCGAATTGTACGGAACGCTGCAGGGTGCGTGTAGGTGGGCTGCTTCGGTGAAACAAGCAAACTTACATCACCCGCTCGACGAAGCCCTGGTCTACGTTCCTCTGCCACCCTAATCCCACGCTCTCAAACATTGGCCCTACCGACATAAACCCGAAAAATAACTAAGTGGCCAAACGACCCATATCCCCGAGGGAATTCACGGGTGCGCTTAAAAGTCAGCTGAACCACCATTCACATGAGAACGCGCTCTTTCGGCCGTCCAAGCACTAGAACCCAACCTAATCTCACGCCAAAGACTAGCGGTAGCACACGCAGCGTTTATCCGTAGAAAATACACACCATTCTACAAGGGTTACATAAGCATTATAAGTGAGCTCAGACACACTTCGGCCCCAGTCCATCAACGCAACGAGCGGAAATCCTCCGCTTTCCCGTTGAAACCCCAAACAACTCGAACAAACGGACATCTAACCCAGCAAAAAAATAACTTTTAACAGAGACTCATGGTGGAGGAGCACCACGGTGCCGGCCGGGCGTAGGGAGCGTGAATTAGACAAAGGTGATCGCCAAGGCGAGTCCAAAAATTCCCCTTCCCCGTTAGGGGGGAGTAGTCCCGGACGCGGGTGGCGATTCCTGGATTACGGAATAAAGAAAACCGCTCTCACCTGTTGCAAGGCCCCTCCGCGGGAAACCAGCACAAATTGCGGGGGCGCTCCCTTTTGCCGGTACACCGTGAATCGGATTTGAAGCTGTAGAGTGACTAGTCGTAGTGCCATAGGAGGGACGTTATGAAAAGACAGAAGTATCGACCGGAAATGCCACTGCGTATCTAAGGCAGAGCGATTCGAGCCGATTGGGCTCTGCTAGGGTGACGGTACTTCCTAGTACCTATGAGCTGGATGGGACATTCCCTCGCGGACCCTTGTCGGTACTAAATTGGTCATCAGGAACGTAATGGTGTACAGCCCGCAAAAAGTACGTCCCTCATGGCGTGCGCGACTCTATCGGTTCAAGGCAGTCGCGCAGGCGATACGCTCCACACAGACATAAGAGCGAGCGTAACCGAGCGACGCCTCCACTAAGGAAGCGCACAGAGCCTTTTTGTAGTAGCATGTTAACAAGCCCGCTCCCGGGCCGGACAATAACGAGAGGGGCCTTGGCATGGAAGGACGCCACATCTGTCCGGTTGCTTGATGGACATACAGGGTACCGATGATTTTATTCCCACACTCTAACATTCATTAAACCAACATGTGACCTAAGTTACAAACTATCACATTGCTTACTCCGACCACATAATCGCCCCTAGACTAAACCTACCCTTAACGAACCAACCAAAGCATGCACATCAGTTCCAACCGCCCTATACAACTTAACGCGTCCTCGACCAGCCACCTATCGCCTCGGACACCACGCACAGAAACCACCCGCGGCCAGACAGGCTCACCATAGAGGCGAAACGGTCCACCGCTCTAACGGGGGAACGTGTGCCCACTCCGAAGCCGCTTCAGGCACTCACGGGGGCCAATGCAATTCTATCCCTACGCCTAGCGATCTTCGAGCGAATCGCCACAGCAGCCTGAGCTAATGGTTTCGTTTGTTCTATGCACGCGGCTCCGGAACCACAGGCCCAAGACCGTGGAGATGCCAAAGGACACGACGCACAGCCGTTTAGCCGAGTTGGCTTAGGGGTGTATTGGAGTCGCCGAAGTATCCGTCCCCAATCTATACCTGTGGGGTTTCTGGGGTCTCTATATTTGTAAAATATATTAGCAAATAATATTAGCAACGCGACTCTGTGTGCCGTGCCCTTACTTCGGACTCTTGCGAGCCCCCCTGGCCCTCAAACACGTACACCCACGCGTGTGCGGCGTGGCTATTTGTGCAACGCGTCCACCATGCTTCGTAACTATGGCGATCACACTATTACCCACACATTGTGGGAGCGCCGGTACACGTGCCCATACCCTCAAAACAAACCCCATCTGCACCTAAAACCATCAGAGACCTCGCATTCAAGCACTATAGCATTCCCGCTTTCCCCAGAGACACCGCGCCACACATAAAAACGCCTACCGTTGTGCACTTAGTGGACACACACAACTGACCGCCAGGATCCTTACGATCCCCAGACCCCACAGACTCCACACTCCACAATTTGCAGACGCTCGTAGAGCCTGCCCTCCAGCGGGCAGGTACCGGCCCACGGTGAACGAACGACCTAATCTCTAACGCTGGCAAAGATCCCAGCATCAGTTTGACAGCGGGGAAACACTGTTGGAATAATCGCATTACTTCGAAATGCACACACCCACGCCCCCCCAGATTCCGACAAAGCCCAAACAGGTAAGGGCTATTTTAACCAGAGACCAGTTACTACAAACCGGCCTCAATACATTACGCCCAGCCAACAACCACACGCATGCTCGCAACACCACGACTACAATCACTGACAATCAAAAAAGAATTCAACACAAATACTGAGACATTTGTATAAATAACAACAAGTTTCATTCAGCTGTTTACCTGATTAGTGCTAAATTATCCCTCAGACACAAGAACTGCTAGTGGGGAATTCCAATTCGCGGGAAGGCCGGCTACGGGGGCACTAGTCGTAAAATGACCCTTCACCCCGCACGGAGATGCTGCCCTCCGGAGGCACGTGCCCTAAAGGGGATCCACACCCTAAACAGTACTCTCGGCTACTGGATGCACAGAAAAAGTTATACCGCAAGAAGCACCGCGTCCATACGTTAGACTCTTGTAACACAGGCGACAAGGCCAACCAAATTCAAGACGCAGACTCGGTTTAGCAAGACAATTTAATGCGCACCGATTAGGTAACAAGCGCAGTGCAACCGCAAGAACGGATCCACCGCGAAAGGTCAATTAACAAACCAAACCTAAAAGAGGAGCGAGCGCGATAAACACAACATTTATTATCGTTACCACCCAAAATCAGGCAAGTCCAGCTTCAATGCGGCGACCGAGAAAGATCCTGCAAGTCGATGCTGCACCAACGCCAAAAGGTAGCCACTAATATTATGTCCGATCAACAGAGCCCGACTAGGATCGTTTGGCATCGGCTGTCACACCGAGGTTTTATATTCAGCGATTGTTCAAGATAGGGACCCACAGAGTGGTGCCTGCATTTGGAGAAACCTGACTAGCACGGTGTGGTTGGACACACTTGCCTTCCTGAGGCACGCCATCCGAGTAACCGACTGTGAACTCCTTAAAGACGTGTACTACGTCGCTTCACCGGCGATACGACCGACCCAACGTTTCTGTGACCTACAACGGGCGCGGTACGCTCCCCCCATACCTAATCCCTCACTTTCGGAGCACATGGACCGGCCTAAAGCCGTCTTTAAACATTCCGGCCGAAACAGTGTTTGTTTGTGGTGGGTACTCTTGGAGTGGGGGGGTGTTGATGGTTGTTGCGAGTTGGATGGTGTTGTTGGGCTCGTTGGTGGGGTGTGAGCGGGGGCGGGGGGAGAAGGTTTGCTGTAGGGGCTTGGGGTCTAGGTGTTTATTGGTGCGCGTTCGGACGG
Fulmarus_glacialis        TCGATCTTGACACAGGGTCATGGCAACATACGCAGCAAGGCTGTTCCGGGGGACTAAGCACCTATTCTCTAAACACGCCCGAAATCCCCCCTGCAGCACGCCTCCGATACGGTTACTTGTGTATATGCAGGCCGGGCAATTGGACGAACCTGAACAGATACAACGAACGCCTCATTTTCCGAATTATACGGAACGCTGCAGGGTGCGTGTAGGTGGGCTGTTTCGGTGAAACAAACAAACTCACATCACCCGTTCAGCGAAGCCCTTGTTTACGTTCCTCTGCCACCCTAATCCCACGCTCTCAAACATTGGCCCTACCGATGTTAACCCGAAAAATAACTAAGTAGCGAAACGAACCATATCCCCGAGGGAATTCGCGGGTGTGCTTAAAAGTTAGCTGAACCCCCGTTCCTAAGAGAATGCGCTCTTTCGGCCGTTCAAGCCCTAAAATCCAAACTCATCTCACACAATAGCGTGACGGTAGTACACACAACGTTTATCCGTAGAAAATACACACCATTCTTAAAGAGTCACAAAAATACTAAAATTAAGCGCAGATACGCCTCGGCCCTAGTCCATCAACGCAACGAATAGAAAGACTCTGCTTTCCCGTTTAAACCCATAACAACTCAAACGAATAGACATATATCCCCTCAAAAAAATAACTCTTAACAGAGACTTATGGTGGAGGAGCATCACGGCGCCGACCGGGCATAGAGAGCGTGAATTAGACAAAGGTGATCGCCAAGGCGAGTCCAAAAATTTCCCTTCCCCGTTAGGGGGGAGTAGTCCCGGACGCGGGTGGCGATTCCCGGGTTACGGAATAAAGAAAACCGCTCTCACCTGTTGCAAGGTCTCTCCGCGGGAAACCAGCACAAATTGCGGGGGCGCTCCCTTTTGCCGGTATATCGTGAATCGGATTGGAAGCTGTAGAGTGACTAGTCGTAGTGCCATAGGAGGGACGTTATGAAAAGACAGAAGTATTGACCGGGAATGCCACTGCGTATCTAAGGCAGAGCGATTCGAGCCGATTGGGCTCTGCTAGGGTGACGGTACTTCCTAGTACCCATGAGCTGGATAGGACATTCCCTCGTGGACCCTTGTCGGTACTAAATTAGTCATAAGGAACATAATGGTGTACAGCCCGCATAAAGTACGTCCCTCATGGCGTGCGCGACTCTGTCGGTTCAAGGCGGTCGCGTAGGCGATATGCTCCGCACAGATTTAAGGGCGGGCATAACCGAGCACCGCCTCCACTAAGGGGGCGCACAGAGCCTTTATGTAGTAGCATGTTAGCAAGCCTGCTCCCGGGCCGGACAGTCACAAGAGGGGCCTTGGCATGGAAGGACGCCACATTAAACCGGTTGCTTGATGGACATACAGGGTACCACTGATTTCTTTCCCACACTTCAACATTAATTTAACCACTTTACAATCTAAGTAAAAAGCTCTCACATTGCTAACTCTGACCACCTATTCGCCCCACAACTAAACCTACCCTTTCCAAACTAACTAAAGCATGCACATTAGCCCGAACCGCCCTATACAACCTAAAGCGTCCTCGACCAGCCACCTATCGCCCCGGACACCACGCAAAGAAACCACCCGCGGCCAGACAGGCCCACCATAGAAGCCCAACAGTACAGTACCCCAACGGGGGAACGTGTGCTCACTTCGAAGCCGCTTCAGGCACTCATGGAGGCCAATGTAATTCCATTCCCAAGCCTAACGACCTTCGAGCGAATCGCCACAGCAGCCTGAACTAATGGTTTCGTTTGTTCTATGCACGCGGCTCCAGAACCACCGGCCCAAGACCGTGGAGATGCCAAAGAACACGACGCAAAACCGTTTAGCCAAGTTGGCTTAGGGGTGTATTGGAGTCGCCGAAGTTTTTGTCCCCAATCTATACCTGTGGGGTTTCTGGGATTTCTAAATTTGTAAAATACACTCATAGCTAATATTCGCAACGTGACTCTGTGTGCCGTGCCCTTACTTCGGACTCCTGCGAGCTCCCCTGACCCTCAAACATGTACACCCACGCATGTGCGGTGTGGCCATTTGTACAATGTGTCCACCATGCTTTGAAATTATAGCTATCAGACGGTTAAACGCACATTGTGGGAGCGACGGTACACGTGCCCACACCCTCAAACCAAACCCAGCCTCCATCTAAAAACACTAGGCACCTCCCATTCCAACACTAGAGCATTCCCGCTTTCCCCAAAGACACCCCGCCGCACATAAACAAACCTAACGTTAAGCATTTATTGGATACACACAACTGACCGCCAGGATCTTTACAATCCCCGAACCACACAGACCCAACGAACCACAATTAACCTACGCCAGTAGAGCCTGCCCTCCAGCGGGCAGGTATCGGCCCACGGTGAACGACCCGCCTACCCTCTCACGTTGGTAAATATCCCAGCATCAGTTTGACAGTGAGGAAACACTGTTGGAACAATCGTATTGCTTTGAAATGCACACACCCACGCCCCCCCAGATTCCGACAAAGCCCAAACAGGCAAAAGCTATTATAAACAGAGACTAGTTACTACCAACCGACCACAATACATAACGCCCAACCAACACCCATACGCATGAGCCCAACACCACAGCAACACCCTCTAATCATCAAAACAACAGCCAACACAACTATTGAGAAATCTGTATAAATAACCATAAGCTTAATCCAGCTGATTACCTGATTAGTGCCAAATTTTTCATCAGACATAAGAAATTCTAGTGGGGAATTTCAGTTCGCGGGAAGGCCGGCTACAGGAGCACAAGTCGTAAAATGACCGATCACCCTGCACGGAGATGCTGCCCTTCGGAGGCACGTGCCCTAAAGGGGATCCACACCACGAACAGCACTTTCGGCTACTGGATGCACAGAAAAAGTTATACCGCAAGGAGCACCCCGTCCATACGTTAGACTCTTGTAACACAGGCGACAAGGTCAACCAAATTTAAGACGCAGACTTGGTTTAGCAAGACAATCCAATGCCCACCGATTAGATACCAACTGCAGTACACGAACAAGAACAGAACAACCGCGAACGGCCAAATACCAAACCAAACACAAAGGAAGAACGAACGCGCTAAACGCCACAATCATTTACGTTACCACCCATAACCAAGCAAGTCCAGTTTTAAAGCGGCGGCCCAGAAATAACCAGCAAATCGTTGCTGCACCATCCCCAAAAATCAGCCACTAATGTTATGTCCGATCAACACAGCCCGACTAGGAACGTTTAGCATCAGCTGTTACACCGAGGTTTTATATCCAGCGTTTGTTTAAGATAAGACCCCACAGAGTGGTGCCTGCATTTGGAGAAACTTGACTAGCACGGTGTGGTTGGACATACTTGCCTCCCTAAGGCACACCATCCGTGTAACCGACTATGAACTCCTTACAGACGTACATCCCAGCGCTTCACCGGCGATACGACTGACCCAACGTTTCTGTGACCTACAACGGGCGCGGTGCGCTCACCCCATACCACATCCCTCCCTTCCGAACTACATAGACCGGCCTAAAGCCGTAATTAACCGCTCAAGGCGAAACGTTGCTTGCTTGTGGCGGGTACTCTTGGGGTGTGTGGGTGTTTACGGTTGTTGCTAGTTGGATGGTGTTGTTGGGCTCGGTGATGGGGTGAGTATGCGGGGGGTGGGAGGAGGGTTGCTGTAGGGATTTTGGGATTGGGTGTTTATTGGTGCGCGTTTGGACGG

	[charset m2]
Nothura_maculosa          ------------------------------------------------------------------------------------------------------------------------------------------------------------------------------------------------------------------------------------------------------------------------------------------------------------------------------------------------------------------------------------------------------------------------------------------------------------------------------------------------------------------------------------------------------------------------------------------------------------------------------------------------------------------------------------------------------------------------------------------------------------------------------------------------------------------------------------------------------------------------------------------------------------------------------------------------------------------------------------------------------------------------------------------------------------------------------------------------------------------------------------------------------------------------------------------------------------------------------------------------------------------------------------------------------------------------------------------------------------------------------------------------------------------------------------------------------------------------------------------------------------------------------------------------------------------------------------------------------------------------------------------------------------------------------------------------------------------------------------------------------------------------------------------------------------------------------------------------------------------------------------------------------------------------------------------------------------------------------------------------------------------------------------------------------------------------------------------------------------------------------------------------------------------------------------------------------------------------------------------------------------------------------------------------------------------------------------------------------------------------------------------------------------------------------------------------------------------------------------------------------------------------------------------------------------------------------------------------------------------------------------------------------------------------------------------------------------------------------------------------------------------------------------------------------------------------------------------------------------------------------------------------------------------------------------------------------------------------------------------------------------------------------------------------------------------------------------------------------------------------------------------------------------------------------------------------------------------------------------------------------------------------------------------------------------------------------------------------------------------------------------------------------------------------------------------------------------------------------------------------------------------------------------------------------------------------------------------------------------------------------------------------------------------------------------------------------------------------------------------------------------------------------------------------------------------------------------------------------------------------------------
Eudromia_elegans          ATTTCTCATTCTTTCTCTTCTTAGATTGATACGAGCATTGCTGTTACTCAGTATTTAACTACCCCCCATTCTCCTTCTTTCTCTGTCTCTCTCTCATATGTTTTTCTCGTCTACTTGCGGCCACAACTTGCTGCTCACTCAATCTCTTTTCTTCTGGAACTGCTCCCAACTATTTCCGCTCTTGATCCTCACAGCCTATCAGACATTCGTATAACCGCTCTTTTCAACATTTTATTCCTTTTACCTTTCCCATTCTTTCCACTTTCCGTTGTGCCACGTGAAATTATTGAATTCTCTCTGTGACGTCTCTCGTCCAACACATTCTTGTTTGCCTCTCGCAGTTCGCGTATACTCTTCTTCACAACGCTACCTAATTTACCCCCTTTTCGTCACGACGAGATCATAACTCCTTTCCCTCTATGTTCTATGTCATTAGCCTCCGTTTCCTTATCCTCTTCTTCCCTACCTTCTTCTCCCTTGGGTGTAACATGATTCTCCTCATGGTGTTTCAACATCTTCTCTACTTCCCCTTCTACTACCATCCTTCCGCACCCTACGTTTCTTCTCGTCCTCGTTCAGTTTAATTAAATCCCCTTTCTTCTTGTTTATGTCAACCTCTCCACCAATAAGATAACCACACCTTCCTCTCTTCTCCTTTCTTCTTCGGTTCCAAAATGCTATTTGCGCGTTGCCTGTTTGCATGACGCTTGAAATAATTTCCACTTTTTTTTTCTTTGGTGAGTTCTTTGCCATCTCGTAATGTGTTCCCTTTTTCCCCTAGGCGCGGCTACCTCGATCACGCCTATCTTCTATCGTCCTTGCTATTCCCTATACCCTCAAACCTTTGCTTTCCTTTTTCTCTTCCGTCTTTCAGATACCTTACCGGGACTTAAATTGTTGACATATTTTCGTGTTCATTCAACGAAACTGATGTTGCTTCTGTTGTTTGCAATTCTGTATACGCATCCCCTTTCTCCGTATTGGTCCTAGGCTAGACCTTGCTGTTTTTCTGGTCGTTTCACCTATCTAACAATTCATAATTCTGCTTCTTCGTCAGTCTTCGACTACCGCACATGTTTTGTATCTTCAATTGTCGTCGGACAACACACTGACTCCTGCTTCTCCTTTTTTTTGACTCCAGATTACATCCCATAGTAGGCCCAACTAACCTTACACACCATGTAACCCCTTAATTATAAACTTTCTCTGGTTTATTCTTTTAATCCACTACAATATTGCTTCCTTTTTTCTCCTATTATTAATAACATCTACTGGAGAGCAAACATAATCTACATTCCCATCCGATGTTATAAGTTTCTACCTGTTTCCGATTACGCTCCTGTACACTCGGTAACCTTCCGCGTTAGAGCATGGCAAGATCTTTACCCTCATAGGCTTTCCCATACACGTTTTCCCGTTTTTTTACATCCTACCACCCAACACCAACTCGCGCATCTTAATCGCATTGTCTTTTCTCTCCTTTCCTGAGGCCAGTCCTATGTCATTCAATTTCTAACGAAGCTTTCCTTCTTTTTATTGTTCACTCCCCATCTATCTCTCTGTCCTTTGTGAACCTCTGATTCAGCCCCTTCTTTTTACTGTTTGCTCTGTGTCCATCCGATTTATTCCCCTCTTCTTCCTCTTCCTTTTTTCTTATCTCTTACATTTTTTGTATAAATCAACACAATTACGCGCTTGCTCCTTCCCGTTTGTAAACCATTCCGTTCTCTTTTAGGGATTGAGCTAGAACCCTAAGTGAGTTTTTCCACTTTTGTTGCTTACGTCCCCATGGTGCCCGTACTACTATCTTACCTTTCCGTCTCGCAAGTCAGAGAACCACTTTCTTTGTATCTTACTAAAACCTCTCAGTAGCCTTTCCGTAGTATTTGCCTTCTGTTGTTATATCCAAATGTACCCGAGATTATTGTTTATCTAGGGCATTCTTTTTCTCTGCTTCCTATGTCATACACAATCCAAGGTACTGCCGTCTCTGTTTTCTTTTTTATATCTTTCTCGCTATCACTTCTTGCCTTTCTTCTGTTAAGTAGGTAGCAATGCACCTTTGGTGTCTAGCATTCCTTGTAGTTTCTATCTCTGCTACACCCTCTTCTCTTCTCCGACGCGTCTTTCCCGCAGCAATAATATTAGTATTTCCTTTTCCCTTCCACATGCACCCAGTTTCCTGTTGTACCATCAAGTCAGCGTAATCCCTTTTCGGTTCTTTTCGAAATACACCCGAGCTTCCTTTTACTTTTCTCCCATTTTATCTACCTTCCTTTTCGGGAACAGTGCGTATTTACTTGCTCTTTCTTATACACGCTTTCCTATCACCTCCCGCATTCGTCTTTCTTTACCTAGTATGTCACATACCTCGCTTTCCTTTATGGAGTTGCCTTCGCTCAATCACTTCTCTGGCTTCGCTGTGACATACTTCACCTGATGTTTCCGTTACAGCTCGCTTTTTCAGTCCCTTTGTCACAAAGCACGTTTTCGGTACTTCTTGCGGTTCATCATCTCCCCATTCATCTTTGTTAGCCTCTTTCGTCTTTCCCACTTTTTCCAGGCCCTTTCCCCACCCGAATTTTTATTCTTTTTTACATTCAACTTTACCCTTCTCCTTTCTTTCTTACATAACCTCCCTATATCTTTGTTCTCCATTCGTACTCCCGAGATCCATATCTATATAAACTTTTCTCTTTCGCTTATCCGATCCACACAATTCATTTTTTCTTTTCTCAATTTTTTGGAGTGTTCTTTTGGGAGGCACACCCTACTTAAGTGATGTTTGTCGTCCATACGATAATACCTTCTTGTTTCCCGACCATGTACGTCCCTAGCCCTCCTTACGCTTTCGTTTTTGCACTTCAACCCTCTGTGTGCTCCTTCCCGCTCAAATAATTCTCCCGATGTTTTCTGTATCATCTTATCCACTTACTTTTGCGCTTAATAGAAATGATGGTAATTCTCCCGTCTGATCTTGCCTTCGTACAACTTACTAACATACGCTCTCTTCCCTCCCAGTGTCTTTACGTCGTACCCCTAAACCCTCCCTCGTCTGGTCCGTTTCCATTCCACTCTCTCCTCATCCTTTCTTGTTTCTATTGTCAATCAAATACATCTCTGATACTCAGTCCCATTACGAATCCATTATCGAAATGCAGTCATATCCCACACCTACGGTACATGCTCTCCCATGACACTTATTAACTTATCCCCATCCGGATGCTTGTGTTCATTCGTTTCTAACCACCTCTCCTCATGGATAAGGTTGATACAGCCTTTTGTATATGGGTAAGCATAAACGACGTTTTTCTTCCCTTGATTCGGATCTGGCCTTCATTCCTCATGACTTAGCGGGTCTAACCTCGTTCTATTTCTTTCGTCTTATCTTAACGCAACTGTTCAGAATCTACATCCAATTGTCTTTTCTTCTCTTCCATTGACAATCCCACTCCCCATACAGATTTCACTTGCTCAATGGTTCTCCCTTTTTTGCTTATCATGCTCTGCTCACTTGTTCCCTTTTCGTGGACTAACTTTTGACCCTTATTTTTTTTCTTGCTAAATTCATTTTTGTGTTTGCTCTCGACCCAAGTTGTTTGCTTGGGGTTGTGTCTTCTTTTTTATGGTTTTTTACTCTCCACACACGGAGGTTAAGTGTTTTTTTGTTTTTGGCTAGTGTTCTGTATGGTCTTATGGCGTTTTTGGGTTTGTTTTTATTGGTCGGCTGCT
Crypturellus              GTTTTTCACTCTTTCTCTTCTTAGATTGATACGAGCATTGCTGTTACTCAGTATTTAACTGCCCCCCTTTCTCCTTCTTTCTCTGTCTCTCTCTCATATGTTTTTCTCGTCTACTTTCGGCCACAACTTGCTGCTCACTCAATCTCTTTTCTTTTGGAACTACTCCCAACTATTTCCGCTCTTGATCCTCACAGCCTATCAGACATTCGTATAACCGCTCTTTTCAACATTTTATTCCTTTTACGCTATCCATTCTCTCCACTTTCCGTTGTGCCACGTGAAATTATTGAATTCTCTCTGTGACGTCTCTCGTCCAACACATTTTCGTTTGCCTCTCGAAGTTCGCGTATACTCCTCTTCAAAACGCTACCTAATTCACCCCCTTTTCGTTACGGCGAGATCATCACCCCTTTCCCTCTATGTCCTATGTCATTAGCCTCCCTTTCCTTATCCTCTTTTCCCCTACCTTCCTCTCCCCTGGGTGTAACATGATTCTCCTCATGGTCCTTTAACATGTTCTATATTTCCCTTTTTATTACCGTCCTTCCGCACCTCACGTTTCTTCTCGTCCTCGTTCAGTTTAATCTAATCCTCTTTCCTCTTGTTTATGTCAACCTCTCCACCAATATGACGACCACCCCTTCCTCTCTTCTCCTTTCTTCATCGGTTCCAAAATGCTATTTGCGCGTTGCCTGTTTGCATGACGCTTGAAATAATTTCCACTTTTTTTTTCTTTGGTGAGTTCTTTGCCATCTCGTAATGTGTTCCCTTTTTCCCCTACGTGCGGCTACCTCGATCACGCCTATCTTCTATCGTCCTTGCTATTCCCTATACCCTCAAACCTTTGCTTTCCTTTTTCTCTTCCGTCTTTCAGATACCTTACCGGGACTTAAATTGTTGACATATTTTCGTGTTCATTCAACGAAACTGATGTTGCTTCTGTTGTTTGCAATTCTGTATACGCATCCCCTTTCTCCGTATTGGTCCTAGGCTAGACCTTGCTGTTTTTCTGGTCGTTTCACCTATCTAACAATTCATAATTCTGCTTCTTCGTCAGTCTTCGACTAACGCACATGTTTCGTATCTTCAATTGTCGTCGGACAACACACTGACTCCTGCTTCTCCTTTTTTTTGACTCCAGATTACATCCCATAGTAGGCCCAACTAACCATATACACCATGTAACCCCTTAATTATAAACTTTCTCTGGTTTATTCTTTTAATCCACTACAATATTGCTTCCTTTTTTCTCCTATTATTAATAACATCTACTGAAGAGCAAACATAATCTACATTCCCATCCGATGTTATAAGTTTCTACCTGTTTCCCATTACGCTCCTGTACACTCGGTAACCTTCCGCGTTAGAGCATGGCAAGATCTTTACCCTCATAGGCCTTCCCATACACGTTTTTCCGTTTTTTTACATCCCATCACCCAATACTAATCCGTGCATCTTAATCGCATTGTCTTCTCTTTCCTTTTCCAGGGTCAGTCCTATGCTATTCAATTTCTAACGAAGCTTTCCTTTTTTTCATTGTTCACTCCCCATCTATCTCTCTGTGCTTTGTGAACCTCTGATTCAGCCCCTTCCTTTTACTGTTTGCTCTGTGTCCATCCGATTTATTCCCTTCTTATCCCTCTTCCTTTTTTCTTATCTCTTACATTTTTTGTATAAATCAACACAATTACGCGCTTGCTCCTTCCCGTTTGTAAACTTTTTCGTTCTTTTTTAGGGATTGAGCTAGAACACTAAGTGAGTTTTTCCACTTTTGTTGCTTACGTCCCCATGGTGCCCGTTCTACTATCTTACCTTTCCGTCTCGCAAGTCAGAGAACTACTCTCTTTGTATCTTACTAAAACCTCTCAGTAGCCTTTCCGTAGTATTTGCCTTCTGTTGTTATATCCAAATGTACCCGAGATTATTGTTTATCTAGGGCATTTTTTCTCTCTGCTTCCTATGTCACACACAATCCAAGGTACTGCCGTCTCTGTTTTCTTTTTTATATCTTTCTCGCTATCACTTCTCGCCCTTTTTCTGTTAAGCAGGTAGCAATGTGCCTTTGCTGTCTAGCATTCCTTGTAGTTTCTATCTCCGCTACACCCTCTTCTTTTCTCCGACGCGTCTTTCCCGCAGCAATAATATTAGTATTTCCTTTTCCCTTCCAATTGCACCCAGTTTCTTGTAGTACCATCAAGCCAGCGTAACCCCTTCTCGGTTCTTTTCGAAATATACCCGAGTTCCCTTCTACTTTTCTCCCATCTTATCTACCTTCCTTTTCGGGGACAGTGCGTATTTACTTGCTCTTTCTTATATACGCTTTCTTATAATCTCCCGCCTTTGTCTTTCTTTACCTAGTATGTCACATACCTCGCTTTCCTTTATGGAGTTGTCTTCGCTAGATAACTTCTCTGGCTTCGCTGTGACATACTTCACCTGATGTTCCCGTTACAGCTCGCTTTTTCAGTCCCTTTGTCACAAAGCAGGCTTTTGGTACTTCTTGCGGTTCATCATCTCCCCATTCATCTTTGTTAGCCCCTTTCGTCCTTCCCACTATTACCAGGCCCCCTCCTCACCCGAATTTCTATTCTTTTTTACATTCATCTTTACTCTTCTTTTCCCTTTCTTTCAAACTCCCTCCATACCTTTGTTCCCTACTCACACTCCAGAGATTCATATCTGTATAAACTCTTCTCTTTCGCTTATCCGATCCATATCATTTTTTTTTTCTTCTCTCAATTTTTTGGATTGTTCTTTTGGGAGGCACACCCTACTTAAGTGATGTTTGTCGTCCCCACGATATCCACTTCTTGTTTCCCGACCATGTACGTCCCTAGCCCTCCTTACGCTTTCGTTTTTGCACTTCAACCCTCTGTGTGCTCCTTCCCGCTCAAATAATTCTCCCGATGTTTTCTGTATCATCTTATCCACTTACTTTTGCGCTTAATCGAAATGATGGTAATTCCCCCGTCTGATCTTGCCTTCGTACAATTTAGTAACATACGCTTTCTTCCCTCCTACTGTCTTTACGTGGTTCTCCTAAACCCTAACTCGTCTGGTTCGTTTCCATTCTACCCTCTCCTCATCCTTTCTTGTCTCTATTATCAATCAAAATCATCCCTGATACTCAGCCCCATTCCGAATCCATTATAGAAATGCAGTCATATTACACTCCTACGTTACATGCTCTCCCATGACACTTATTAACTTATCCCCATCCGGATGCTTGTGTTCATTCGTTTCCAACCACTTCTCCTCATGGATAAGGTTGGTACAGCCTTTTGTATATGGGTAAGCATAAACGATGTTTTTCTTCCCTTGATTCGGATCTGGCCTTCATTCCTCATGACTTAGCGGGTCTAACCTCGTTCTATTTCTTTCGTCTTATCTTAACGCAACTGTTCAGAATCTACATCCAATTGTCTTTTCTTCTCTTCCATTGACAATCCCACTTCCCATACAGATTTCACTTGCTCAATGGTTCTCCCTTTTTTCCTTAACATGCTCTGCTCATTTGTTTCATTTTCGTGGACTAACTTCTGATCCTCATTCTTTTTCTCGCTAAATT--------------------------------------------------------------------------------------------------------------------------------------------------------------------
Tinamus_major             ATTTCTCATTCTTTCTCTTCTTAGATTGATACGAGCATTGCTGTTACTCAGTATTTAACTGCCCCCCTTTCTCCTTCTTTCTCTGTCTCTCTCTCATATGTTTTTCTCGTCTACTTGCGGCCACAACTTGCTGCTCACTCAATCTCTTTTCTTCTGGAACTACTCCCAACTATTTCCGCTCTTGTTCCTCACAGCCTATCAGACATTCGTATAACCGCTCTTTTCAACATTTTACTCCTTTTACGCTATCGATTCCTTCCACTTTCCCTTGTGCCACGTGAAATTATTGAATTCTCTCTGTGACGTCTCTCGTCCGACACATTCTCGTTTGCCTCTCGAAGTTCGCGTATACTCCTCTTCACAACGCTACCTAATTTACCCCCTTTTCGTTACGACGAGATCATCACCCCTTTCCCTCTATGTTCTATGTCATTAGCCTCCCTTTCCTTATCCTCTTTTTCCCTACCTTCTTCTCCCTTGGGTGTAACACGATTCTCCTCATGGCCCTTTAACATCTTCTCTATTTCCCTTTCTAGCACCATCCTTCCGCACCCTACGTTTCTTCTCGTCCTTGTTCAGTTTAATCTAATCCCCTTTCTTCTTGTTTATGTCAACCTTTCCACCAATATGACAACTACCCCTTCCTCTCTTCTCCTTTCTTCTCCGGTTCCAAAATGCTATTTGCGCGTTGCCTGTTTGCATGACGCTTGAAATAATTTCCACTTTTTTTTTCTTTGGTGAGTTCTTTGCCATCTCGTAATGTGTTCCCTTTTTCCCCTACGCGCGGCTACCTCGATCACGCCTATCTTCTATCGTCCTTGCTATTCCCTATACCCTCAAACCTTTGCTTTCCTTTTTCTCTTCCGTCTTTCAGATACCTTACCGGGACTTAAATTGTTGACATATTTTCGTGTTCATTCAACGAAACTGATGTTGCTTCTGTTGTTTGCAATTCTGTATACGCATCCCCTTTCTCCGTATTGGTCCTAGGCTAGACCTTGCTGTTTTTCTGGTCGTTTCACCTATCTAACAATTCATAATTCTGCTTCTTCGTCAGTCTTCGTCTACCGCACATGTTTCGTATCTTCAATTGTCGTCGGACAACACACTGACTCCTGCTTCTCCTTTTTTTTGACTCCAGATAACATCCCATAGTAGGCCCAACTAACCATATACACCATGTAACCCCTTAATTATAAACTTTCTCTGGTTTATTCTTTTAATCCACTACAATATTGCTTCCTTTTTTCTCCTATTATTAATAACATCTACTGAAGAGCAAACATAATCTACATTCCCATCCGATGTTATAAGTTTCTACCTGTTTCCGATTACGCTCCTGTACACTCGGTAACCTCCCGCGTTAGAGCATGGCAAGATCTTTACCCTCATAAGCCATTACATACACGTCTTCCTGTTTTTTTACACCCCATCACCCAACACCTACTCGCGCATCTTAATCGCATTGTCTTTTCTTTCCTTTCCCAAGGTCAGTCCTATGCTACTCAATTCCTAACGAAGCTTTCCTTTTTTTCATTGTTCACTCCCCATCCATCTCTCTGTCCTTCGTGAACCTCTGATTCAGCCCTTTCCTTTTACCGATTGCTCTGTGTCCATCCGATTTATTCCCCTTTTATTCCTCTTCTCTTTTTCTTATCTCTTACATTTTTTGTATAAATCAACACAATTACGCGCTTGCCCCTTCCCGTTTGTATACCATTTCGTCCTTTTTTAGGGATTGAGCTAGAACTCTAAGTGAGTTTTTCCACTTTTGTTGCTTACGTCCCCATGGCGCCCGTCCTACTATCTTACCTTTCCGTCTCGCAAGTCAGAGAACTACTTTCTTTGTATCTTACTAAAACCTCTCAGTAGCCTTTCCGTAGTATTTGCCTTCTGTTGTTATATCCAAATGTACCCGAGATTATTGTTTATCTAGGGCATTCTTTTTCTTTGCTTCCTATGTCACACACAATCCAAGGTACTGCCGTCTCTGTTTTCTTTTTTATATCTTTCTCGCTATCACTTCTTGCCTTTTTTCTGTTAAGTAGGTAGCAACGTACCTTTGGTGTCTAGCATTCCTTGTAGTTTCTATCTCTGCTACACCCTCTTCTTTTCTCCGACCCGTCTTTCCCGCAGCAATAATGTTAGTATTTCCTTTTCCTTTCCAATTGCACCCAGTTTCCTGTAGTACCATCAATCGAGCGTAATCCCTTTTCGGTTCTTTTCGAAATACACTCGAACTTTCTTTTACTTTTCTCCCATCTTATCTACCTTCCTTTTCGGGAACAGTGCGTATTTACTTGCTCTTTTTTATACATGCTATCCTATTACTTCCCGCGCTCGTCTTTCTTTACCTAGTATGTCACATACCTCGCTTTCCTTTATGGAGTTGTCTTCGCTCAATCACTTCTCTGGCTTCGCTGTGACATACTTCACCTGATGTCTCCGTTACAGCTCGCTTTTTCAGTCCCTTTGTCACAAAGCAGGTTTTCGGTACTTCTTGCGGTTCATCATCTCCCTATTCATCTTTGTTAGCCTCTTTCGTCCTTCCCAGTCTTTCCAGGCCCCATCCTAACCCGAATTTCTACTCTTTTTTACATTCACCTTTACTCTTCTTTTCTCTTCCTTCCAAAACCTCTCCATACCTTTGTTCTTCTTTCGCACTCCAGAGATTCATATCTCTATAAACTTTTCTCTTTCGCTTATCCGATCCACCTCATTCATTTTTTCTTTTCTCAATTTTTTGGAGTGTTCTTTTGGGAGGCACACCCTACTTAAGTGATGTTTGTCGTCCCTACGATA-TAACCTCTTGTTTCCCGACCATGTACGTCCCTAGCCCTCCTTACGCTTTCGTTTTTGCACTTCACCCCTCTGTGTGCTCCCTCCTGCTCAAATAATTCTCCCGATGTTTTCTGTATCATCTTATCCACTTACTTTTGCGCTTAATCGAAATGATGGTAATTCCCCCGTCTGATCTTGCCTTCGTACAATTTAGTAACATACGCTTTCTTCCCTCCCAGTGTCTTTACGAGGTCCCCCTAAACCCTTACTCGTCTGGTCCGTTTCCATTCCACTCTCTCCCCACCCTTTCTTGTTTCTATCATCAATCAAACTTATCTCTGATACTCAGCCCCATTACGAATCCATTATCGAAATGCAGTCATATTCCACCCCTACGTTACATGCTCTCCCATGACACTTATTAACTTATCCCCATCCGGATGCTTGTGTTCATTCGTTTCCAACCACCTCTACTCATGGATAAGGTTGATACAGCCTTTTGTATATGGGTAAGCATAAACGACGTTTTTCTTCCCTTGATTCGGATCTGGCCTTCATTCCTCATGACTTAGCGGGTCTAACCTCGTTCTATTTCTTTCGTCTTATCTTAACGCAACTGTTCAGAATCTACATCCAATTGTTTTTTCTTCTCTTCCATTGACAATCCCACTCCCCATACAGATTTCACTTGCTCAATGGTTCTCCCTTTTTTCCTTAACATGCTCTGCTCATTTGTTTCATTTTCGTGGACTAACTTTTGATCCTCATTTTTTTTCTTGCTAAATTTATTCTTGTGTTTGCTCTCCACCCAAGTTGTTTGCTTGGGGTTGTGTCTTCTTTTTTATGGTTTTTTAGTCTCCACATACGGAGGTTGAGTGTTTTTTTGGTTGGTGCTAGTGGGTTGTATGGTCTTACGGCGTTTTCGGGTTTCTTTTTATTGGTCGGCTGCT
Megalapteryx              ------------------------------------------------------------------------------------------------------------------------------------------------------------------------------------------------------------------------------------------------------------------------------------------------------------------------------------------------------------------------------------------------------------------------------------------------------------------------------------------------------------------------------------------------------------------------------------------------------------------------------------------------------------------------------------------------------------------------------------------------------------------------------------------------------------------------------------------------------------------------------------------------------------------------------------------------------------------------------------------------------------------------------------------------------------------------------------------------------------------------------------------------------------------------------------------------------------------------------------------------------------------------------------------------------------------------------------------------------------------------------------------------------------------------------------------------------------------------------------------------------------------------------------------------------------------------------------------------------------------------------------------------------------------------------------------------------------------------------------------------------------------------------------------------------------------------------------------------------------------------------------------------------------------------------------------------------------------------------------------------------------------------------------------------------------------------------------------------------------------------------------------------------------------------------------------------------------------------------------------------------------------------------------------------------------------------------------------------------------------------------------------------------------------------------------------------------------------------------------------------------------------------------------------------------------------------------------------------------------------------------------------------------------------------------------------------------------------------------------------------------------------------------------------------------------------------------------------------------------------------------------------------------------------------------------------------------------------------------------------------------------------------------------------------------------------------------------------------------------------------------------------------------------------------------------------------------------------------------------------------------------------------------------------------------------------------------------------------------------------------------------------------------------------------------------------------------------------------------------------------------------------------------------------------------------------------------------------------------------------------------------------------------------------------------------------------------------------------------------------------------------------------------------------------------------------------------------------------------------------------------------
Dinornis_robustus         ATTTCTCACTCTTTCTCTTCTTAGATTGATACGAGCATTGCTGTTACTCAGTATTTAACTGCCCCCCTTTTTCCTTCTTTCTCTGTCTCTCTCTCATATGTTTTTCTCGTCTACTTGCGGCCACAACTTGCTGCTCACTCAATCTCTCTTCTTTTGGAACTGCTCCCAACTATTTCCGCTCTTGATCCTCACAGCCTATCAGACATTCGTATAACCGCTCTTTTCAACATTTTATTCCTTTTACGCTATCCATTCTTTCCACTTTCCGTTGTGCCACGTGAAATTATTGAATTCTCTCTGTGACGTCTCACGTCCAACACATTCTTGTTTGCCTCTCGGAGTTCGTGTATACTCTTCTTCACAACGCTACCTAATTTACCCCCTTTTCGTCACGCCGAGATCATCACCCGTTTCCCTCTATGTCCTATGTCATTAGCCTCCCTTTCCTTATCCTCTTTTTCCCTACCTTCTTCTCCCCTGGGTGTAACACGATTCTCCTCATGGTCTTTTAACATCTTCTATACTTCCCTTTCTACCACTATCCTTCCGCACCCTACCTTTCTTCTCGTCCTCGTTCAGTTTAATCAAATCCCCTTTCTTCTTGTTTATGTCAACCTCTCCACCAATAAGACAACCACTCCTTCCTCCTTTCTCCTTTCCTCTTCGGTTCCAAAATGCTATTTGCGCGTTGCCTGTTTGCATGACGCTTGAAATAATTTCCACTTTTTTTTTCTTTGGTGAGTTCTTTGCCATCTCGTAATGTGTTCCCTTTTTCCCCTACGCGCGGCTACCTCGATCACGCCTATCTTCTATCGTCCTTGCTATTCCCTATACCCTCAAACCTTTGCTTTCCTTTTTCTCTTCCGTCTTTCAGATACCTTACCGGGACTTAAATTGTTGACATATTTTCGTGTTCATTCAACGAAACTGATGTTGCTTCTGTTGTTTGCAATTCTGTATACGCATCCCCTTTCTCCGTATTGGTCCTAGGCTAGACCTTGCTGTTTTTCTGGTCGTTTCACCTATCTAACAATTCATAATTCTGCTTCTTCGTCAGTCTTCGACTACCGCACATGTTTCGTATCTTCAATTGTCGTCGGACAACACACTGACTCCTGCTTCTCCTTTTTTTTGACTCCAGATTACATCCCATAGTAGGCCCAACTAACCATATACACCATGTAACCCCTTAATTATAAACTTTCTCTGGTTTATTCATTTAATCCACTACAATATTGCTTCCTTTTTTCTCCTATTATTAATAACATCTACTGAAGAGCAAACATAATCTACATTCCCATCCGATGTTATAAGTTTCTACCTGTTTCCGATTACGCTCCTGTACACTCGGTAACCTTCCGCGTTAGAGCATGGCAAGATCTTTACCCTCATAAGCCTTCCCATACACGTCTTTTTGTTTTTTTACATTCTCACACCCAACATCCTCCCGCGCATCTTAATCGCATTGTCTTTTCCTTCCTTTCCCAGGGTCAGTCCTATGTTATTCAATTTCTAACGAAGCTTTCCTTCTTTTTATTGTTCACTCCCCATCTATCTCTCTGTCCTTCGTGAACCCCTCATTCAGCCCCTTCCTTTTACCGTTTGCTCTGTGTCCATCCGATTTATTCCCCTCTTCTTCCTCTTCTTTTTTTCTTATCTCTTACATTTTTTGTATAAATCAACACAATTACGCGCTTGCCCCTTCCCGTTTGTAAACCATTCTGTTCTTTTTTAGGGATTGAGCTAGAACCCTAAGTGAGTTTTTCCACTTTTGTTGCTTACGTCCCCATGGTGCCCGTACTACTATCTTACCTTTCCGTCTCGCAAGTCAGAGAACTACTTTCTTTGTATCCTACTAAAACCTCTCAGTAGCCTTTCCGTAGTATTTGCCTTCTGTTGTTATATCCAAATGTACCCGAGATTATTGTTTATCTAGGGCATTCTTTTTCTCTGCTTCCTATGTCATACACAATCCAAGGTACTGCCGTCTCTGTTTTCTTTTTTATATCTTTCTCGCTATCACTTCTTGCCCTTTTTCTGTCAAGTAGGTAGCAATGTACCTCTGCTGTCTAGCATTCCTTGTAGTTTCTATCTCTGCTACACCCTCTTCTTTTCTCCGACGCGTCTTTCCCGCAGCAATAATGTTAGTATTTCCTTTTCCCTTCCAATTGCACCCAGTTTCCTGTAGTACCATCAAATCAGCGTAATCCCTTTTCGGTTCTTTTCGAAATAAACTTGAGTTTCCTTCTACTTTTCTCCCATCTTATCTACCTTCCTTTTCGGGGACAGTGCGTATTTACTTGCTCTTTCTTATACACGCTATCCTATTACCTCTCGCGTTCGTCTTTCTTTACCTAGTATGTCACATACCTCGCTTTCCTTTATGGAGTTGTCTTTGCTTAATGACTTCTCTGGCTTCGCTGTGACATACTTCACCTGATGTTTCCGTTACAGCTCGCTTTTTCAGTCCCTTTGTCACAAAGCAGGTTTTCGGTACTTCTTGCGGTTCGTCATCTCCCCATTCATCTTTCTTAGCCTCTTTCGTCCTTCCTACTTTTTCCAGGCTCCATACTCACCCGAATTTCTATTCTTTTTTACATTCATCTTTACCTTTCTCCTTTCCTTCTTCCATAACCCCTCCCTATCTTTGTTCTCCTTACGCACTCCAGAGATCCATATCTGTATAAACTTTTCTCTTTCGCTTATCCGATCAACATCATTCATTTTTTCTTTTCCCAATTTTTTGGAGTGTTCTTTTGGGAGGCACACCCTACTTAAGTGATGTTTGTCGTCCCTACGATAACCACTTCTTGTTTCCCGACCATGTACGTCCCTAGCCCTCCTTACGCTTTCGTTTTTGCACTTCAAACCTCTGTGTGCTCCTTCCCGCTCAAATAATTCTCCCGATGTTTTCTGTATCATCTTATCCACTTACTTTTGCGCTTAATCGAAATGATGGTAATTCCCCCGTCTGATCTTGCCTTCGTACAATTTAATAACATACGCTTTCTTCCCTCCCAGTGTCTTTACGTGGTCCTCCTAAACACTCACTTGTCTGGTCCGTTTCCATTCCACCCTCTCCTCATCCTTTCTTGTTTCTATCATCGATCAAACTCATCCCTGATACTTAGTGCTATTACGAATCCATTATCGAAATGCAGTCATATTCCACCCCTACGTTACATGCTCTCCCATGACACTTATTAGCTTATCCCCATCCGGATGCTTGTGTTTATTCGTTTCTAACCACCTCTCCTCACGGATAAGGTTGATACAGCCTTTTGTATATGGGTAAGCATAAACGACGTTTTTCTTCCCTTGATTCGGATCTGGCCTTCATTCCTCATGACTTAGCGGGTCTAACCTCGTTCTATTTCTTTCGTCTTATCTTAACGCAACTGTTCAGAATCTACATCCAATTGTCTTTTCTTCTCTTCCATTGACAATCCCACTCCCCATACAGATTTCACTTGCTCAATGGTTCTCCCTTTTTTTCTTAACAAGCTCTGCTCATTTGTTTCATTTTCGTGGACTAACTTTTGACCCTCATTCTTTTTCTTGCTAAATTCATTTTTGTGTTTGCTCTCCACCCAAGTTGTTTGCTTGGGGTTGTGCCTTCTTTTTTATGGTTTTTTACTCTCCACTCACGGAGGTTGTGCGTTTTTTGGTTTGGTGCTAGGGTTCTGCATGGTCTTACGGGGTTTTCGGGTTTCTTTTTATTGGTCGGCTGCT
Dinornis_giganteus        ATTTCTCACTCTTTCTCTTCTTAGATTGATACGAGCATTGCTGTTACTCAGTATTTAACTGCCCCCCTTTTTCCTTCTTTCTCTGTCTCTCTCTCATATGTTTTTCTCGTCTACTTGCGGCCACAACTTGCTGCTCACTCAATCTCTCTTCTTTTGGAACTGCTCCCAACTATTTCCGCTCTTGATCCTCACAGCCTATCAGACATTCGTATAACCGCTCTTTTCAACATTTTATTCCTTTTACGCTATCCATTCTTTCCACTTTCCGTTGTGCCACGTGAAATTATTGAATTCTCTCTGTGACGTCTCACGTCCAACACATTCTTGTTTGCCTCTCGGAGTTCGTGTATACTCTTCTTCACAACGCTACCTAATTTACCCCCTTTTCGTCACGCCGAGATCATCACCCGTTTCCCTCTATGTCCTATGTCATTAGCCTCCCTTTCCTTATCCTCTTTTTCCCTACCTTCTTCTCCCCTGGGTGTAACACGATTCTCCTCATGGTCTTTTAACATCTTCTATACTTCCCTTTCTACCACTATCCTTCCGCACCCTACCTTTCTTCTCGTCCTCGTTCAGTTTAATCAAATCCCCTTTCTTCTTGTTTATGTCAACCTCTCCACCAATAAGACAACCACTCCTTCCTCCTTTCTCCTTTCCTCTTCGGTTCCAAAATGCTATTTGCGCGTTGCCTGTTTGCATGACGCTTGAAATAATTTCCACTTTTTTTTTCTTTGGTGAGTTCTTTGCCATCTCGTAATGTGTTCCCTTTTTCCCCTACGCGCGGCTACCTCGATCACGCCTATCTTCTATCGTCCTTGCTATTCCCTATACCCTCAAACCTTTGCTTTCCTTTTTCTCTTCCGTCTTTCAGATACCTTACCGGGACTTAAATTGTTGACATATTTTCGTGTTCATTCAACGAAACTGATGTTGCTTCTGTTGTTTGCAATTCTGTATACGCATCCCCTTTCTCCGTATTGGTCCTAGGCTAGACCTTGCTGTTTTTCTGGTCGTTTCACCTATCTAACAATTCATAATTCTGCTTCTTCGTCAGTCTTCGACTACCGCACATGTTTCGTATCTTCAATTGTCGTCGGACAACACACTGACTCCTGCTTCTCCTTTTTTTTGACTCCAGATTACATCCCATAGTAGGCCCAACTAACCATATACACCATGTAACCCCTTAATTATAAACTTTCTCTGGTTTATTCATTTAATCCACTACAATATTGCTTCCTTTTTTCTCCTATTATTAATAACATCTACTGAAGAGCAAACATAATCTACATTCCCATCCGATGTTATAAGTTTCTACCTGTTTCCGATTACGCTCCTGTACACTCGGTAACCTTCCGCGTTAGAGCATGGCAAGATCTTTACCCTCATAAGCCTTCCCATACACGTCTTTTTGTTTTTTTACATTCTCACACCCAACATCCTCCCGCGCATCTTAATCGCATTGTCTTTTCCTTCCTTTCCCAGGGTCAGTCCTATGTTATTCAATTTCTAACGAAGCTTTCCTTCTTTTTATTGTTCACTCCCCATCTATCTCTCTGTCCTTCGTGAACCCCTCATTCAGCCCCTTCCTTTTACCGTTTGCTCTGTGTCCATCCGATTTATTCCCCTCTTCTTCCTCTTCTTTTTTTCTTATCTCTTACATTTTTTGTATAAATCAACACAATTACGCGCTTGCCCCTTCCCGTTTGTAAACCATTCTGTTCTTTTTTAGGGATTGAGCTAGAACCCTAAGTGAGTTTTTCCACTTTTGTTGCTTACGTCCCCATGGTGCCCGTACTACTATCTTACCTTTCCGTCTCGCAAGTCAGAGAACTACTTTCTTTGTATCCTACTAAAACCTCTCAGTAGCCTTTCCGTAGTATTTGCCTTCTGTTGTTATATCCAAATGTACCCGAGATTATTGTTTATCTAGGGCATTCTTTTTCTCTGCTTCCTATGTCATACACAATCCAAGGTACTGCCGTCTCTGTTTTCTTTTTTATATCTTTCTCGCTATCACTTCTTGCCCTTTTTCTGTCAAGTAGGTAGCAATGTACCTCTGCTGTCTAGCATTCCTTGTAGTTTCTATCTCTGCTACACCCTCTTCTTTTCTCCGACGCGTCTTTCCCGCAGCAATAATGTTAGTATTTCCTTTTCCCTTCCAATTGCACCCAGTTTCCTGTAGTACCATCAAATCAGCGTAATCCCTTTTCGGTTCTTTTCGAAATAAACTTGAGTTTCCTTCTACTTTTCTCCCATCTTATCTACCTTCCTTTTCGGGGACAGTGCGTATTTACTTGCTCTTTCTTATACACGCTATCCTATTACCTCTCGCGTTCGTCTTTCTTTACCTAGTATGTCACATACCTCGCTTTCCTTTATGGAGTTGTCTTTGCTTAATGACTTCTCTGGCTTCGCTGTGACATACTTCACCTGATGTTTCCGTTACAGCTCGCTTTTTCAGTCCCTTTGTCACAAAGCAGGTTTTCGGTACTTCTTGCGGTTCGTCATCTCCCCATTCATCTTTCTTAGCCTCTTTCGTCCTTCCTACTTTTTCCAGGCTCCATACTCACCCGAATTTCTATTCTTTTTTACATTCATCTTTACCTTTCTCCTTTCCTTCTTCCATAACCCCTCCCTATCTTTGTTCTCCTTACGCACTCCAGAGATCCATATCTGTATAAACTTTTCTCTTTCGCTTATCCGATCAACATCATTCATTTTTTCTTTTCCCAATTTTTTGGAGTGTTCTTTTGGGAGGCACACCCTACTTAAGTGATGTTTGTCGTCCCTACGATAACCACTTCTTGTTTCCCGACCATGTACGTCCCTAGCCCTCCTTACGCTTTCGTTTTTGCACTTCAAACCTCTGTGTGCTCCTTCCCGCTCAAATAATTCTCCCGATGTTTTCTGTATCATCTTATCCACTTACTTTTGCGCTTAATCGAAATGATGGTAATTCCCCCGTCTGATCTTGCCTTCGTACAATTTAATAACATACGCTTTCTTCCCTCCCAGTGTCTTTACGTGGTCCTCCTAAACACTCACTTGTCTGGTCCGTTTCCATTCCACCCTCTCCTCATCCTTTCTTGTTTCTATCATCGATCAAACTCATCCCTGATACTTAGTGCTATTACGAATCCATTATCGAAATGCAGTCATATTCCACCCCTACGTTACATGCTCTCCCATGACACTTATTAGCTTATCCCCATCCGGATGCTTGTGTTTATTCGTTTCTAACCACCTCTCCTCACGGATAAGGTTGATACAGCCTTTTGTATATGGGTAAGCATAAACGACGTTTTTCTTCCCTTGATTCGGATCTGGCCTTCATTCCTCATGACTTAGCGGGTCTAACCTCGTTCTATTTCTTTCGTCTTATCTTAACGCAACTGTTCAGAATCTACATCCAATTGTCTTTTCTTCTCTTCCATTGACAATCCCACTCCCCATACAGATTTCACTTGCTCAATGGTTCTCCCTTTTTTTCTTAACAAGCTCTGCTCATTTGTTTCATTTTCGTGGACTAACTTTTGACCCTCATTCTTTTTCTTGCTAAATTCATTTTTGTGTTTGCTCTCCACCCAAGTTGTTTGCTTGGGGTTGTGCCTTCTTTTTTATGGTTTTTTACTCTCCACTCACGGAGGTTGTGCGTTTTTTGGTTTGGTGCTAGGGTTCTGCATGGTCTTACGGGGTTTTCGGGTTTCTTTTTATTGGTCGGCTGCT
Pachyornis_geranoides     ------------------------------------------------------------------------------------------------------------------------------------------------------------------------------------------------------------------------------------------------------------------------------------------------------------------------------------------------------------------------------------------------------------------------------------------------------------------------------------------------------------------------------------------------------------------------------------------------------------------------------------------------------------------------------------------------------------------------------------------------------------------------------------------------------------------------------------------------------------------------------------------------------------------------------------------------------------------------------------------------------------------------------------------------------------------------------------------------------------------------------------------------------------------------------------------------------------------------------------------------------------------------------------------------------------------------------------------------------------------------------------------------------------------------------------------------------------------------------------------------------------------------------------------------------------------------------------------------------------------------------------------------------------------------------------------------------------------------------------------------------------------------------------------------------------------------------------------------------------------------------------------------------------------------------------------------------------------------------------------------------------------------------------------------------------------------------------------------------------------------------------------------------------------------------------------------------------------------------------------------------------------------------------------------------------------------------------------------------------------------------------------------------------------------------------------------------------------------------------------------------------------------------------------------------------------------------------------------------------------------------------------------------------------------------------------------------------------------------------------------------------------------------------------------------------------------------------------------------------------------------------------------------------------------------------------------------------------------------------------------------------------------------------------------------------------------------------------------------------------------------------------------------------------------------------------------------------------------------------------------------------------------------------------------------------------------------------------------------------------------------------------------------------------------------------------------------------------------------------------------------------------------------------------------------------------------------------------------------------------------------------------------------------------------------------------------------------------------------------------------------------------------------------------------------------------------------------------------------------------------------------
Pachyornis_elephantopus   ------------------------------------------------------------------------------------------------------------------------------------------------------------------------------------------------------------------------------------------------------------------------------------------------------------------------------------------------------------------------------------------------------------------------------------------------------------------------------------------------------------------------------------------------------------------------------------------------------------------------------------------------------------------------------------------------------------------------------------------------------------------------------------------------------------------------------------------------------------------------------------------------------------------------------------------------------------------------------------------------------------------------------------------------------------------------------------------------------------------------------------------------------------------------------------------------------------------------------------------------------------------------------------------------------------------------------------------------------------------------------------------------------------------------------------------------------------------------------------------------------------------------------------------------------------------------------------------------------------------------------------------------------------------------------------------------------------------------------------------------------------------------------------------------------------------------------------------------------------------------------------------------------------------------------------------------------------------------------------------------------------------------------------------------------------------------------------------------------------------------------------------------------------------------------------------------------------------------------------------------------------------------------------------------------------------------------------------------------------------------------------------------------------------------------------------------------------------------------------------------------------------------------------------------------------------------------------------------------------------------------------------------------------------------------------------------------------------------------------------------------------------------------------------------------------------------------------------------------------------------------------------------------------------------------------------------------------------------------------------------------------------------------------------------------------------------------------------------------------------------------------------------------------------------------------------------------------------------------------------------------------------------------------------------------------------------------------------------------------------------------------------------------------------------------------------------------------------------------------------------------------------------------------------------------------------------------------------------------------------------------------------------------------------------------------------------------------------------------------------------------------------------------------------------------------------------------------------------------------------------------------
Pachyornis_australis      ------------------------------------------------------------------------------------------------------------------------------------------------------------------------------------------------------------------------------------------------------------------------------------------------------------------------------------------------------------------------------------------------------------------------------------------------------------------------------------------------------------------------------------------------------------------------------------------------------------------------------------------------------------------------------------------------------------------------------------------------------------------------------------------------------------------------------------------------------------------------------------------------------------------------------------------------------------------------------------------------------------------------------------------------------------------------------------------------------------------------------------------------------------------------------------------------------------------------------------------------------------------------------------------------------------------------------------------------------------------------------------------------------------------------------------------------------------------------------------------------------------------------------------------------------------------------------------------------------------------------------------------------------------------------------------------------------------------------------------------------------------------------------------------------------------------------------------------------------------------------------------------------------------------------------------------------------------------------------------------------------------------------------------------------------------------------------------------------------------------------------------------------------------------------------------------------------------------------------------------------------------------------------------------------------------------------------------------------------------------------------------------------------------------------------------------------------------------------------------------------------------------------------------------------------------------------------------------------------------------------------------------------------------------------------------------------------------------------------------------------------------------------------------------------------------------------------------------------------------------------------------------------------------------------------------------------------------------------------------------------------------------------------------------------------------------------------------------------------------------------------------------------------------------------------------------------------------------------------------------------------------------------------------------------------------------------------------------------------------------------------------------------------------------------------------------------------------------------------------------------------------------------------------------------------------------------------------------------------------------------------------------------------------------------------------------------------------------------------------------------------------------------------------------------------------------------------------------------------------------------------------
Anomalopteryx             ATTTCTCACTCTTTCTCTTCTTAGATTGATACGAGCATTGCTGTTACTCAGTATTTAACTGCCCCCCTTTTTCCTTCTTTCTCTGTCTCTCTCTCATATGTTTTTCTCGTCTACTTGCGGCCACAACTTGCTGCTCACTCAATCTCTTTTCTTTTGGAACTGCTCCCAACTATTTCCGCTCTTGATCCTCACAGCCTATCAGACATTCGTATAACCGCTCTTTTCAACATTTTATTCCTTTTACGCTATCCATTCTTTCCACTTTCCGTTGTGCCACGTGAAATTATTGAATTCTCTCTGTGACGTCTCACGTCCAACACATTCTTGTTTGCCTCTCGAAGTTCGCGTATACTCTTCTTCACAACGCTACCTAATTTACCCCCTTTTCGTCACGCCGAGATCATCACCCGTTTCCCTCTATGTCCTATGTCATTAGCCTCCCTTTCCTTATCCTCTTTTTCCCTACCTTCCTCTCCCCTGGGTGTAACACGATTCTCCTCATGGTCCTTTAACATCTTCTATATTTCCCTTTCTACCACTATCCTTCCGCACCCTACCTTTCTTCTCGTCCTCGTTCAGTTTAATCAAATCCCCTTTCTTCTTGTTTATGTCAACCTCTCCACCAATAAGACAACCACTCCTTCCTCCTTTCTCCTTTCCTCTTCGGTTCCAAAATGCTATTTGCGCGTTGCCTGTTTGCATGACGCTTGAAATAATTTCCACTTTTTTTTTCTTTGGTGAGTTCTTTGCCATCTCGTAATGTGTTCCCTTTTTCCCCTACGCGCGGCTACCTCGATCACGCCTATCTTCTATCGTCCTTGCTATTCCCTATACCCTCAAACCTTTGCTTTCCTTTTTCTCTTCCGTCTTTCAGATACCTTACCGGGACTTAAATTGTTGACATATTTTCGTGTTCATTCAACGAAACTGATGTTGCTTCTGTTGTTTGCAATTCTGTATACGCATCCCCTTTCTCCGTATTGGTCCTAGGCTAGACCTTGCTGTTTTTCTGGTCGTTTCACCTATCTAACAATTCATAATTCTGCTTCTTCGTCAGTCTTCGACTACCGCACATGTTTCGTATCTTCAATTGTCGTCGGACAACACACTGACTCCTGCTTCTCCTTTTTTTTGACTCCAGATTACATCCCATAGTAGGCCCAACTAACCATATACACCATGTAACCCCTTAATTATAAACTTTCTCTGGTTTATTCATTTAATCCACTACAATATTGCTTCCTTTTTTCTCCTATTATTAATAACATCTACTGAAGAGCAAACATAATCTACATTCCCATCCGATGTTATAAGTTTCTACCTGTTTCCGATTACGCTCCTGTACACTCGGTAACCTTCCGCGTTAGAGCATGGCAAGATCTTTACCCTCATAAGCCTTCCCATACACGTCTTTTTGTTTTTTTACATTCTTACACCCAACATCCTCCCGCGCATCTTAATCGCATTGTCTTTTCCTTCCTTTCCCAAGGTCAGTCCTATGTTATTCAATTTCTAACGAAGCTTTCCTTCTTTTTATTGTTCACTCCCCATCTATCTCTCTGTCCTTCGTGAACCTCTCATTCAGCCCCTTCCTTTTACCGTTTGCTCTGTGTCCATCCGATTTATTCCCCTCTTCTTCCTCTTCTTTTTTTCTTATCTCTTACATTTTTTGTATAAATCAACACAATTACGCGCTTGCCCCTTCCCGTTTGTAAACCATTCTGTTCTTTTTTAGGGATTGAGCTAGAACCCTAAGTGAGTTTTTCCACTTTTGTTGCTTACGTCCCCATGGTGCCCGTACTACTATCTTACCTTTCCGTCTCGCAAGTCAGAGAACTACTTTCTTTGTATCCTACTAAAACCTCTCAGTAGCCTTTCCGTAGTATTTGCCTTCTGTTGTTATATCCAAATGTACCCGAGATTATTGTTTATCTAGGGCATTCTTTTTCTCTGCTTCCTATGTCATACACAATCCAAGGTACTGCCGTCTCTGTTTTCTTTTTTATATCTTTCTCGCTATCACTTCTTGCCTTTTTTCTGTCAAGTAGGTAGCAATGTACCTCTGCTGTCTAGCATTCCTTGTAGTTTCTATCTCTGCTACACCCTCTTCTTTTCTCCGACGCGTCTTTCCCGCAGCAATAATGTTAGTATTTCCTTTTCCCTTCCAATTGCACCCAGTTTCCTGTAGTACCATCAAATCAGCGTAATCCCTTTTCGGTTCTTTTCGAAATAAACTTGAGTTTCCTTCTACTTTTCTCCCATCTTATCTACCTTCCTTTTCGGGGACAGTGCGTATTTACTTGCTCTTTCTTATACACGCTATCCTATTACCTCTCGCGTTCGTCTTTCTTTACCTAGTATGTCACATACCTCGCTTTCCTTTATGGAGTTGTCTTTGCTTAATGACTTCTCTGGCTTCGCTGTGACATACTTCACCTGATGTTTCCGTTACAGCTCGCTTTTTCAGTCCCTTTGTCACAAAGCAGGTTTTCGGTACTTCTTGCGGTTCGTCATCTCCCCATTCATCTTTCTTAGCCTCTTTCGTCCTTCCTACTTTTTCCAGGCTCCATACCCACCCGAATTTCTATTCTTTTTTACATTCATCTTTACCTTTCTCTTTTCCTTCTTCCATAACCCCTCCCTACCTTTGTTCTCCTTACGCACTCCAGAGATCCATATCTGTATAAACTTTTCTCTTTCGCTTATCCGATCAACATCATTCATTTTTTCTTTTCCCAATTTTTTGGAGTGTTCTTTTGGGAGGCACACCCTACTTAAGTGATGTTTGTCGTCCCTACGATAACCACTTCTTGTTTCCCGACCATGTACGTCCCTAGCCCTCCTTACGCTTTCGTTTTTGCACTTCAAACCTCTGTGTGCTCCTTCCCGCTCAAATAATTCTCCCGATGTTTTCTGTATCATCTTATCCACTTACTTTTGCGCTTAATCGAAATGATGGTAATTCCCCCGTCTGATCTTGCCTTCGTACAATTTAATAACATACGCTTTCTTCCCTCCCAGTGTCTTTACGTGGTCCTCCTAAACACTCACTTGTCTGGTCCGTTTCCGTTCCACCCTCTCCTCATCCTTTCTTGTTTCTATCATCGATCAACTTCATCCCTGATACTTAGTGCTATTACGAATCCATTATCGAAATGCAGTCATATTCCACCCCTACGTTACATGCTCTCCCATGACACTTATTAGCTTATCCCCATCCGGATGCTTGTGTTTATTCGTTTCTAACCACCTCTCCTCACGGATAAGGTTGATACAGCCTTTTGTATATGGGTAAGCATAAACGGCGTTTTTCTTCCCTTGATTCGGATCTGGCCTTCATTCCTCATGACTTAGCGGGTCTAACCTCGTTCTATTTCTTTCGTCTTATCTTAACGCAACTGTTCAGAATCTACATCCAATTGTTTTTTCTTCTCTTCCATTGACAATCCCACTCCCCATACAGATTTCACTTGCTCAATGGTTCTCCCTTTTTTTCTTAACAAGCTCTGCTCATTTGTTTCATTTTCGTGGACTAACTTTTGACCCTCATTCTTTTTCTCGCTAAATTCATTTTTGTGTTTGCTCTCCACCCAAGTTGTTTGCTTGGGGTTGTGCCTTCTTTTTTATGGTTTTTTACTCTCCACTCACGGAGGTGGTGCGTTTTTTGGTTTGGTGCTAGGGTTCTGCATGGTCTTACGGGGTTTTCGGGTTTCTTTTTATTGGTCGGCTGCT
Emeus_crassus             ATTTCTCACTCTTTCTCTTCTTAGATTGATACGAGCATTGCTGTTACTCAGTATTTAACTGCCCCCCTTTTTCCTTCTTTCTCTGTCTCTCTCTCATATGTTTTTCTCGTCTACTTGCGGCCACAACTTGCTGCTCACTCAATCTCTTTTCTTTTGGAACTGCTCCCAACTATTTCCGCTCTTGATCCTCACAGCCTATCAGACATTCGTATAACCGCTCTTTTCAACATTTTATTCCTTTTACGCTATCCATTCTTTCCACTTTCCGTTGTGCCACGTGAAATTATTGAATTCTCTCTGTGACGTCTCACGTCCAACACATTCTTGTTTGCCTCTCGAAGTTCGCGTATACTCTTCTTCACAACGCTACCTAATTTACCCCCTTTTCGTCACGCCGAGATCATCACCCGTTTCCCTCTATGTCCTATGTCATTAGCCTCCCTTTCCTTATCCTCTTTTTCCCTACCTTCCTCTCCCCTGGGTGTAACACGATTCTCCTCATGGTCCTTTAACATCTTCTATATTTCCCTTTCTACCACTATCCTTCCGCACCCTACCTTTCTTCTCGTCCTCGTTCAGTTTAATCAAATCCCCTTTCTTCTTGTTTATGTCAACCTCTCCACCAATAAGACAACCACTCCTTCCTCCTTTCTCCTTTCCTCTTCGGTTCCAAAATGCTATTTGCGCGTTGCCTGTTTGCATGACGCTTGAAATAATTTCCACTTTTTTTTTCTTTGGTGAGTTCTTTGCCATCTCGTAATGTGTTCCCTTTTTCCCCTACGCGCGGCTACCTCGATCACGCCTATCTTCTATCGTCCTTGCTATTCCCTATACCCTCAAACCTTTGCTTTCCTTTTTCTCTTCCGTCTTTCAGATACCTTACCGGGACTTAAATTGTTGACATATTTTCGTGTTCATTCAACGAAACTGATGTTGCTTCTGTTGTTTGCAATTCTGTATACGCATCCCCTTTCTCCGTATTGGTCCTAGGCTAGACCTTGCTGTTTTTCTGGTCGTTTCACCTATCTAACAATTCATAATTCTGCTTCTTCGTCAGTCTTCGACTACCGCACATGTTTCGTATCTTCAATTGTCGTCGGACAACACACTGACTCCTGCTTCTCCTTTTTTTTGACTCCAGATTACATCCCATAGTAGGCCCAACTAACCATATACACCATGTAACCCCTTAATTATAAACTTTCTCTGGTTTATTCATTTAATCCACTACAATATTGCTTCCTTTTTTCTCCTATTATTAATAACATCTACTGAAGAGCAAACATAATCTACATTCCCATCCGATGTTATAAGTTTCTACCTGTTTCCGATTACGCTCCTGTACACTCGGTAACCTTCCGCGTTAGAGCATGGCAAGATCTTTACCCTCATAAGCCTTCCCATACACGTCTTTTTGTTTTTTTACATTCTTACATCCAACATCCTCCCGCGCATCTTAATCGCATTGTCTTTTCCTTCCTTTCCCAAGGTCAGTCCTATGTTATTCAATTTCTAACGAAGCTTTCCTTCTTTTTATTGTTCACTCCCCATCTATCTCTCTGTCCTTCGTGAACCTCTCATTCAGCCCCTTCCTTTTACCGTTTGCTCTGTGTCCATCCGATTTATTCCCCTCTTCTTCCTCTTCTTTTTTTCTTATCTCTTACATTTTTTGTATAAATCAACACAATTACGCGCTTGCCCCTTCCCGTTTGTAAACCATTCTGTTCTTTTTTAGGGATTGAGCTAGAACCCTAAGTGAGTTTTTCCACTTTTGTTGCTTACGTCCCCATGGTGCCCGTACTACTATCTTACCTTTCCGTCTCGCAAGTCAGAGAACTACTTTCTTTGTATCCTACTAAAACCTCTCAGTAGCCTTTCCGTAGTATTTGCCTTCTGTTGTTATATCCAAATGTACCCGAGATTATTGTTTATCTAGGGCATTCTTTTTCTCTGTTTCCTATGTCATACACAATCCAAGGTACTGCCGTCTCTGTTTTCTTTTTTATATCTTTCTCGCTATCACTTCTTGCCTTTTTTCTGTCAAGTAGGTAGCAATGTACCTCTGCTGTCTAGCATTCCTTGTAGTTTCTATCTCTGCTACACCCTCTTCTTTTCTCCGACGCGTCTTTCCCGCAGCAATAATGTTAGTATTTCCTTTTCCCTTCCAATTGCACCCAGTTTCCTGTAGTACCATCAAATCAGCGTAATCCCTTTTCGGTTCTTTTCGAAATAAACTTGAGTTTCCTTCTACTTTTCTCCCATCTTATCTACCTTCCTTTTCGGGGACAGTGCGTATTTACTTGCTCTTTCTTATACACGCTATCCTATTACCTCTCGCGTTCGTCTTTCTTTACCTAGTATGTCACATACCTCGCTTTCCTTTATGGAGTTGTCTTTGCTTAATGACTTCTCTGGCTTCGCTGTGACATACTTCACCTGATGTTTCCGTTACAGCTCGCTTTTTCAGTCCCTTTGTCACAAAGCAGGTTTTCGGTACTTCTTGCGGTTCGTCATCTCCCCATTCATCTTTCTTAGCCTCTTTCGTCCTTCCTACTTTTTCCAGGCTCCATACCCACCCGAATTTCTATTCTTTTTTACATTCATCTTTACCTTTCTCCTTTCCTTCTTCCATAACCCCTCCCTACCTTTGTTCTCCTTACGCACTCCAGAGATCCATATCTGTATAAACTTTTCTCTTTCGCTTATCCGATCAACATCATTCATTTTTTCTTTTCCCAATTTTTTGGAGTGTTCTTTTGGGAGGCACACCCTACTTAAGTGATGTTTGTCGTCCCTACGATAACCACTTCTTGTTTCCCGACCATGTACGTCCCTAGCCCTCCTTACGCTTTCGTTTTTGCACTTCAAACCTCTGTGTGCTCCTTCCCGCTCAAATAATTCTCCCGATGTTTTCTGTATCATCTTATCCACTTACTTTTGCGCTTAATCGAAATGATGGTAATTCTCCCGTCTGATCTTGCCTTCGTACAATTTAATAACATACGCTTTCTTCCCTCCCAGTGTCTTTACGTGGTCCTCCTAAACACTCACTTGTCTGGTCCGTTTCCATTCCACCCTCTCCTCATCCTTTCTTGTTTCTATCATCGATCAAACTCATCCCTGATACTCAGTGCTATTATGAATCCATTATCGAAATGCAGTCATATTCCACCCCTACGTTACATGCTCTCCCATGACACTTATTAGCTTATCCCCATCCGGATGCTTGTGTTTATTCGTTTCTAACCACCTCTCCTCACGGATAAGGTTGATACAGCCTTTTGTATATGGGTAAGCATAAACGGCGTTTTTCTTCCCTTGATTCGGATCTGGCCTTCATTCCTCATGACTTAGCGGGTCTAACCTCGTTCTATTTCTTTCGTCTTATCTTAACGCAACTGTTCAGAATCTACATCCAATTGTTTTTTCTTCTCTTCCATTGACAATCCCACTCCCCATACAGATTTCACTTGCTCAATGGTTCTCCCTTTTTTTCTTAACAAGCTCTGCTCATTTGTTTCATTTTCGTGGACTAACTTTTGACCCTCATTCTTTTTCTCGCTAAATTCATTTTTGTGTTTGCTCTCCACCCAAGTTGTTTGCTTGGGGTTGTGCCTTCTTTTTTATGGTTTTTTACTCTCCACTCACGGAGGTTGTGCGTTTTTTGGTTTGGTGCTAGGGTTCTGCATGGTCTTACGGGGTTTTCGGGTTTCTTTTTATTGGTCGGCTGCT
Euryapteryx_curtus        ------------------------------------------------------------------------------------------------------------------------------------------------------------------------------------------------------------------------------------------------------------------------------------------------------------------------------------------------------------------------------------------------------------------------------------------------------------------------------------------------------------------------------------------------------------------------------------------------------------------------------------------------------------------------------------------------------------------------------------------------------------------------------------------------------------------------------------------------------------------------------------------------------------------------------------------------------------------------------------------------------------------------------------------------------------------------------------------------------------------------------------------------------------------------------------------------------------------------------------------------------------------------------------------------------------------------------------------------------------------------------------------------------------------------------------------------------------------------------------------------------------------------------------------------------------------------------------------------------------------------------------------------------------------------------------------------------------------------------------------------------------------------------------------------------------------------------------------------------------------------------------------------------------------------------------------------------------------------------------------------------------------------------------------------------------------------------------------------------------------------------------------------------------------------------------------------------------------------------------------------------------------------------------------------------------------------------------------------------------------------------------------------------------------------------------------------------------------------------------------------------------------------------------------------------------------------------------------------------------------------------------------------------------------------------------------------------------------------------------------------------------------------------------------------------------------------------------------------------------------------------------------------------------------------------------------------------------------------------------------------------------------------------------------------------------------------------------------------------------------------------------------------------------------------------------------------------------------------------------------------------------------------------------------------------------------------------------------------------------------------------------------------------------------------------------------------------------------------------------------------------------------------------------------------------------------------------------------------------------------------------------------------------------------------------------------------------------------------------------------------------------------------------------------------------------------------------------------------------------------------------------
Casuarius_bennetti        ------------------------------------------------------------------------------------------------------------------------------------------------------------------------------------------------------------------------------------------------------------------------------------------------------------------------------------------------------------------------------------------------------------------------------------------------------------------------------------------------------------------------------------------------------------------------------------------------------------------------------------------------------------------------------------------------------------------------------------------------------------------------------------------------------------------------------------------------------------------------------------------------------------------------------------------------------------------------------------------------------------------------------------------------------------------------------------------------------------------------------------------------------------------------------------------------------------------------------------------------------------------------------------------------------------------------------------------------------------------------------------------------------------------------------------------------------------------------------------------------------------------------------------------------------------------------------------------------------------------------------------------------------------------------------------------------------------------------------------------------------------------------------------------------------------------------------------------------------------------------------------------------------------------------------------------------------------------------------------------------------------------------------------------------------------------------------------------------------------------------------------------------------------------------------------------------------------------------------------------------------------------------------------------------------------------------------------------------------------------------------------------------------------------------------------------------------------------------------------------------------------------------------------------------------------------------------------------------------------------------------------------------------------------------------------------------------------------------------------------------------------------------------------------------------------------------------------------------------------------------------------------------------------------------------------------------------------------------------------------------------------------------------------------------------------------------------------------------------------------------------------------------------------------------------------------------------------------------------------------------------------------------------------------------------------------------------------------------------------------------------------------------------------------------------------------------------------------------------------------------------------------------------------------------------------------------------------------------------------------------------------------------------------------------------------------------------------------------------------------------------------------------------------------------------------------------------------------------------------------------------------
Casuarius_casuarius       ATCTCTCACTCTTTCTCTTCTTAGATTGATACGAGCATTGCTGTTACTCAGTATTTAACTGCCCCCCTTTTTCCTTCTTTCTCTGTCTCTCTCTCATATGTTTTTCTCGTCTACTTGCGGCCACAACTTGCTGCTCACTCAATCTCTTTTCTTTTGGAACTACTCTCAACTATTTCCGCTCTTGATCCTCACAGCCTATCAGACATTCGTATAACCGCTCTTTTCAACATTTTACTCCTTTTACGCTATCCATTCTCTCCACTTTCCGTTGTGCCACGTGAAATTATTGAATTCTCTCTGTGACGTCTCACGTCCAACACATTGCTGTTTGCCTCTCGAAGTTCGCGTATACTCTTCTTCACAACGCTACCTAATTTACCCCCTTTTCGTCACGCCGAGATCATCACCCGTTTCTCTCTATGTCCTATGTCATTAGCCTCCCTTTCCTTATCCTCTTTTCCCCTACCTTCTTCTTCCCTGGGCGTAACACGATTCTCCTCATGGTCTTTTAACATCTTCTATATTTCCCTTTCTACCACTATCCTTCCGCACCTTACCTTTCTTCTCGTCCTCGTTCAGTTTAATCAAATCCCCTTTCTTCTTGTTTATGTCAACCTCTCCACCAATAAGATAAACCCTCCTTCCTCCCTTCTCCTTTCCTCTTCGGTTCCAAAATGCTATTTGCGCGTTGCCTGTTTGCATGACGCTTGAAATAATTTCCACTTTTTTTTTCTTTGGTGAGTTCTTTGCCATCTCGTAATGTGTTCCCTTTTTCCCCTACGCGCGGCTACCTCGATCACGCCTATCTTCTATCGTCCTTGCTATTCCCTATACCCTCAAACCTTTGCTTTCCTTTTTCTCTTCCGTCTTTCAGATACCTTACCGGGACTTAAATTGTTGACATATTTTCGTGTTCATTCAACGAAACTGATGTTGCTTCTGTTGTTTGCAATTCTGTATACGCATCCCCTTTCTCCGTATTGGTCCTAGGCTAGACCTTGCTGTTTTTCTGGTCGTTTCACCTATCTAACAATTCATAATTCTGCTTCTTCGTCAGTCTTCGACTACCGCACATGTTTCGTATCTTCAATTGTCGTCGGACAACACACTGACTCCTGCTTCTCCTTTTTTTTGACTCCAGATCACATTCCATAGTAGGCCCAACTAACCATATACACCATGTAACCCCTTAATTATAAACTTTCTCTGGTTTATTCTTTTAATCCACTACAATATTGCTTCCTTTTTTCTCCTATTATTAATAACATCTACTGAAGAGCAAACATAATCTACATTCCCATCCGATGTTATAAGTTTCTACCTGTTTCCGATTACGCTCCTGTACACTCGGTAACCTTCCGCGTTAGAGCATGGCAAGATCTTTACCCTCATAAGCCTTCTCATACACGTTTTTCCGCTTTTTTACATTCTTCCACCCAACACCCACCCGCGCATGTTAATCGCATTGTCTTTTCTTTCTTTTCCCGGGGTCAGTCCTATGTTATTCAATTCCTAACGAAGCTTTCCTTTTTTTTATTGTTCACTCCCCATCTATCTCTCTGTCCTTCGTGAACCTCTGATTCAGCCCCTTCCTTTTACCGTTTGCTCTGTGTCCATCCGATTTATTCCCCTCTTCTTCCTCTTCCCTTTTTCTTATCTCTTACATTTTTTGTATAAATCAACACAATTACGCGCTTGCCCCTTCCCGTTTGTAAGCTATTCTGTTCTTTTTTAGGGATTGAGCTAGAACCCTAAGTGAGTTTTTCCACTTTTGTTGCTTACGTCCCCATGGTGCCCGTACTACTATCTTACCTTTCCGTCTCGCAAGTCAGAGAACTACTCTCTTTGTATCCTACTAAAACCTCTCAGTAGCCTTTCCGTAGTATTTGCCTTCTGTTGTTATATCCAAATGTACCCGAGATTATTGTTTATCTAGGGCATTCTTTTTCTCTGTTTCCTATGTCACACACAATCCAAGGTACTGCCGTCTCTGTTTTCTTTTTTATATCTTTCTCGCTATCACTTCTTGCCTTTTTTCTGTTAAGCAGGTAGCAATGTACCTCTGGTGTCTAGCATTCCTTGTAGTTTCTATCTCTGCTACATCCTCTTCTTTTCTCCGACGCGTCTTTCCCGCAGCAATAATATTAGTATTTCCTTTTCCCTTCCAATTGCACCCAGTTTCCTGTAGTACCATCAAATCAGCGTAATCCCTTTTCGGTTCTTTTCGAAATAAACTTGAGTTTCCTTTTACTTTTCTCCCATTTTATCTACCTTCCTTTTCGGGAACAGTGCGTATTTACTTGCTCTTTCTTATACACGCTATCCTATCACCTCTCGCGCTCGTCTTTCTTTACCTAGTATGTCACATACCTCGCTTTCCTTTATGGAGTTGTCTTTGCTCCATGTCTTCTCTGGCTTCGCTGTGACATACTTCACCTGATGTTTCCGTTACAGCTCGCTTTTTCAGTCCCTTTGTCACAAAGCAGGTTTTCGGTACTTCTTGCGGTTCATCATCTCCCCATTCATCTTCCTTAGCCCCTTTCGTCCTTCCCACTTTTTTCAGGTCCCATCCTAACACGAATTTCTATTCTTTTTTACATTCGCCTTTACCTTTCTCTTTTCTTTCTTCCATAACCTCTCCCTACCTTCGTTCTCTTTACGCACTTCAGAGATCCATATCTGTATAAACTTTTCTCTTTCGCTTATCCGATCCACATCATTTATTCTTTCTTCTCTCAATTTTTTGGAGTGTTCTTTTGGGAGGCACACCCTACTTAAGTGATGTTTGTCGTCCCTACGATAACCACTTCTTGTTTCCCGACCATGTACGTCCCTAGCCCTCCTTACGCTTTCGTTTTTGCACTTCAAACCTCCGTGTGCTCCTTCCCGCTCAAATAATTCTCCCGATGTTTTCTGTATCATCTTATCCACTTACTTTTGCGCTTAGTGGAAATGATGGTAATTCCCCCGTCTGGTCTTGCCTTCGTACAATTTAGTAACATACGCTTTCTTCCCTCCCAGTGTCTTTACGTCGTCCTCCTAAACCCTCACTCGTCTGGTTCGTTTCCATTCCACCCTCTCTTCATCCTTTCTTGTTTCTATTATCAATCAAACACATCTCTGATACTTAGTACTTTTAGGAATCCATTATCGAAATGCAGTCATATTCCACCCCTACGTTACATGCTCTCCCATGACACTTATTAGCTTATCCCCATCCGGATGCTTGTGTTCATTCGTTTCTAACCACCTCTCCTCACGGATAAGGTTGATACAGCCTTTTGTATATGGGTAAGCATAAACGACGTTTTTCTTCCCTTGATTCGGATCTGGCCTTCATTCCTCATGACTTAGCGGGTCTAACCTCGTTCTATTTCTTTCGTCTTATCTTAACGCAACTGTTCAGAATCTACATCTAATTGTCTTTTCTTTTCTTCCATTGACAATCCCACTTCCCATACAGATTTCACTTGCTCAATGGTTCTCCCTTTTTTTCTTAACAAGCTCTGCTCATTTGTTTCATTTTCGTGGACTAACTTTTGATCCTCATTATTTTTCCTGCTAAATTCATTTTTGTGTTTGCTCTCCACCCAAGTTGTTTGCTTGGGGTTGTGTCTTCTTTTTTATGGTTTTTTACTCTCCACTCACGGAGGTTGAGTGTCTTTTTGTTTAGTGCTAGGGCTCTGTATGGTCTTACGGCGTTTTCGGGTTTCTTTTTATTGGTCGGCTGCT
Dromaius_novaehollandiae  ATCTCTCACTCTTTCTCTTCTTAGATTGATACGAGCATTGCTGTTACTCAGTATTTAACTGCCCCCCTTTTTCCTTCTTTCTCTGTCTCTCTCTCATATGTTTTTCTCGTCTACTTGCGGCCACAACTTGCTGCTCACTCAATCTCTTTTCTTTTGGAACTACTCTCAACTATTTCCGCTCTTGATCCTCACAGCCTATCAGACATTCGTATAACCGCTCTTTTCAACATTTTACTCCTTTTACGCTATCCATTCTCTCTACTTTCCGTTGTGCCACGTGAAATTATTGAATTCTCTCTGTGACGTCTCACGTCCAACACATTGCTGTTCGCCTCTCGAAGTTCGCGTATACTCTTCTTCACAACGCTACCTAATTTACCCCCTTTTCGTCACGCCGAGATCATCACCCGTTTCCCTCTATGTCCTATGTCATTAGCCTCCCTTTCCTTATCCTCTTTTCCCCTACCTTCCTCTTCCCTGGGTGTAACACGATTCTCCTCATGGTCTTTTAACATCTTCTATATTTCCCTTTCTACCACTATCCTTCCGCACCTTACCTTTCTTCTCGTCCTCGTTCAGTTTAATCAAATCTCCTTTCTTCTTGTTTATGTCAACCTCTCCACCAATAAGATAAACACTCCTTCCTCCCTTCTCCTTTCCTCTTCGGTTCCAAAATGCTATTTGCGCGTTGCCTGTTTGCATGACGCTTGAAATAATTTCCACTTTTTTTTTCTTTGGTGAGTTCTTTGCCATCTCGTAATGTGTTCCCTTTTTCCCCTACGCGCGGCTACCTCGATCACGCCTATCTTCTATCGTCCTTGCTATTCCCTATACCCTCAAACCTTTGCTTTCCTTTTTCTCTTCCGTCTTTCAGATACCTTACCGGGACTTAAATTGTTGACATATTTTCGTGTTCATTCAACGAAACTGATGTTGCTTCTGTTGTTTGCAATTCTGTATACGCATCCCCTTTCTCCGTATTGGTCCTAGGCTAGACCTTGCTGTTTTTCTGGTCGTTTCACCTATCTAACAATTCATAATTCTGCTTCTTCGTCAGTCTTCGACTACCGCACATGTTTCGTATCTTCAATTGTCGTCGGACAACACACTGACTCCTGCTTCTCCTTTTTTTTGACTCCAGATCACATTCCATAGTAGGCCCAACTAACCATATACACCATGTAACCCCTTAATTATAAACTTTCTCTGGTTTATTCTTTTAATCCACTACAATATTGCTTCCTTTTTTCTCCTATTATTAATAACATCTACTGAAGAGCAAACATAATCTACATTCCCATCCGATGTTATAAGTTTCTACCTGTTTCCGATTACGCTCCTGTACACTCGGTAACCTTCCGCGTTAGAGCATGGCAAGATCTTTACCCTCATAAGCCTTCCCATACACGTTTTTCCGCTTTTTTACATTCTCCCACCCAACACCCACCCGCGCATGTTAATCGCATTGTCTTTTCTTTCCTTTCCCGGGGTCAGTCCTATGTTATTCAATTCCTAACGAAGCTTTCCTTTTTTTCATTGTTCACTCCCCATCTATCTCTCTGTCCTTCGTGAACCTCTGATTCAGCCCCTTCCTTTTACCGTTTGCTCTGTGTCCATCCGATTTATTCCCCTCTTCTTCCTCTTCCCTTTTTCTTATCTCTTACATTTTTTGTATAAATCAACACAATTACGCGCTTGCCCCTTCCCGTTTGTAAGCTATTCTGTTCTTTTTTAGGGATTGAGCTAGAACCCTAAGTGAGTTTTTCCACTTTTGTTGCTTACGTCCCCATGGTGCCCGTACTACTATCTTACCTTTCCGTCTCGCAAGTCAGAGAACTACTCTCTTTGTATCCTACTAAAACCTCTCAGTAGCCTTTCCGTAGTATTTGCCTTCTGTTGTTATATCCAAATGTACCCGAGATTATTGTTTATCTAGGGCATTCTTTTTCTCTGTTTCCTATGTCATACACAATCCAAGGTACTGCCGTCTCTGTTTTCTTTTTTATATCTTTCTCGCTATCACCTCTTGCCTTTTTTCTGTTAAGCAGGTAGCAATGTACCTCTGGTGTCTAGCATTCCTTGTAGTTTCTATCTCTGCTACACCCTCTTCTTTTCTCCGACGCGTCTTTCCCGCAGCAATAATATTAGTATTTCCTTTTCCCTTCCAATTGCACCCAGTTTCCTGTAGTACCATCAAATCAGCGTAATCCCTTTTCGGTTCTTTTCGAAATAAACTTGAGTTTCCTTCTACTTTTCTCCCATTTTATCTACCTTCCTTTTCGGGAACAGTGCGTATTTACTTGCTCTTTCTTATACACGCTATCCTATTACCTCTCGCGCTCGTCTTTCTTTACCTAGTATGTCACATACCTCGCTTTCCTTTATGGAGTTGTCTTTGCTCGATGTCTTCTCTGGCTTCGCTGTGACATACTTCACCTGATGTTTCCGTTACAGCTCGCTTTTTCAGTCCCTTTGTCACAAAGCAGGTTTTCGGTACTTCTTGCGGTTCATCATCTCCCCATTCATCTTCCTTAGCTCCTTTCGTCCTTCCCACTTTTTTCAGGCCCCATCCTCACACGAATTTCTATTCTTTTTTACATTCACCTTTACCTTTCTTTTTCCTTTCTTCCATAACCTCTCCCTACCTTCGTTCTCTTTACGCACTTCAGAGATCCATATCTGTATAAACTTTTCTCTTTCGCTTATCCGATCCACATCATTTATTTTTTCTTCTCTCAATTTTTTGGAGTGTTCTTTTGGGAGGCACACCCTACTTAAGTGATGTTTGTCGTCCCTACGATAACCACTTCTTGTTTCCCGACCATGTACGTCCCTAGCCCTCCTTACGCTTTCGTTTTTGCACTTCAAACCTCCGTGTGCTCCTTCCCGCTCAAATAATTCTCCCGATGTTTTCTGTATCATCTTATCCACTTACTTTTGCGCTTAGTGGAAATGATGGTAATTCCCCCGTCTGATCTTGCCTTCGTACAATTTAATAACATACGCTTTCTTCCCTCCCAGTGTTTTTACGTCGTCCTCCTAAACCCTCACTCGTCTGGTTCGTTTCCATTCCACCCTCTCTTCATCCTTTCTTGTTTCTATTATCAGTCAAACACATCTCTGATACTTAGTACTCTTAAGAATCCATTATCGAAATGCAGTCATATTCCACCCCTACGTTACATGCTCTCCCATGACACTTATTAACTTATCCCCATCCGGATGCTTGTGTTCATTCGTTTCTAACCACCTCTCCTCACGGATAAGGTTGATACAGCCTTTTGTATATGGGTAAGCATAAACGACGTTTTTCTTCCCTTGATTCGGATCTGGCCTTCATTCCTCATGACTTAGCGGGTCTAACCTCGTTCTATTTCTTTCGTCTTATCTTAACGCAACTGTTCAGAATCTACATCTAATTGTCTTTTCTTTTCTTCCATTGACAATCCCACTTCCCATACAGATTTCACTTGCTCAATGGTTCTCCCTTTTTTTCTTAACAAGCTCTGCTCATTTGTTTCATTTTCGTGGACTAACTTTTGACCCTCATTTTTTTTCCTGCTAAATTCATTTTTGTGTTTGCTCTCCACCCAAGTTGTTTGCTTGGGGTTGTGTCTTCTTTTTTATGGTTTTTTACTCTCCACTCACGGAGGTTGAGTGTTTTTTTGTTTAGTACTAGGGCTCTGTATGGTCTTACTGCGTTTTCGGGTTTCTTTTTATTGGTCGGCTGCT
Dromaius_baudinianus      ------------------------------------------------------------------------------------------------------------------------------------------------------------------------------------------------------------------------------------------------------------------------------------------------------------------------------------------------------------------------------------------------------------------------------------------------------------------------------------------------------------------------------------------------------------------------------------------------------------------------------------------------------------------------------------------------------------------------------------------------------------------------------------------------------------------------------------------------------------------------------------------------------------------------------------------------------------------------------------------------------------------------------------------------------------------------------------------------------------------------------------------------------------------------------------------------------------------------------------------------------------------------------------------------------------------------------------------------------------------------------------------------------------------------------------------------------------------------------------------------------------------------------------------------------------------------------------------------------------------------------------------------------------------------------------------------------------------------------------------------------------------------------------------------------------------------------------------------------------------------------------------------------------------------------------------------------------------------------------------------------------------------------------------------------------------------------------------------------------------------------------------------------------------------------------------------------------------------------------------------------------------------------------------------------------------------------------------------------------------------------------------------------------------------------------------------------------------------------------------------------------------------------------------------------------------------------------------------------------------------------------------------------------------------------------------------------------------------------------------------------------------------------------------------------------------------------------------------------------------------------------------------------------------------------------------------------------------------------------------------------------------------------------------------------------------------------------------------------------------------------------------------------------------------------------------------------------------------------------------------------------------------------------------------------------------------------------------------------------------------------------------------------------------------------------------------------------------------------------------------------------------------------------------------------------------------------------------------------------------------------------------------------------------------------------------------------------------------------------------------------------------------------------------------------------------------------------------------------------------------------------
Apteryx_australis         ATCTCTCACTCTTTCTCTTCTTAGATTGATACGAGCATTGCTGTTACTCAGTATTTAACTGCCTCCCTTTCCCCTTCTTTCTCTGTCTCTCTCTCATATGTTTTTCTCGTCTACTTGCGGCCACAACTTGCTGCTCACTCAATCTCTTTTCTTTTGGAACTACTCTCAACTATTTCCGCTTTTGATCCTCACAGCCTATCAGACATTCGTATAACCGCTCTTTTCAACATTTTACTCCTTTTACGCTATCCATTCTTTCCACTTTCCGTTGTGCCACGTGAAATTATTGAATTCTCTCTGTGACGTCTCACGTCCAACACATTCTTGTTTGCCTCTCGAAGTTCGCGTATACTCTTCTTCACAACGCTACCTAATTTACCCCCTTTTCGTCACGTCGAGATCATCACCCGTTTCCCTCTATGTCCTATGTCATTAGCCTCCCTTTCCTTATCCTCTTTTCCACTGACTTTCTCTTCCCTGGGTGTAACACGATTCTCCTCATGGTCTTTCAACATCTTCTATATTTCCCTTTCTACCACTATCCTTCCGCACCTTACTTTTCTTCTCGTCCTCGTTCAGTTTAATCAAATCTCCCTTCTTCTTGTTTATGTCAACCTCTCCACCAATAAGATAACCGCTCCTTCCTCTCTTCTCCTTTCTTCTTCGGTTCCAAAATGCTATTTGCGCGTTGCCTGTTTGCATGACGCTTGAAATAATTTCCACTTTTTTTTTCTTTGGTGAGTTCTTTGCCATCTCGTAATGTGTTCCCTTTTTCCCCTACGCGCGGCTACCTCGATCACGCCTATCTTCTATCGTCCTTGCTATTCCCTATACCCTCAAACCTTTGCTTTCCTTTTTCTCTTCCGTCTTTCAGATACCTTACCGGGACTTAAATTGTTGACATATTTTCGTGTTCATTCAACGAAACTGATGTTGCTTCTGTTGTTTGCAATTCTGTATACGCATCCCCTTTCTCCGTATTGGTCCTAGGCTAGACCTTGCTGTTTTTCTGGTCGTTTCACCTATCTAACAATTCATAATTCTGCTTCTTCGTCAGTCTTCGACTACCGCACATGTTTCGTATCTTCAATTGTCGTCGGACAACACACTGACTCCTGCTTCTCCTTTTTTTTGACTCCAGATTACATCCCATAGTAGGCCCAACTAACCATATACACCATGTAACCCCTTAATTATAAACTTTCTCTGGTTTATTCTTTTAATCCACTACAATATTGCTTCCTTTTTTCTCCTATTATTAATAACATCTACTGAAGAGCAAACATAATCTACATTCCCATCTGATGTTATAAGTTTCTACCTGTTTCCGATTACGCTCCTGTACACTCGGTAACCTTCCGCGTTAGAGCATGGCAAGATCTTTACCCTCATAAGCCTTCCCATACACGTTTTTTCGTCTCTTTACATTCTTCCAACCGACACTTACCCGCGCATGTTAATCGCATTGTCTTTTCCTTCCTTTCCCCAGGTCAGTCCTACGTTATTCAATTTCTAATGAAGCTTTCCTTCTTTTTATTGTTCACTCCCCATCTATCTCTCTGTCCTTCGTGAACCTCTGATTCAGCCCTTTCCTTTTACCGTTTGCTCTGTGTCCATCCGATTTATTCCCCTCTTCTTCCTCTTCCCTTTTTCTTATCTCTTACATTTTTTGTATAAATCAACACAATTACGCGCTTGCCCCTTCCCGTTTGTAAACTATTCTGTTCTTTTTTAGGGATTGAGCTAGAACCCTAAGTGAGTTTTTCCACTTTTGTTGCTTACGTCCCCATGGTGCCCGTACTACTATCTTACCTTTCCGTCTCGCAAGTCAGAGAACCACTTTCTTTGTATCCTACTAAAACCTCTCAGTAGCCTTTCCGTAGTATTTGCCTTCTGTTGTTAAATCCAAATGTACCCGAGATTATTGTTTATCTAGGGCATTCTTTTTCTTTGTTTTCTATGTCATGCACAATCCAAGGTACTGCCGTCTCTGTTTTCTTTTTTATATCTTTCTCGCTATCACTTCTTGCCTTTTTTCTGTTAAGCAGGTAGCAATGTACCTCTGGTGTCTAGCATTCCTTGTAGTTTCTATCTCTGCTACACCCTCTTCTTTTCTCCGACGCGTCTTTCCCGCAGCAATAATATTAGTATTTCCCTTTCTCTTCCAATTGCATCCAGTTTCCTGTAGTACCATCAAATCAGCGTAATCCCTTTTCGGTTCTTTTCGAAATGAACTTGAGTTTCCTTTTACTTTTCTCCCATTTTATCTACCTTCCTTTTCGGGAACAGTGCGTATTTACTTGCTCTTTCTTATATATGCTATCCTATCACCTCTCGCGCTCGTCTTTCTTTACCTAGTATGTCACATACCTCGCTTTCCTTTATGGAGTTGTCTTTGCTCAATGACTTCTCTGGCTTCGCTGTGACATACTTCACCTGATGTTTCCGTTACAGCTCGCTTTTTCAGTCCCTTTGTCACAAAGCAGGTTTTCGGTACTTCTTGTGGTTCATCATCTCCCCATTCATCTTTCTTAGCCTCTTTCGTCCTTCCCACTTTTTTCAGGCTCCATCCCCACCCGAATTTCTATTCTTTTTTACATTTACCTTTACCTTTCTCTTTCCTTTCTTCCATACCCCCCCCCTACCTTCGTTCCTTTTACGCACTTCAGAGATCCATATCTGTATAAACTTTTCTCTTTCGCTTATCCGATCCACATAATTCATTTTTTCTTCTCTCAATTTTTTGGAGTGTTCTTTTGGGAGGCACACCCTACTTAAGTGATGTTTGTCGTCCCTACGATAACCACTTCTTGTTTCCCGACCATGTACGTCCCTAGCCCTCCTTACGCTTTCGTTTTTGCACTTCAAACCTCTGTGTGCTCCTTCCCGCTCAAATAATTCTCCCGATGTTTTCTGTATCATCTTATCCACTTACTTTTGCGCTTAATCGAAATGATGGTAATTCCCCCGTCTGATCTTGCCTTCGTACAATTTAGTAACATACGCTTTCTTCCCTCCCAGTGTCTTTACGTGGTCCTCCCAAAACTTCACTCGTCTGGTTCGTTTCCATTCCACCCTCTCTCCACCCTTTCTCGTTTCTATCATCAATCAAATACATCCCTGATACTTAGTACCATTAGGAATCCATTATCGAAATGCAGTCATATTCCACCCCTACGTTACATGCTCTCCCTTGACACTTATTAACTTATCCCCATCCGGATGCTTGTGTTCATTCGTTTCTAACCACCTCTCCTCATGGATAAGGTTGATACAGCCTTTTGTATATGGGTAAGCATAAACGACGTTTTTCTTCCCTTGATTCGGATCTGGCCTTCATTCCTCATGACTTAGCGGGTCTAACCTCGTTCTATTTCTTTCGTCTTATCTTAACGCAACTGTTCAGAATCTACATCTAATTGTCTTTTCTTCTCTTCCATTGACAATCCCACTTCCCATACAGATTTCACTTGCTCAATGGTTCTCCCTTTTTTCCTTAACAAGCTCTGCTCATTTGTTTCATTTTCGTGGACTAACTTCTGATCCTCATTTTTTTTCTTGCTAAATTCATTTTTGTGTTTGTTCTCCACCCAAGTTGTTTGCTCGGGGTTGTGTCTTCTTTTTTATGGTTTTTTACTCTCCACTCACGGGGGTGGAGTGTTTTTTTGTTTAGTGCTAGGGCTCTGTATGGTCTTACGGTGTTTTCGGGTTTCTTTTTATTGGTCGGCTGCT
Apteryx_owenii            ATCTCTCATTCTTTCTCTTCTTAGATTGATACGAGCATTGCTGTTACTCAGTATTTAACTGCCTCCCTTTCCCCTTCTTTCTCTGTCTCTCTCTCATATGTTTTTCTCGTCTACTTGCGGCCACAACTTGCTGCTCACTCAATCTCTTTTCTTTTGGAACTACTCTCAACTATTTCCGCTTTTGATCCTCACAGCCTATCAGACATTCGTATAACCGCTCTTTTCAACATTTTACTCCTTTTACGCTATCCATTCTTTCCACTTTCCGTTGTGCCACGTGAAATTATTGAATTCTCTCTGTGACGTCTCACGTCCAACACATTCTTGTTTGCCTCTCGAAGTTCGCGTATACTCTTCTTCACAACGCTACCTAATTTACCCCCTTTTCGTCACGTCGAGATCATCACCCGTTTCCCTCTATGTCCTATGTCATTAGCCTCCCTTTCCTTATCCTCTTTTCCACTAACTTTCTCTTCCCTGGGTGTAACACGATTCTCCTCATGGTCTTTCAGCATCTTCTATATTTCCCTTTCTACCACTATCCTTCCGCACCTTACCTTTCTTCTCGTCCTCGTTCAGTTTAATCAAATCTCCCTTCTTCTTGTTTATGTCAACCTCTCCACCAATAAGATAACCGCTCCTTCCTCTCTTCTCCTTTCCTCTCCGGTTCCAAAATGCTATTTGCGCGTTGCCTGTTTGCATGACGCTTGAAATAATTTCCACTTTTTTTTTCTTTGGTGAGTTCTTTGCCATCTCGTAATGTGTTCCCTTTTTCCCCTACGCGCGGCTACCTCGATCACGCCTATCTTCTATCGTCCTTGCTATTCCCTATACCCTCAAACCTTTGCTTTCCTTTTTCTCTTCCGTCTTTCAGATACCTTACCGGGACTTAAATTGTTGACATATTTTCGTGTTCATTCAACGAAACTGATGTTGCTTCTGTTGTTTGCAATTCTGTATACGCATCCCCTTTCTCCGTATTGGTCCTAGGCTAGACCTTGCTGTTTTTCTGGTCGTTTCACCTATCTAACAATTCATAATTCTGCTTCTTCGTCAGTCTTCGACTACCGCACATGTTTCGTATCTTCAATTGTCGTCGGACAACACACTGACTCCTGCTTCTCCTTTTTTTTGACTCCAGATTACATCCCATAGTAGGCCCAACTAACCATATACACCATGTAACCCCTTAATTATAAACTTTCTCTGGTTTATTCTTTTAATCCACTACAATATTGCTTCCTTTTTTCTCCTATTATTAATAACATCTACTGAAGAGCAAACATAATCTACATTCCCATCCGATGTTATAAGTTTCTACCTGTTTCCGATTACGCTCCTGTACACTCGGTAACCTTCCGCGTTAGAGCATGGCAAGATCTTTACCCTCATAAGCCTTCCCATACACGTTTTTTCGTCTCTTTACATTCTTCCATCCGACACTTACCCGCGCATGTTAATCGCATTGTCTTTTCTTTCCTTTCCCCAGGTCAGTCCTACGTTATTCAATTTCTAATGAAGCTTTCCTTCTTTTTATTGTTCACTCCCCATCTATCTCTCTGTCCTTCGTGAACCTCTGATTCAGCCCTTTCCTTTTACCGTTTGCTCTGTGTCCATCCGATTTATTCCCCTCTTCTTCCTCTTCCTTTTTTCTTATCTCTTACATTTTTTGTATAAATCAACACAATTACGCGCTTGCCCCTTCCCGTTTGTAAACTATTCTGTTCTTTTTTAGGGATTGAGCTAGAACCCTAAGTGAGTTTTTCCACTTTTGTTGCTTACGTCCCCATGGTGCCCGTACTACTATCTTACCTTTCCGTCTCGCAAGTCAGAGAACCACTTTCTTTGTATCCTACTAAAACCTCTCAGTAGCCTTTCCGTAGTATTTGCCTTCTGTTGTTAAATCCAAATGTACCCGAGATTATTGTTTATCTAGGGCATTCTTTTTCTTTGTTTTCTATGTCATACACAATCCAAGGTACTGCCGTCTCTGTTTTCTTTTTTATATCTTTCTCGCTATCACTTCTTGCCCTTTTTCTGTTAAGCAGGTAGCAATGTACCTCTGGTGTCTAGCATTCCTTGTAGTTTCTATCTCTGCTACACCCTCTTCTTTTCTCCGACGCGTCTTTCCCGCAGCAATAATATTAGTATTTCCCTTTCTCTTCCAATTGCATCCAGTTTCCTGTAGTACCATCAAATCAGCGTAACCCCTTTTCGGTTCTTTTCGAAATGAACTTGAGTTTCCTTTTACTTTTCTCCCATTTTATCTACCTTCCTTTTCGGGAACAGTGCGTATTTACTTGCTCTTTCTTATATACGCTATCCTATCACCTCTCGCGCTCGTCTTTCTTTACCTAGTATGTCACATACCTCGCTTTCCTTTATGGAGTTGTCTTTGCTTAATGACTTCTCTGGCTTCGCTGTGACATACTTCACCTGATGTTTCCGTTACAGCTCGCTTTTTCAGTCCCTTTGTCACAAAGCAGGTTTTCGGTACTTCTTGCGGTTCATCATCTCCCCATTCATCTTTCTTAGCTTCTTTCGTCCTTCCCACTTTTTTCAGGCTCCATCCCCACCCGAATTTCTATTCTTTTTTACATTTACCTTTACCTTTCTCTTTCCCTTCTTCCATACCCCCTCCCTACCTTCGTTCTCTTTACGCACTTCAGAGATCCATATCTGTATAAACTTTTCTCTTTCGCTTATCTGATCCACATAATTCATTTTTTCTTCTCTCAATTTTTTGGAGTGTTCTTTTGGGAGGCACACCCTACTTAAGTGATGTTTGTCGTCCCTGCGATAACCACTTCTTGTTTCCCGACCATGTACGTCCCTAGCCCTCCTTACGCTTTCGTTTTTGCACTTCAAACCTCTGTGTGCTCCTTCCCGCTCAAATAATTCTCCCGATGTTTTCTGTATCATCTTATCCACTTACTTTTGCGCTTAGTCGAAATGATGGTAATTCCCCCGTCTGATCTTGCCTTCGTACAATTTAGTAACATACGCTTTCTTCCCTCCCAGTGTCTTTACGTGGTCCTCCCAAAACTTCACTCGTCTGGTTCGTTTCCATTCCACCCTCTCTTCACCCTTTCTTGTTTCTATCATCAATCAAGCACATCCCTGATACTTAGTACCATTAAGAATCCATTATCGAAATGCAGTCATATTCCACCCCTACGTTACATGCTCTCCCTTGACACTTATTAACTTATCCCCATCCGGATGCTTGTGTTCATTCGTTTCTAACCACCTCTCCTCATGGATAAGGTTGATACAGCCTTTTGTATATGGGTAAGCATAAACGACGTTTTTCTTCCCTTGATTCGGATCTGGCCTTCATTCCTCATGACTTAGCGGGTCTAACCTCGTTCTATTTCTTTCGCCTTATCTTAACGCAACTGTTCAGAATCTACATCTAACTGTCTTTTCTTCTCTTCCATTGACAATCCCACTTCCCATACAGATTTCACTTGCTCAATGGTTCTCCCTTTTTTCCTTAACAAGCTCTGCTCACTTGTTTCATTTTCGTGGACTAACTTTTGATCCTCATTTTTTTTCCTGCTAAATTCATTTTTGTGTTTGTTCTCCACCCAAGTTGTTTGCTCGGGGTTGTGTCTTCTTTTTTATGGTTTTTTACTCTCCACTCACGGAGGTGGAGTGTTTTTTTGTTTGGTGCTAGGGCTCTGTATGGTCTTACGGTGTTTTCGGGTTTCTTTTTATTGGTCGGCTGCT
Apteryx_haastii           ATCTCTCATTCTTTCTCTTCTTAGATTGATACGAGCATTGCTGTTACTCAGTATTTAACTGCCTCCCTTTCCCCCTCTTTCTCTGTCTCTCTCTCATATGTTTTTCTCGTCTACTTGCGGCCACAACTTGCTGCTCACTCAATCTCTTTTCTTTTGGAACTACTCTCAACTATTTCCGCTCTTGATCCTCACAGCCTATCAGACATTCGTATAACCGCTCTTTTCAACATTTTACTCCTTTTACGCTATCCATTCTTTCCACTTTCCGTTGTGCCACGTGAAATTATTGAATTCTCTCTGTGACGTCTCACGTCCAACACATTCTTGTTTGCCTCTCGAAGTTCGCGTATACTCTTCTTCACAACGCTACCTAATTTACCCCCTTTTCGTCACGTCGAGATCATCACCCGTTTCCCTCTATGTCCTATGTCATTAGCCTCCCTTTCCTTATCCTCTTTTCCACTAACTTTCTCTTCCCTGGGTGTAACACGATTCTCCTCATGGTCTTTCAACATCTTCTATATTTCCCTTTCTACCACTATCCTTCCGCACCTTACCTTTCTTCTCGTCCTCGTTCAGTTTAATCAAATCTCCCTTCTTCTTGTTTATGTCAACCTCTCCACCAATAAGATAACCGCTCCTTCCTCTCTTCTCCTTTCCTCTCCGGTTCCAAAATGCTATTTGCGCGTTGCCTGTTTGCATGACGCTTGAAATAATTTCCACTTTTTTTTTCTTTGGTGAGTTCTTTGCCATCTCGTAATGTGTTCCCTTTTTCCCCTACGCGCGGCTACCTCGATCACGCCTATCTTCTATCGTCCTTGCTATTCCCTATACCCTCAAACCTTTGCTTTCCTTTTTCTCTTCCGTCTTTCAGATACCTTACCGGGACTTAAATTGTTGACATATTTTCGTGTTCATTCAACGAAACTGATGTTGCTTCTGTTGTTTGCAATTCTGTATACGCATCCCCTTTCTCCGTATTGGTCCTAGGCTAGACCTTGCTGTTTTTCTGGTCGTTTCACCTATCTAACAATTCATAATTCTGCTTCTTCGTCAGTCTTCGACTACCGCACATGTTTCGTATCTTCAATTGTCGTCGGACAACACACTGACTCCTGCTTCTCCTTTTTTTTGACTCCAGATTACATCCCATAGTAGGCCCAACTAACCATATACACCATGTAACCCCTTAATTATAAACTTTCTCTGGTTTATTCTTTTAATCCACTACAATATTGCTTCCTTTTTTCTCCTATTATTAATAACATCTACTGAAGAGCAAACATAATCTACATTCCCATCCGATGTTATAAGTTTCTACCTGTTTCCGATTACGCTCCTGTACACTCGGTAACCTTCCGCGTTAGAGCATGGCAAGATCTTTACCCTCATAAGCCTTCCCATACACGTTTTTTCGTCTCTTTACATTCTTCCATCCGACACTTACCCGCGCATGTTAATCGCATTGTCTTTTCTTTCCTTTCCCCAGGTCAGTCCTACGTTATTCAATTTCTAATGAAGCTTTCCTTCTTTTTATTGTTCACTCCCCATCTATCTCTCTGTCCTTCGTGAACCTCTGATTCAGCCCTTTCCTTTTACCGTTTGCTCTGTGTCCATCCGATTTATTCCCCTCTTCTTCCTCTTCCCTTTTTCTTATCTCTTACATTTTTTGTATAAATCAACACAATTACGCGCTTGCCCCTTCCCGTTTGTAAACTATTCTGTTCTTTTTTAGGGATTGAGCTAGAACCCTAAGTGAGTTTTTCCACTTTTGTTGCTTACGTCCCCATGGTGCCCGTACTACTATCTTACCTTTCCGTCTCGCAAGTCAGAGAACCACTTTCTTTGTATCCTACTAAAACCTCTCAGTAGCCTTTCCGTAGTATTTGCCTTCTGTTGTTAAATCCAAATGTACCCGAGATTATTGTTTATCTAGGGCATTCTTTTTCTTTGTTTTCTATGTCATACACAATCCAAGGTACTGCCGTCTCTGTTTTCTTTTTTATATCTTTCTCGCTATCACTTCTTGCCTTTTTTCTGTTAAGCAGGTAGCAATGTACCTCTGGTGTCTAGCATTCCTTGTAGTTTCTATCTCTGCTACACCCTCTTCTTTTCTCCGACGCGTCTTTCCCGCAGCAATAATATTAGTATTTCCCTTTCTCTTCCAATTGCATCCAGTTTCCTGTAGTACCATCAAATCAGCGTAATCCCTTTTCGGTTCTTTTCGAAATGAACTTGAGTTTCCTTTTACTTTTCTCCCATTTTATCTACCTTCCTTTTCGGGAACAGTGCGTATTTACTTGCTCTTTCTTATATACGCTATCCTATCACCTCTCGCGCTCGTCTTTCTTTACCTAGTATGTCACATACCTCGCTTTCCTTTATGGAGTTGTCTTTGCTTAATGACTTCTCTGGCTTCGCTGTGACATACTTCACCTGATGTTTCCGTTACAGCTCGCTTTTTCAGTCCCTTTGTCACAAAGCAGGTTTTCGGTACTTCTTGCGGTTCATCATCTCCCCATTCATCTTTCTTAGCTTCTTTCGTCCTTCCCACTTTTTTCAGGCTCCATCCCCACCCGAATTTCTATTCTTTTTTACATTTACCTTTACCTTTCTCTTTCCCTTCTTCCATACCCCCTCCCTACCTTCGTTCCCTTTACGCACTTCAGAGATCCATATCTGTATAAACTTTTCTCTTTCGCTTATCTGATCCACATAATTCATTTTTTCTTCTCTCAATTTTTTGGAGTGTTCTTTTGGGAGGCACACCCTACTTAAGTGATGTTTGTCGTCCCTACGATAACCACTTCTTGTTTCCCGACCATGTACGTCCCTAGCCCTCCTTACGCTTTCGTTTTTGCACTTCAAACCTCTGTGTGCTCCTTCCCGCTCAAATAATTCTCCCGATGTTTTCTGTATCATCTTATCCACTTACTTTTGCGCTTAGTCGAAATGATGGTAATTCCCCCGTCTGATCTTGCCTTCGTACAATTTAGTAACATACGCTTTCTTCCCTCCCAGTGTCTTTACGTGGTCCTCCCAAAACTTCACTCGTCTGGCTCGTTTCCATTCCACCCTCTCTTCACCCTTTCTTGTTTCTATCATCAATCAAGCACATCCCTGATACTTAGTACCATTAAGAATCCATTATCGAAATGCAGTCATATTCCACCCCTACGTTACATGCTCTCCCTTGACACTTATTAACTTATCCCCATCCGGATGCTTGTGTTCATTCGTTTCTAACCACCTCTCCTCATGGATAAGGTTGATACAGCCTTTTGTATATGGGTAAGCATAAACGACGTTTTTCTTCCCTTGATTCGGATCTGGCCTTCATTCCTCATGACTTAGCGGGTCTAACCTCGTTCTATTTCTTTCGTCTTATCTTAACGCAACTGTTCAGAATCTACATCTAATTGTCTTTTCTTCTCTTCCATTGACAATCCCACTTCCCATACAGATTTCACTTGCTCAATGGTTCTCCCTTTTTTCCTTAACAAGCTCTGCTCACTTGTTTCATTTTCGTGGACTAACTTTTGATCCTCATTTTTTTTCCTGCTAAATTCATTTTTGTGTTTGTTCTCCACCCAAGTTGTTTGCTCGGGGTTGTGTCTTCTTTTTTATGGTTTTTTACTCTCCACTCACGGAGGTGGAGTGTTTTTTTGTTTGGTGCTAGGGCTCTGTATGGTCTTACGGTGTTTTCGGGTTTCTTTTTATTGGTCGGCTGCT
Aepyornis                 ATTTCTCACTCTTTCTCTTCTTAGATTGATACGAGCATTGCTGTTACTCAGTATTTAACTGCCCCCCTTTTTCCTTCTTTCTCTGTCTCTCTCTCATATGTTTTTCTCGTCTACTTGCGGCCACAACTTGCTGCTCACTCAATCTCTTTTCTTTTGGAACTGCTCCCAACTATTTCCGCTCTTGATCCTCACAGCCTATCAGACATTCGTATAACCGCTCTTTTCAACATTTTATTCCTTTTACGCTATCCATTCTCTCCACTTTCCGTTGTGCCACGTGAAATTATTGAATTCTCTCTGTGACGTCTCACGTCCAACACATTCTTGTTTGCCTCTCGAAGTTCGCGTATACTCTTCTTCACAACGCTACCTAATTTACCCCCTTTTCGTCACGCCGAGATCATCACTCGTTTCCCTCTATGTCCTATGTCATTAGCCTCCCTCTCCTTATCCTCTTTTCCCCTACCTTCTTGTCCCTTGGGTGTAACACGATTCTCCTCATGGTCTTTTAGCATCTTCTGTACTTCCCTTTCTACCACTATCCTTCCGCACCTTACCTTTCTTCTCGTCCTCGTTCAGTTTAATCAAATCCCCTTTCTTCTTGTTTATGTCAACCTCTCCACCAATAAGACAAACGCCCCTTCCTCCTTTCTCCTTTCCTCTTCGGTTCCAAAATGCTATTTGCGCGTTGCCTGTTTGCATGACGCTTGAAATAATTTCCACTTTTTTTTTCTTTGGTGAGTTCTTTGCCATCTCGTAATGTGTTCCCTTTTTCCCCTACGCGCGGCTACCTCGATCACGCCTATCTTCTATCGTCCTTGCTATTCCCTATACCCTCAAACCTTTGCTTTCCTTTTTCTCTTCCGTCTTTCAGATACCTTACCGGGACTTAAATTGTTGACATATTTTCGTGTTCATTCAACGAAACTGATGTTGCTTCTGTTGTTTGCAATTCTGTATACGCATCCCCTTTCTCCGTATTGGTCCTAGGCTAGACCTTGCTGTTTTTCTGGTCGTTTCACCTATCTAACAATTCATAATTCTGCTTCTTCGTCAGTCTTCGACTACCGCACATGTTTCGTATCTTCAATTGTCGTCGGACAACACACTGACTCCTGCTTCTCCTTTTTTTTGACTCCAGATCACATTCCATAGTAGGCCCAACTAACCATATACCCCATGTAACCCCTTAATTATAAACTTTCTCTGGTTTATTCTTTCAATCCGCTACAATATTGCTTCCTTTTTTCTCCTATTATTAATAACATCTACTGAAGAGCAAACATAATCTACATTCCCATCCGATGTTATAAGTTTCTACCTGTTTCCGATTACGCTCCTGTACACTCGGTAACCTTCCGCGTTAGAGCATGGCAAGATCTTTACCCTCATAAGCCTTCCCATACGCGTTTTCTCGTCTTTTTACATTATCCCACTCAACACCCACCCGCGCATGTTAATCGCATTGTCTTTTCTTTCCTTTCCCAAGGTCAGTCCTATGTTATTCAATTTCTAACGAAGCTTTCCTTCTTTTTATTGTTCACTCCCCATCTATCTCTCTGTCCTTCGTGAACCTCTCATTCAGCCCCTTCCTTTTACCGTTTGCTCTGTGTCCATCCGATTTATTCCCCTCTTCTTCCTCTTCTCTTTTTCTTATCTCTTACATTTTTTGTATAAATCAACACAATTACGCGCTTGCCCCTTCCCGTTTGTAAACCATTCTGTTCTTTTTTAGGGATTGAGCTAGAACCCTAAGTGAGTTTTTCCACTTTTGTTGCTTACGTCCCCATGGTGCCCGTACTACTATCTTACCTTTCCGTCTCGCAAGTCAGAGAACTACTCTCTTTGTATCCTACTAAAACCTCTCAGTAGCCTTTCCGTAGTATTTGCCTTCTGTTGTCAAATCCAAATGTACCCGAGATTATTGTTTATCTAGGGCATTTTTTTTCTCTCTTTCTTATGTCACACACAATCCAAGGTACTGCCGTCTCTGTTTTCTTTTTTATATCTTTCTCGCTATCACTTCTTGCCCTTTTTCTGTCAAGCAGGTAGCAATGTACCTCTGGTGTCTAGCATTCCTTGTAGTTTCTATCTCTGCTACACCCTCTTCTTTTCTCCGACGCGTCTTTCCCGCAGCAATAATATTAGTATTTCCTTTTCTCTTCCAATTGCACCCAGTTTCCTGTAGTACCATCAAATCAGCGTAATCCCTTTTCGGTTCTTTTCGAAATAAACTTGAGTTTCCTTCTACTTTTCTCCCATTTTATCTACCTTCCTTTTCGGGAACAGTGCGTATTTACTTGCTCTTTCTTATATACGCTATCCTATCACCTCTCGCGCTCGTCTTTCTTTACCTAGTATGTCACATACCTCGCTTTCCTTTATGGAGTTGTCTTTGCTCAATGACTTCTCTGGCTTCGCTGTGACATACTTCACCTGATGTTTGCGTTACAGCTCGCTTTTTCAGTCCCTTTGTCACAAAGCAGGTTTTCGGTACTTCTTGCGGTTCATCATCTCCCCATTCATCTTTCTTAGCTTCTTTCGTCCTTCCCACTTTTTCCAGGCTCCATCCTCGCACGAATTTCTATTCTTTTTTACATTCACCTTTACCTTTCTCTTTTCTTTCTTCCATAACCCCTCCTTACCTTCGTTCTTTTTACGCACTTCAGAGATCCATATCTGTATAAACTTTTCTCTTTCGCTTATCTGATCCACATCATTCATTCTTTCTTCTCTCAATTTTTTGGAGTGTTCTTTTGGGAGGCACACCCTACTTAAGTGATGTTTGTCGTCCCTACGATAACCACTTCTTGTTTCCCGACCATGTACGTCCCTAGCCCTCCTTACGCTTTCGTTTTTGCACTTCAAACCTCTGTGTGCTCCTTCCCGCTCAAATAATTCTCCCGATGTTTTCTGTATCATCTTATCCACTTACTTTTGCGCTTAGTAGAAATGATGGTAATTCCCCCGTCTGATCTTGCCTTCGTACAATTTAGTAACATACGCTTTCTTCCCTCCCAGTGTCTTTACGTAGTCCTCCTAAACCCTCACTCGTCTGGTTCGTTTCCATTCCACCCTCTCTTCACCCTTTCTTGTTTCTATCATCAATTAAACACATCTCTGATACTTAGTACCATTAGGAATCCATTATCGAAATGCAGTCATATCCCACCCCTACGTTACATGCTCTCCCATGACACTTATTAACTTATCCCCATCCGGATGCTTGTGTTCATTCGTTTCTAACCACCTCTCCTCACGGATAAGGTTGATACAGCCTTTTGTATATGGGTAAGCATAAACGACGTTTTTCTTCCCTTGATTCGGATCTGGCCTTCATTCCTCATGACTTAGCGGGTCTAACCTCGTTCTATTTCTTTCGTCTTATCTTAACGCAACTGTTCAGAATCTACATCTAATTGTCTTTTCTTCTCTTCCATTGACAATCCCACTCCCCATACAGATTTCACTTGCTCAATGGTTCTCCCTTTTTTTCTTAACAAGCTCTGCTCATTTGTTTCATTTTCGTGGACTAACTTTTGATCCTCATTTTTTTTCCTGCTAAATTCATTTTTGTGTTTGCTCTCCACCCAAGTTGTTTGCTTGGGGTTGTGTCTTCTTTTTTATGGTTTTTTACTCTCCATTCACGGAGGTGGAGTGTTTTTTTGTTTGGTACTAGGGCTCTGTATGGTCTTACGGGGTTTTTGGGTTTCTTTTTATTGGTCGGCTGCT
Aepyornis_hildebrandti    ATTTCTCACTCTTTYTCTTCTTAGATTGATACGAGCATTGCTGTTACTCAGTATTTAACTGCCCCCCTTTTTCCYTYTTTCTCTGTC????????????GTTTTTCTCGTCTACTTGCGGCCACAACTTGCTGCTCACTCAATCTCTTTTCTTTTGGAACTGCTCCCAACTATTTCCGCTCTTGATCCTCACAGCCTATCAGACATTCGTATAACCGCTCTTTTCAACATTTTATTCCTTTTACGCTATCCATTCTCTCCACTTTCCGTTGTGCCACGTGAAATTATTGAATTCTCTCTGTGACGTCTCACGTCCAACACATTCTTGTTTGCCTCTCGAAGTTCGCGTATACTCTTCTTCACAACGCTACCTAATTTACCCC?TTTTCGTCACGCCGAGATCATCACTCGTTTCCCTCTATGTCCTATGTCATTAGCCTCCCTCTCCTTATCCTCTTWTCCCCTACCT??????????????TGTAACACGATTCTCCTCATGGTCTTTTAGCATCTTCTGTACTT????????????????????CCGCACCTTAYCTTTCTTCTCGTCCTCGTTCAGTTTAATCAAATCCCCTTTCTTCTTGTTTATGTCAACCTCTCCACCAATAAGACAAACGCCCCTTCCTCCTTTCTYCTTTCCTCTTCGGTTCCAAAATGCTATTTGCGCGTTGCCTGTTTGCATGACGCTTGAAATAATTTCCACTTTTTTTTTCTTTGGTGAGTTCTTTGCCAT?TCGTAATGTGTTCCCTTTTTCCCCTACGCGCGGCTACCTCGATCACGCCTATCTTCTATCGTCCTTGCTATTCCCTATACCCTCAAACCTTTGCTTTCCTTTTTCTCTTCCGTCTTTCAGATACCTTACCGGGACTTAAATTGTTGACATATTTTCGTGTTCATTCAACGAAACTGATGTTGCTTCTKTTGTTTGCAATTCTGTATACGCATCCCCTTTCTCCGTATTGGTCCTAGGCTAGACCTTGCTGTTTTTCTGGTCGTTTCACCTATCTAACAATTCATAATTCTGCTTCTTCGTCAGTCTTCGACTACCGCACATGTTTYGTATCTTYAATTGTCGTCGGACAACACACTGACTCC??????????????????ACTCCAGATCACATTCCATAGTAGGCCCAACTAACCATATACCCCATGTAACCCCTTAATTATAAACTTTCTCTGGTTTATTCTTTTAATCCGCTACAATATTGCTTCCTTTTTTCTCCTATTATTAATAACATCTACTGAAGAGCAAACATAATCTACATTCCCATCCGATGTTATAAGTTTCTACCTGTTTCCGATTACGCTCCTGTACACTCGGTAACCTTCCGCGTTAGAGCATGGCAAGATCTTTACCCTCATA????????CATACGCGTTTTCT?????????ACATTATCCCACTCAACACCCGCCCGCGCATGTTAATCGCATTGTCTTTTCTTTCCTTTCCCAAGGTCAGTCCTATGTTATT???????????????????????CTTTTTATTGTTCACTCCCCATCTATCTCTCTGTCCTTCGTGAACCTCTCATTCAGCCCCTTCCTTTTACCGTTTGCTCTGTGTCCATCCGATTTATTCCCCTCTTCTTCCTCTTCTC?TTTTYTTATCTCTTACATTTTTTGTATAAATCAACACAATTACGCGCTTGCCCCTTCCCGTTTGTAAACCATTCTGTTCTTTTTTAGGGATTGAGCTAGAACCCTAAGTGAGTTTTTCCACTTTTGTTGCTTACGTCCCCATGGTGCCCGTACTACTATCTTACCTTTCCGTCTCGCAAGTCAGAGAACTACTCTCTTTGTATCCTACTAAAACCTCTCAGTAGCCTTTCCGTAGTATTTGCCTTCTGTTGTCAAATCCAAATGTACCCGAGATTATTGTTTATCTAGGGCATTTTT???CTCTCTTTYTTATGTCACACACAATCCAAGGTACTGCCGTCTCTGTTT----------------------------------------------------------ATGTACCTCTGGTGTCTAGCATTCCTTGTAGTTTCTATMTCTGCT???????????TTTTCTCCGACGCGTCTTTCCCGCAGCAATAATATTAGTATTTCCTTTTCTCTTCCAATTGCAC?????????????GTACCATCAAATCAGYGTAATCCCTTTTCGGTTCTTTTCGAAATAAACTTGAGTTTCCTTCTACTTTTCTCCCATTTTATCTACCTTCCTTTTCGGGAACAGTGCGTATTTACTTGCTCTTTCTTATATACGCTATCCTATCACCTCTCGCGCTCGTCTTTCTTTACCTAGTATGTCACATACCTCGCTTTCCTTTATGGAGTTGTCTTTGCTCAATGACTTCTCTGGCTTCGCTGTGACATACTTCACCTGATGTTTGCGTTACAGCTCGCTTTTTCAGTCCCTTTGTCACAAAGCAGGTTTT?GGTACTTCTTGCGGTTCATCATCTCC???????????TCTTAGCTTCTTTYGTCCTTCCCACTTTTTCCAGGCTCCATCCTCGCACGAATTTCTATTCTTTTTTACATTCACCTTTACCTTTCTCTTTTCTTTCTTYCATAACCCCTCCCTACCTTCGTTCTTTTTACGCACTTCAGAGATCCATATCTGTATAAACTTTTCTCTTTC????????????????????????????????CTCTCAATTTTTTGGAGTGTTCTTTTGGGAGGCACACCCTACTTAAGTGATGTTTGTCGTCCCTACGATAACCACTTCTTGTTTCCCGAC?ATGTACGTCCCTAGCCCTCCTTACGCTTTCGTTTTTGCACTTCAAACCTCTGTGTGCTC?TTCCCGCTCAAATAATTCTCCCGATGTTTTCTGTATCATCTTATCCACTTACTTTTGCGCTTAGTAGAAATGATGGTAATTCCCCCGTCTGAT?TTGCCTTCGTACAATTTAGTAACATACGCTTTCTT?CCTCCCAGTGTCTTTACGTAGTCCTCCTAAACCCTCACTCGTCTGGTTCGTTTCCATTCCACCCTCTCTTCACCCWTTCTTGTTTCTATCATCAATTAAACA?????CTGATACTTAGTACCATTAGGAATCCATTATCGA???????????ATCCCACCCCTACGTTACATGCTCTCCCATGACACTTATTAACTTATCCCCATCCGGATGCTTGTGTTCATTCGTTTCTAACCACCTCTCCTCACGGATAAGGTTGATACAGCCTTTTGTATATGGGTAAGCATAAACGACGTTTTTCTTCCCTTGATTCGGATCTGGCCTTCATTCCTCATGACTTAGCGGGTCTAACCTCGTTCTATTTCTTTCGTCTTATCTTAACGCAACTGTTCAGAATCTACATCTAATTGTCTTTTCTTCTCTTCCATTGACAATCCCACTCCCCATACAGATTTCACTTGCTCAATRGTTCTCCCTTTTTTTCTTAACAAGCTCTGCTCATTTGTTTCATTTTCGTGGACTAACTTTTGAT?CTCATTTTTTTTCCTGCTAAATTCATTTTTGTGTTTGCTCTCCACCCAAGTTGTTTGCTTGGGGTTGTGTCTTCTTTTTTATGGTTTTTTACTCTCCATTCACGGAGGTGGAGTGTTTTTTTGTTTGGTACTAGG?CTCTGTATGGTCTTACGGRGTTTTCGGGTTTCTTTTTATTGGTCGGCTGCT
Mullerornis_agilis        ATTTCTCACTCTTTCTCTTCTTAGATTGATACGAGCATTGCTGTTACTCAGTATTCAACTGCCCC?CTTTTTCCTTCTTTCTCTGTCTCTCTYTCATATGTTTTTCTCGTCTACTTGCGGCCACAACTTGCTGCTCACTCAATCTCTTTTCTTTTGRAA?TACTCCCAACTATTTCCGCTCTTGATCCTCACAGCCTATCAGACATTCGTATAACCGCTCTTTTCAACATTTTATTCCTTTTACGCTATCCATTCTCTCCACTTTCCGTTGTGCCACGTGAAATTATTGAATTCTCTCTGTGACGTCTCACGTCCAACACATTCTTGTTTGCCTCTCGAAGTTCGCGTATACTCTTCTTCACAACGCTACCTAATTTACCCCCTTTTCGTCACGCCGAGATCATCACTCGTTTCCCTCTATGTCCTATGTCATTAGCCTCCCTCTCCTTATCCTCTTCTCCCCTACCTTCTTCTTCCTTGGGTGTAACACGATTCTCCTCATGGTCTTTTAACATCTTCTGTATTTCCCTTTCTACCACTATCCTTCCGCACCTTACCTTTCTTCTCGTCCTCGTTCAGTTTAATCAAATCCCCCTTCTTCTTGTTTATGTCAACCTCTCCACCAATAAGACAAACGCCCCTTCCTCCTTTCTCCTTTCCTCTTCGGTTCCAAAATGCTATTTGCGCGTTGCCTGTTTGCATGACGCTTGAAATAATTTCCACTTTTTTTTTCTTTGGTGAGTTCTTTGCCATCTCGTAATGTGTTCCCTTTTTCCCCTACGCGCGGCTACCTCGATCACGCCTATCTTCTATCGTCCTTGCTATTCCCTATACC?TCAAACCTTTGCTTTCCTTTTTCTCTTCCGTCTTTCAGATACCTTACCGGGACTTAAATTGTTGACATATTTTCGTGTTCATTCAACGAAACTGATGTTGCTTCTGTTGTTTGCAATTCTRTATACGCATCCCCTTTCTCCGTATTGGTCCTAGGCTAGACCTTGCTGTTTTTCTGGTCGTTTCACCTATCTAACAATTCATAATTCTGCTTCTTCGTCAGTCTTCGACTACCGCACATGTTTCGTATCTTCAATTGTCGTCGGACAACACACTGACTCCTGCTTCTCCTTTTTTTTGACTCCAGATCACATTCCATAGTAGGCCCAACTAACCATATACCCCATGTAACCCCTTAATTATAAACTTTCTCTGGTTTATTCTTTTAATCCGCTACAATATTGCTTCCTTTTTTCTCCTATTATTAATAACATCTACTGAAGAGCAAACATAATCTACATTCCCATCCGATGTTATAAGTTTCTACCTGTTTCCGATTACGCTCCTGTACACTCGGTAACCTTCCGCGTTAGAGCATGGCAAGATCTTTACCCTCATAAGCCTTCCCATACGCGTCTTTTCGCCTTTTTACATTCT?CCACTCAACATCCACCCGCGCATGTTAATCGCATTGTCTTTTCTTTCCTTTCYCAAGGTCAGTCCTACGTTATTCAATTTCTAACGAAGCTTTCCTTCTTTTTATTGTTCACTCCCCATCTATCTCTCTGTCCTTCGTGAACCCCTCATTCAGCCCCTTCCTTTTACCGTTTGCTCTGTGTCCATCCGATTTATTCCCCTCTTCTTCCTCTTCTCTTTTTCTTATCTCTTACATTTTTTGTATAAATCAACACAATTACGCGCTTGCCCCTTCCCGTTTGTAAACCATTCCGTTCTTTTTTAGGGATTGAGCTAGAACCCTAAGTGAGTTTTTCCACTTTTGTTGCTTACGTCCCCATGGTGCCCGTACTACTATCTTACCTTTCCGTCTCGCAAGTCAGAGAACTACTCTCTTTGTATCCTACTAAAACCTCTCAGTAGCCTTTCCGTAGTATTTGCCTTCTGTTGTCAAATCCAAATGTACCCGAGATTATTGTTTATCTAGGGCATTCTTTTTCTCTCTTTCCTATGTCATACACAATCCAAGGTACTGCCGTCTCTGTTTTCTTTTTTATATCTTTCTCGCTATCACTTCTTGCCTTTTTTCTGTTAAGCAGGTAGCAATGTACCTCTGGTGTCTAGCATTC?TTGTAGTTTCTATCTCTGCTACACCCTCTTCTTTTCTCCGACGCGTCTTTCCCGCAGCAATAATATTAGTATTTCCTTTTCTCTTCCAATTGCACCCAGTTTCCTGTAGTACCATCAAATCAGCGTAATCCCTTTTCGGTTCTTTTCGAAATAAACTTGAGTTTTCTTCTACTTTT?TCCCATTTTATCTACCTTCCTTTTCGGGAACAGTGCGTATTTACTTGCTCTTTCTTATACACGCTATC?TATCACCTCTCGCGCTCGTCTTTCTTTACCTAGTATGTCACATACCTCGCTTTCCTTTATGGAGTTGTCTTTGCTCAATGACTTCTCTGGCTTCGCTGTGACATACTTCACCTGATGTTTGCGTTACAGCTCGCTTTTTCAGTCCCTTTGTCACAAAGCAGGTTTTCGGTACTTCTTGCGGTT?ATCATCTCCCCATTCATCTTTCTTAGCTTCTTTCGTCCTTCCCACTTTTTCCAGGCTCCATCCTCACGCGAATTTCTATTCTTTTTTACATTCACCTTTACCTTTCTCTTTTCTTTCTTCCATAACCCCTCCCTACCTTCGTTCTCTTTACGCACTTCAGAGATCCATATCTGTATAAACTTTTCTCTTTCGCTTATCTGATCCACATCATTCATTCTTTCTTCTCTCAATTTTTTGGAGTGTTCTTTTGGGAGGCACACCCTACTTAAGTGATGTTTGTCGTCCCTACGATAACCACTTCTTGTTTCCCGAC?ATGTACGTCCCTAGCCCTCCTTACGCTTTCGTTTTTGCACTTCAGACCTYTGTGTGCTCCTTCCCGCTCAAATAATTCTCCCGATGTTTTCTGTATCATCTTATCCACTTACTTTTGCGCTTAGTGGAAATGATGGTAATTCCCCCGTCTGAT?TTGCCTTCGTACAATTTAGTAACATACG?TTTCTTCCCTCCCAGTGT?TTTACGTGGTCCTCCTAAACCCTCACTCGTCTGGTTCGTTTCCATTCCACCCTCTCTTCACCCTTTCTTGTTTCTATCATCGATCAAACATATCTCTGATACTTAGTACCATTAAGAATCCATTATCGAAATGCAGTCATATCCCACCCCTACGTTACATGCTCTCCCATGACACTTATTAACTTATYYCCATCCGGATGCTTGTGTTCATTCGTTTCTAACCACCTCTCCTCACGGATAAGGTTGATACAGCCTTTTGTATATGGGTAAGCATAAACGACGTTTTTCTTCCCTTGATTCGGATCTGGCCTTCATTCCTCATGACTTAGCGGGTCTAACCTCGTTCTATTTCTTTCGTCTTATCTTAACGCAACTGTTCAGAATCTACATCTAATTGTCTTTTCTTCTCTT?CATTGACAATCCCACTCCCCATACAGATTTCACTTGCTCAATGGTTCTCCCTTTTTTCCTTAACAAGCTCTGCTCATTTGTTTCATTTTCGTGGACTAACTTTTGATCCTCATTTTTTTTCTTGCTAAATTCATTTTTGTGTTTGCTCTCCACCCAAGTTGTTTGCTTGGGGTTGTGTCTTCTTTTTTATGGTTTTTTACTCTCCACTCACGGAGGTGGAGTGTCTTTTTGTTTGGTACTAGGGCTCTGTATGGTCTTACGGGGTTTTCGGGTTTCTTTTTATTGGTCGGCTGCT
Rhea_americana            ATTTCTCACTCTTTCTCTTCTTAGATTGATACGAGCATTGCTGTTACTCAGTATTTAACTGCCCCCCTTTTCCCTTCTTTCTCTGTCTCTCTCTCATATGTTTTTCTCGTCTACTTGCGGCCACAACTTGCTGCTCACTCAATCTCTTTTCTTTTGGAACTGCTCTCAACTTTTTCCGCTCTTGATCCTCACAGCCTATCAGACATTCGTATAACCGCTCTTTTCAACATTTTATTCCTTTTACGCTATCCATTCTCTCCACTTTCCGTTGTGCCACGTGAAATTATTGAATTCTCTCTGTGACGTCTCACGTCCAACACATTCTTGTTTGCCTCTCGAAGTTCGCGTATACTCTTCTTCACAACGCTACCTAATTTACCCCCTTTTCGTCACGCCGAGATCATCACCCGTTTCCCTCTATGTCCTATGTCATTAGCCTCCCTTTCCTTATCCTCTTTTTCCCTACCTTCCTCTTCCCTGGGTGTAACACGATTCTCCTCATGGTCTTTCAACATCTTCTATATTTCCCTTTCTACCACTATCCTTCCGCACCTTACCTTTCTTCTCGTCCTCGTCCAGTTTAATCAAATCCCCCTTCTTCTTGTTTATGTCAACCTCTCCACCAATAAGGCAACCCCCCCTTCCTCCCTTCTCCTTTCCTCTTCGGTTCCAAAATGCTATTTGCGCGTTGCCTGTTTGCATGACGCTTGAAATAATTTCCACTTTTTTTTTCTTTGGTGAGTTCTTTGCCATCTCGTAATGTGTTCCCTTTTTCCCCTACGCGCGGCTACCTCGATCACGCCTATCTTCTATCGTCCTTGCTATTCCCTATACCCTCAAACCTTTGCTTTCCTTTTTCTCTTCCGTCTTTCAGATACCTTACCGGGACTTAAATTGTTGACATATTTTCGTGTTCATTCAACGAAACTGATGTTGCTTCTGTTGTTTGCAATTCTGTATACGCATCCCCTTTCTCCGTATTGGTCCTAGGCTAGACCTTGCTGTTTTTCTGGTCGTTTCACCTATCTAACAATTCATAATTCTGCTTCTTCGTCAGTCTTCGACTACCGCACATGTTTCGTATCTTCAATTGTCGTCGGACAACACACTGACTCCTGCTTCTCCTTTTTTTTGACTCCAGATTGCATTCCATAGTAGGCCCAACTAACCATATACACCATGTAACCCCTTAATTATAAACTTTCTCTGGTTTATTCTTTTAATCCACTACAATATTGCTTCCTTTTTTCTCCTATTATTAATAACATCTACTGAAGAGCAAACATAATCTACATTCCCATCCGATGTTATAAGTTTCTACCTGTTTCCGATTACGCTCCTGTACACTCGGTAACCTTCCGCGTTAGAGCATGGCAAGATCTTTACCCTCATAGGCCTTCCCATACACGTTTTTTCGCTTTTTTACATTCTCACATCCAACTCCCACCCGCGCATGTTAATCGCATTGTCTTTTCTTTCCTTTCCCGAGGTCAGTCCTACGTTATTCAATTTCTAACGAAGCTCTCCTTCTTTTTATTGTTCACTCCCCATCTATCTCTCTGTCCTTCGTGAACCTCTGATTCAGCCCCTTCCTTTTACCGTTTGCTCTGTGTCCATCCGATTTATTCCCCTCTTCTTCCTCTTCCCTTTTTCTTATCTCTTACATTTTTTGTATAAATCAACACAATTACGCGCTTGCCCCTTCCCGTTTGTAAGCTATTCTGTTCTTTTTTAGGGATTGAGCTAGAACCCTAAGTGAGTTTTTCCACTTTTGTTGCTTACGTCCCCATGGTGCCCGTACTACTATCTTACCTTTCCGTCTCGCAAGTCAGAGAACTACTCTCTTTGTATCCTACTAAAACCTCTCAGTAGCCTTTCCGTAGTATTTGCCTTCTGTTGTTATATCCGAATGTACCCGAGATTATTGTTTATCTAGGGCATTCTTTTTCTCTGCTTCCTATGTCACACACAATCCAAGGTACTGCCGTCTCTGTTTTCTTTTTTATATCTTTCTCGCTATCACTTCTTGCCTTTCTTCTGTTAAGCAGGTAGCAATGTACCTCTGGTGTCTAGCATTCCTTGTAGTTTCTATCTCCGCTACACCCTCTTCTTTTCTCCGACGTGTCTTTCCCGCAGCAATAATATTAGTATTTCCTTTTCTCTTCCCATTGCACCCAGTTTCCTGTAGTACCATCAAATCTGCGTAATCCCTTTTCGGTTCTTTTCGAAATAAACTCGAGTTTCCTTCTACTTTTCTCCCATTTTATCTACCTTCCTTTTCGGGAACAGTGCGTATTTACTTGCTCTTCCTTATACACGCTATCCTATCACCTCACGCGCTCGTCTTTCTTTACCTAGTATGTCACATACCTCGCTTTCCTTTATGGAGTTGTCTTCGCTCGATGACTTCTCTGGCTTCGCTGTGACATACTTCACCTGATGTTTCCGTTACAGCTCGCTTTTTCAGTCCCTTTGTCACAAAGCAGGTTTTCGGTACTTCTTGCGGTTCATCATCTCCCCATTCATCTTTCTTAGCCTCTTTCGTCCTTCCCACTTTTTTCAGGCTCCTTCCTCGCACGAATTTCTATTCTTTTTTACATTCACCTTTACCTTTTTCCTTCCTTTCTTTCATAACCCCTCCCTACCTTTGTTCTTTTTACGCACTTCAGAGATCCATATCTGTATAAACTTTTCTCTTTCGCTTATCCGATCCACATCATTCATTTTTTCTTCTCTCAATTTTTTGGAGTGTTCTTTTGGGAGGCACACCCTACTTAAGTGATGTTTGTCGTCCCTACGATAATCACTTCTTGTTTCCCGACCATGTACGTCCCTAGCCCTCCTTACGCTTTCGTTTTTGCACTTCCAACCTCCGTGTGCTCCTTCCCGCTCAAATAATTCTCCCGATGTTTTCTGTATCATCTTATCCACTTACTTTTGCGCTTAGTGGAAATGATGGTAATTCCCCCGTCTGATCTTGCCTTCGTACAATTTAGTAACATACGCTTTCTTCCCTCCCAGTGTCTTTACGACGTCCTCCTAAACCCTTACTCGTCTGGTTCGTTTCCATTCCACTCTCTCCTCACCCTTTCTTGTTTCTATCATCAATCAAATACATCTCTGATACTCAGTCCCATTCGGAATCCATTATCGAAATGCAGTCATATTCCACCCATACGTTACATGCTCTCCCATGACACTTATTAGCTTATCCCCATCCGGATGCTTGTGTTCATTCGTTTCTAACCACCTCTCCTCACGGATAAGGTTGATACAGCCTTTTGTATATGGGTAAGCATAAACGACGTTTTTCTTCCCTTGATTCGGATCTGGCCTTCATTCCTCATGACTTAGCGGGTCTAACCTCGTTCTATTTCTTTCGTCTTATCTTAACGCAACTGTTCACAATCTACATCTAACTGTCTTTTCTTCTCTTCCATTGACAATCCCACTTCCCATACAGATTTCACTTGCTCAATGGTTCTCCCTTTTTTTCTTAACAAGCTCTGCTCATTTGTTTCATTTTCGTGGACTAACTTTTGATCCTCATTTTTTTTCCTGCTAAATTCATTTTTGTGTTTGCTCTCCACCCAAGTTGTTTGCTTGGGGTTGTGTCTTCTTTTTTATGGTTTTTTACTCTCCACTCACGGAGGTTGAGGGTTTTTTTGTTTGGTACTACAGCTTTGTATGGTCTTACGGCGTTTTCGGGTTTCTTTTTATTGGTCGGCTGCT
Rhea_pennata              ATTTCTCACTCTTTCTCTTCTTAGATTGATACGAGCATTGCTGTTACTCAGTATTTAACTGCCCCCCTTTTTCCTTCTTTCTCTGTCTCTCTCTCATATGTTTTTCTCGTCTACTTGCGGCCACAACTTGCTGCTCACTCAATCTCTTTTCTTTTGGAACTGCTCTCAACTTTTTCCGCTCTTGATCCTCACAGCCTATCAGACATTCGTATAACCGCTCTTTTCAACATTTTATTCCTTTTACGCTATCCATTCTCTCCACTTTCCGTTGTGCCACGTGAAATTATTGAATTCTCTCTGTGACGTCTCACGTCCAACACATTCTTGTTTGCCTCTCGAAGTTCGCGTATACTCTTCTTCACAACGCTACCTAATTTACCCCCTTTTCGTCACGCCGAGATCATCACCCGTTTCCCTCTATGTCCTATGTCATTAGCCTCCCTTTCCTTATCCTCTTTTCCCCTACCTTCCTCTTCCCTGGGTGTAACACGATTCTCCTCATGGTCCTTCAACATCTTCTATATTTCCCTTTCTACCACTATCCTTCCGCACCTTACCTTTCTTCTCGTCCTCGTCCAGTTTAATCAAATCCCCCTTCTTCTTGTTTATGTCAACCTCTCCACCAATAAGGTAACCCCCCCTTCCTCCCTTCTCCTTTCCTCTTCGGTTCCAAAATGCTATTTGCGCGTTGCCTGTTTGCATGACGCTTGAAATAATTTCCACTTTTTTTTTCTTTGGTGAGTTCTTTGCCATCTCGTAATGTGTTCCCTTTTTCCCCTACGCGCGGCTACCTCGATCACGCCTATCTTCTATCGTCCTTGCTATTCCCTATACCCTCAAACCTTTGCTTTCCTTTTTCTCTTCCGTCTTTCAGATACCTTACCGGGACTTAAATTGTTGACATATTTTCGTGTTCATTCAACGAAACTGATGTTGCTTCTGTTGTTTGCAATTCTGTATACGCATCCCCTTTCTCCGTATTGGTCCTAGGCTAGACCTTGCTGTTTTTCTGGTCGTTTCACCTATCTAACAATTCATAATTCTGCTTCTTCGTCAGTCTTCGACTACCGCACATGTTTCGTATCTTCAATTGTCGTCGGACAACACACTGACTCCTGCTTCTCCTTTTTTTTGACTCCAGATTACATTCCATAGTAGGCCCAACTAACCATATACACCATGTAACCCCTTAATTATAAACTTTCTCTGGTTTATTCTTTTAATCCACTACAATATTGCTTCCTTTTTTCTCCTATTATTAATAACATCTACTGAAGAGCAAACATAATCTACATTCCCATCCGATGTTATAAGTTTCTACCTGTTTCCGATTACGCTCCTGTACACTCGGTAACCTTCCGCGTTAGAGCATGGCAAGATCTTTACCCTCATAGGCCTTCCCATACACGTTCTTTCGCTTTTTTACATTCTCATATCCAACTCCCACCCGCGCATGTTAATCGCATTGTCTTTTCTTTCCTTTCCCGAGGTCAGTCCTACGTTATTCAATTTCTAACGAAGCTCTCCTTTTTTTTATTGTTCACTCCCCATCTATCTCTCTGTCCTTCGTGAACCTCTGATTCAGCCCCTTCCTTTTACCGTTTGCTCTGTGTCCATCCGATTTATTCCCCTCTTCTTCCTCTTCCCTTTTTCTTATCTCTTACATTTTTTGTATAGATCAACACAATTACGCGCTTGCCCCTTCCCGTTTGTAAGCTATTCTGTTCTTTTTTAGGGATTGAGCTAGAACCCTAAGTGAGTTTTTCCACTTTTGTTGCTTACGTCCCCATGGTGCCCGTACTACTATCTTACCTTTCCGTCTCGCAAGTCAGAGAACTACTCTCTTTGTATCCTACTAAAACCTCTCAGTAGCCTTTCCGTAGTATTTGCCTTCTGTTGTTATATCCGAATGTACCCGAGATTATTGTTTATCTAGGGCATTCTTTTTCTCTGCTTCCTATGTCACACACAATCCAAGGTACTGCCGTCTCTGTTTTCTTTTTTATATCTTTCTCGCTATCACTTCTTGCCTTTCTTCTGTTAAGCAGGTAGCAATGTACCTCTGGTGTCTAGCATTCCTTGTAGTTTCTATCTCCGCTACACCCTCTTCTTTTCTCCGACGTGTCTTTCCCGCAGCAATAATATTAGTATTTCCTTTTCTCTTCCCATTGCACCCAGTTTCCTGTAGTACCATCAAATCTGCGTAATCCCTTTTCGGTTCTTTTCGAAATAAACTCGAGTTTCCTTCTACTTTTCTCCCATTTTATCTACCTTCCTTTTCGGGAACAGTGCGTATTTACTTGCTCTTCCTTATACACGCTATCCTATCACCTCACGCGCTCGTCTTTCTTTACCTAGTATGTCACATACCTCGCTTTCCTTTATGGAGTTGTCTTCGCTCGATGACTTCTCTGGCTTCGCTGTGACATACTTCACCTGATGTTTCCGTTACAGCTCGCTTTTTCAGTCCCTTTGTCACAAAGCAGGTTTTCGGTACTTCTTGCGGTTCATCATCTCCCCATTCATCTTTCTTAGCCTCTTTCGTCCTTCCCACTTTTTCCAGGCTCCTTCCTCACACGAATTTCTATTCTTTTTTACATTCACCTTTACCTTTTTCCTTCCTTTCTTTCATAACCCCTCCCTACCTTTGTTCTCTTTACGCACTTCAGAGATCCATATCTGTATAAACTTTTCTCTTTCGCTTATCCGATCCACATCATTCATTCTTTCTTCTCTCAATTTTTTGGAGTGTTCTTTTGGGAGGCACACCCTACTTAAGTGATGTTTGTCGTCCTTACGATAATCACTTCTTGTTTCCCGACCATGTACGTCCCTAGCCCTCCTTACGCTTTCGTTTTTGCACTTCCAACCTCCGTGTGCTCCTTCCCGCTCAAATAATTCTCCCGATGTTTTCTGTATCATCTTATCCACTTACTTTTGCGCTTAGTGGAAATGATGGTAATTCCCCCGTCTGATCTTGCCTTCGTACAATTTAGTAACATACGCTTTCTTCCCTCCCAGTGTCTTTACGACGTCCTCCTAAACCCTCACTCGTCTGGTTCGTTTCCATTCCACTCTCTCCTCACCCTTTCTTGTTTCTATCATCAATCAAATGCATCTCTGATACTCAGTCCCATTCGGAATCCATTATCGAAATGCAGTCATATTCCACCCATACGTTACATGCTCTCCCATGACACTTATTAGCTTATCCCCATCCGGATGCTTGTGTTCATTCGTTTCTAACCACCTCTCCTCACGGATAAGGTTGATACAGCCTTTTGTATATGGGTAAGCATAAACGACGTTTTTCTTCCCTTGATTCGGATCTGGCCTTCATTCCTCATGACTTAGCGGGTCTAACCTCGTTCTATTTCTTTCGTCTTATCTTAACGCAACTGTTCACAATCTACATCTAACTGTCTTTTCTTCTCTTCCATTGACAATCCCACTTCCCATACAGATTTCACTTGCTCAATGGTTCTCCCTTTTTTTCTTAACAAGCTCTGCTCATTTGTTTCATTTTCGTGGACTAACTTTTGATCCTCATTTTTTTTCCTGCTAAATTCATTTTTGTGTTTGCTCTCCACCCAAGTTGTTTGCTTGGGGTTGTGTCTTCTTTTTTATGGTTTTTTACTCTCCACTCACGGAGGTTGAGGGTTTTTTTGTTTGGTGCTACAGCTTTGTATGGTCTTACGGCGTTTTCGGGTTTCTTTTTATTGGTCGGCTGCT
Struthio_camelus          ATCTCTCACTCTTTCTCTTCTTAGATTGATACGAGCATTGCTGTTACTCAGTATTTAACTGCCCCCCTTTTCCCTTCTTTCTCTGTCTCTCTCTCATATGTTTTTCTCGTCTACTTGCGGCCACAACTTGCTGGTCACTCAATCTCTTTTCTTTTGGAACTACTCCCAACTATTTCCGCTCTTGATCCTCACAGCCTATCAGACATTCGTATAACCGCTCTTTTCAACATTTTACTCCTTTTACGCTATCCATTCTTTCCACTTTCCGTTGTGCCACGTGAAATTATTGAATTCTCTCTGTGACGTCTCACGTCCAACACATTCTTGTTTGCCTCTCGAAGTTCGCGTATACTCTTCTTCACAACGCTACCTAATTTACCCCCTTTTCGTCACGCCGAGATCATCACCCCTTTCCCTCTATGTTCTATGTCATTAGCCTCCCTTTCCTTATCCTCTTTTCCCCTACCTTCCTCTCCCCTGGGTGTAACACGATTCTCCTCATGGTCTTTTAACATCTTCTATATTTCCCTTTCTACCACTATCCTTCCGCACCTTACCTTTCTTCTCGTCCTCGTTCAGTTTAATCAAATCCTCCTTCTTCTTGTTTATGTCAACCTCTCCACCAATAAGATGACCACCTCTTCCTCCTTTCTCCTTTCCTCTTCGGTTCCAAAATGCTATTTGCGCGTTGCCTGTTTGCATGACGCTTGAAATAATTTCCACTTTTTTTTTCTTTGGTGAGTTCTTTGCCATCTCGTAATGTGTTCCCTTTTTCCCCTACGCGCGGCTACCTCGATCACGCCTATCTTCTATCGTCCTTGCTATTCCCTATACCCTCAAACCTTTGCTTTCCTTTTTCTCTTCCGTCTTTCAGATACCTTACCGGGACTTAAATTGTTGACATATTTTCGTGTTCATTCAACGAAACTGATGTTGCTTCTGTTGTTTGCAATTCTGTATACGCATCCCCTTTCTCCGTATTGGTCCTAGGCTAGACCTTGCTGTTTTTCTGGTCGTTTCACCTATCTAACAATTCATAATTCTGCTTCTTCGTCAGTCTTCGACTACCGCACATGTTTCGTATCTTCAATTGTCGTCGGACAACACACTGACTCCTGCTTCTCCTTTTTTTTGACTCCAGATTACATTCCATAGTAGGCCCAACTAACCTTATACACCATGTAACCCCTTAATTATAAACTTTCTCTGGTTTATTCTTTTAATCCACTACAATATTGCTTCCTTTTTTCTCCTATTATTAATAACATCTACTGAAGAGCAAACATAATCTACATTCCCATCCGATGTTATAAGTTTCTACCTGTTTCCGATTACGCTCCTGTACACTCGGTAACCTTCCGCGTTAGAGCATGGCAAGATCTTTACCCTCATAGGCCTTCCCATACACGTTTTTTCGCTTTTTTACATCCTTCCACCCAAAACCTCCCCGCGCATGTTAATCGCATTGTCTTTTCTTTCCTTTCCCAAGGTAAGTCCTATGTTATTCAATTTCTAACGAAGCTTTCCTTCTTTTTATTGTTCACTCCCCATCTATCTCTCTGTCCTTCGTGAACCTCTGATTCAGCCCCTTCCTTTTACCGTTTGCTCTGTGTCCATCCGATTTATTCCCCTCTTCCTCCTCTTCCCTTTTTCTTATCTCTTACATTTTTTGTATAAATCAACACAATTACGCGCTTGCCCCTTCCCGTTTGTAAACTATTCTGTTCTTTTTTAGGGATTGAGCTAGAACCCTAAGTGAGTTTTTCCACTTTTGTTGCTTACGTCCCCATGCAGCCCGTACTACTATCTTACCTTTCCGTCTCGCAAGTCAGAGAACTACTCTCTTTGTATCCTACTAAAACCTCTCAGTAGCCTTTCCGTAGTATTTGCCTTCTGTTGTTATATCCAAATGTACCCGAGATTATTGTTTATCTAGGGCATTCTTTTTCTCTGTTTCCTATGTCATACACAATCCAAGGTACTGCCGTCTCTGTTTTCTTTTTTATATCTTTCTCGCTATCACTTCTTGCCTTTTTTCTGTTAAGTAGGTAGCAATGTACCTCTGGTGTCTAGCATTCCTTGTAGTTTCTATCTCTGCTACACCCTCTTCTTTTCTCCGACGCGTCTTTCCCGCAGCAATAATATTAGTATTTCCTTTTCCCTTCCACCTGCACCCAGTTTCCTGTAGTACCATCAAATCCGCGTAATCCCTTTTCGGTTCTTTTCGAAATAAACTTGAGCTTTCTCCTACTTTTCTCCCATCTTATCTACCTTCCTTTTCGGGAACAGTGCGTATTTACTTGCTCTTTCTTATACATGCTATCCTATCACTTCACGCGCTCGTCTTTCTTTACCTAGTATGTCACATACCTCGCTTTCCTTTATGGAGTTGTCTTTGCTCAGTCACTTCTCTGGCTTCGCTGTGACATACTTCACCTGATGTTTCCGTTACAGCTCGCTTTTTCAGTCCCTTTGTCACAAAGCAGGTTTTCGGTACTTCTTGTGGTTCATCATCTCCCCATTCATCTTTCTTAGCCCCTTTCGTCCTTCCCACTTTTCTCAGGCTCCATCCTAACACGAATTTCTATTCTTTTTTACATTCACCTTTACCTTTCTTTTTCCTTTCTTCCATAACCTTTCCCTATCTTCGTTCCCTTTACGCACTTCAGAGGTCCATATCTGTATAAACTTTTCTCTTTCGCTTATCTGATCCACATCATTTATTTTTTCTTCTCTCAATTTTTTGGAGTGTTCTTTTGGGAGGCACACCCTACTTAAGTGATGTTTGTCGTCCCTACGATAATCACTTCTTGTTTCCCGACCATGTACGTCCCTAGCCCTCCTTACGCTTTCGTTTTTGTACTTCAAACCTCCGTGTGCTCCTTCCCGCTCAAATAATTCTCCCGATGTTTTCTGTATCATCTTATCCACTTACTTTTGCGCTTAGTCGAAATGATGGTAATTCCCCCGTCTGATCTTGCCTTCGTACAATTTAGTAACATACGCTTTCTTCCCTCCCAGTGTCTTTACGTGGTCCTCCTAAACCTTTACTCGTCTGGTTCGTTTCCATTCCACCCTCTCCTTACCCTTTCTTGTTTCTATCATCAATCAAATACATCCCTGATACTCAGTGCTATTAAGAATCCATTATCGAAATGCAGTCATATTCCACCCCTACGTTACATGCTCTCCCATGACACTTATTAACTTATCCCCATCCGGATGCTTGTGTTCATTCGTTTCTAACCACCTCTCCTCACGGATAAGGTTGATACAGCCTTTTGTATATGGGTAAGCATAAACGACGTTTTTCTTCCCTTGATTCGGATCTGGCCTTCATTCCTCATGACTTAGCGGGTCTAACCTCGTTCTATTTCTTTCGTCTTATCTTAACGCAACTGTTCAGAATCTACATCTAATTGTCTTTTCTTCTCTTCCATTGACAATCCCACTCCCCATACAGATTTCACTTGCTCAATGGTTCTCCCTTTTTTTCTTAACAAGCTCTGCTCATTTGTTTCATTTTCGTGGACTAACTTTTGATCCTCATTTTTTTTCCTCCTAAATTCATTTTTGTGCTTGCTCGCCACCCAAGTTGTTTGCTTGGGGTTGTGTCTTCTCTTTTATGGTTTTTTACTCTCCACACACGGGGATTTAGTGTTTTTTTGTTTTGTGCTAAGGTGCTGTATGGTCTTACGGCGTTTTCGGGTTTCTTTTTATTGGTCGGCTGCT
Lithornis                 ------------------------------------------------------------------------------------------------------------------------------------------------------------------------------------------------------------------------------------------------------------------------------------------------------------------------------------------------------------------------------------------------------------------------------------------------------------------------------------------------------------------------------------------------------------------------------------------------------------------------------------------------------------------------------------------------------------------------------------------------------------------------------------------------------------------------------------------------------------------------------------------------------------------------------------------------------------------------------------------------------------------------------------------------------------------------------------------------------------------------------------------------------------------------------------------------------------------------------------------------------------------------------------------------------------------------------------------------------------------------------------------------------------------------------------------------------------------------------------------------------------------------------------------------------------------------------------------------------------------------------------------------------------------------------------------------------------------------------------------------------------------------------------------------------------------------------------------------------------------------------------------------------------------------------------------------------------------------------------------------------------------------------------------------------------------------------------------------------------------------------------------------------------------------------------------------------------------------------------------------------------------------------------------------------------------------------------------------------------------------------------------------------------------------------------------------------------------------------------------------------------------------------------------------------------------------------------------------------------------------------------------------------------------------------------------------------------------------------------------------------------------------------------------------------------------------------------------------------------------------------------------------------------------------------------------------------------------------------------------------------------------------------------------------------------------------------------------------------------------------------------------------------------------------------------------------------------------------------------------------------------------------------------------------------------------------------------------------------------------------------------------------------------------------------------------------------------------------------------------------------------------------------------------------------------------------------------------------------------------------------------------------------------------------------------------------------------------------------------------------------------------------------------------------------------------------------------------------------------------------------------
Grus_rubicunda            ------------------------------------------------------------------------------------------------------------------------------------------------------------------------------------------------------------------------------------------------------------------------------------------------------------------------------------------------------------------------------------------------------------------------------------------------------------------------------------------------------------------------------------------------------------------------------------------------------------------------------------------------------------------------------------------------------------------------------------------------------------------------------------------------------------------------------------------------------------------------------------------------------------------------------------------------------------------------------------------------------------------------------------------------------------------------------------------------------------------------------------------------------------------------------------------------------------------------------------------------------------------------------------------------------------------------------------------------------------------------------------------------------------------------------------------------------------------------------------------------------------------------------------------------------------------------------------------------------------------------------------------------------------------------------------------------------------------------------------------------------------------------------------------------------------------------------------------------------------------------------------------------------------------------------------------------------------------------------------------------------------------------------------------------------------------------------------------------------------------------------------------------------------------------------------------------------------------------------------------------------------------------------------------------------------------------------------------------------------------------------------------------------------------------------------------------------------------------------------------------------------------------------------------------------------------------------------------------------------------------------------------------------------------------------------------------------------------------------------------------------------------------------------------------------------------------------------------------------------------------------------------------------------------------------------------------------------------------------------------------------------------------------------------------------------------------------------------------------------------------------------------------------------------------------------------------------------------------------------------------------------------------------------------------------------------------------------------------------------------------------------------------------------------------------------------------------------------------------------------------------------------------------------------------------------------------------------------------------------------------------------------------------------------------------------------------------------------------------------------------------------------------------------------------------------------------------------------------------------------------------------
Anhima_cornuta            ------------------------------------------------------------------------------------------------------------------------------------------------------------------------------------------------------------------------------------------------------------------------------------------------------------------------------------------------------------------------------------------------------------------------------------------------------------------------------------------------------------------------------------------------------------------------------------------------------------------------------------------------------------------------------------------------------------------------------------------------------------------------------------------------------------------------------------------------------------------------------------------------------------------------------------------------------------------------------------------------------------------------------------------------------------------------------------------------------------------------------------------------------------------------------------------------------------------------------------------------------------------------------------------------------------------------------------------------------------------------------------------------------------------------------------------------------------------------------------------------------------------------------------------------------------------------------------------------------------------------------------------------------------------------------------------------------------------------------------------------------------------------------------------------------------------------------------------------------------------------------------------------------------------------------------------------------------------------------------------------------------------------------------------------------------------------------------------------------------------------------------------------------------------------------------------------------------------------------------------------------------------------------------------------------------------------------------------------------------------------------------------------------------------------------------------------------------------------------------------------------------------------------------------------------------------------------------------------------------------------------------------------------------------------------------------------------------------------------------------------------------------------------------------------------------------------------------------------------------------------------------------------------------------------------------------------------------------------------------------------------------------------------------------------------------------------------------------------------------------------------------------------------------------------------------------------------------------------------------------------------------------------------------------------------------------------------------------------------------------------------------------------------------------------------------------------------------------------------------------------------------------------------------------------------------------------------------------------------------------------------------------------------------------------------------------------------------------------------------------------------------------------------------------------------------------------------------------------------------------------------------
Anseranas_semipalmata     ATTTCTCACTCTTTCTCTTCTTAGATTGATACGAGCATTGCTGTTACTCAGTATTTAACTGCCCCCCTTTTTCCTTCTTTCTCTGTCTCTCTCTCATATGTTTTTCTCGTCTACTTGCGGCCACAACTTGCTGCTCACTCAATCTCTTTTCTTTTGGAACTACTCCCAACTATTTCCGCTCTTGATCCTCACAGCCTATCAGACATTCGTATAACCGCTCTTTTCAACATTTTACTCCTTTTACGCTATCCATTCCTTCCATTTTCCGTTGTGCCACGTGAAATTATTGAATTCTCTCTGTGACGTCTGACGTCCAACACATTTTTGTTTGCCTCTCGGAGTTCGCGTATACTCTTCTTCACAACGCTACCCAATTCACCCCCTTTTCGTCACGCCGAGATCATCACCCGTTTCCCTCTATGTTCTATGTCATTAGCCTTCCTTTCCTTATCCTCTTTTCCACTACCTTCCTCTCCCCTGGGTGTAACACGATTCTCCTCATGGTCTTTTAGCATCTTCTATACTTCCCTTTCTAATACTATCCTTTCGCACCTTACCTTTTTTCTCGTCCTCGTTCAGTTTAATCAAATCCCCTCTCTTCTTGTTTATGTCAACCTCTCCACCAATAAGACAACCGCCCCTTCCTCTTTTCTCCTTACTTCTTAGGTTCCAAAATGCTATTTGCGCGTTGCCTGTTTGCATGACGCTTGAAATAATTTCCACTTTTTTTTTCTTTGGTGAGTTCTTTGCCATCTCGTAATGTGTTCCCTTTTTCCCCTACGCGCGGCTACCTCGATCACGCCTATCTTCTATCGTCCTTGCTATTCCCTATACCCTCAAACCTTTGCTTTCCTTTTTCTCTTCCGTCTTTCAGATACCTTACCGGGACTTAAATTGTTGACATATTTTCGTGTTCATTCAACGAAACTGATGTTGCTTCTGTTGTTTGCAATTCTGTATACGCATCCCCTTTCTCCGTATTGGTCCTAGGCTAGACCTTGCTGTTTTTCTGGTCGTTTCACCTATCTAACAATTCATAATTCTGCTTCTTCGTCAGTCTTCGTCTACCGCACATGTTTCGTATCTTCAATTGTCGTCGGACAACACACTGACTCCTGCTTCTTCTTTTTTTTGACTCCAGATTACATCCCATAGTAGGCCCAACTAACCTTATACAACATGTAACCCCTTAATTATAAACTTTCTCTGGTTTATTCTTTTAATCCACTACAATATTGCTTCCTTTTTTCTCCTATTATTAATAACATCTACTGAAGAGCAAACATAATCTACATTCCCATCAGATGTTATAAGTTTCTACCTGTTTCCGATTACGCTCCTGTACACTCGGTAACCTTCCGCGTTAGAGCATGGCAAGATCTTTACCCTCATACGCCTTCCCATACACGTCCTTTCGTTTCTTTACATTCTTCCACCTAACACCCACCCGCGCATGTTAATCGCATTGTCTTTTCTTTCCTTTCCCAAGGTGAGTCCTATGTTATTCAATTTCTAAAGAAGCTTTCCTTCTTTCTATTGTTCACTCCCCATCTATCTCTCTGTCCTTCGTGAACCCCTGATTCAGCCCCTTCCTTTTACCGTTTGCTCTGTGTCCATCCGATTTATTCCCCCCTTCTTCCTCTTCCTTTTTTCTTATCTCTTACATTTTTTGTATAAATCAACACAATTACGCGCTTGCCCCTTCCCGTTTGTAAGCCTTTCTGTTCTTTTTTAGGGATTGAGCTAGAACCCTAAGTGAGTTTTTCCACTTTTGTTGCTTACGTTCCCATGGAGCCTGTACTACTATCTTACCTTTCCGTCTCGCAAGTCAGAGAACTACTCTCTTTGTATCCTACTAAAACCTCTCAGTAGCCTTTCCGTAGTATTTGCCTTCTGTTGTTATATCCAAATGTACCCGAGATTATTGTTTATCTAGGGCACTCTTTCTCTCTGTCTCTTATGTCATACACAATCCAAGGTACTGCCGTCTCTGTTTTCTTTTTTATATCTTTCTCGCCATACCTCCTCGCCCTTTTTCTGTTAAGTAGGTAGCAATGTACCTTTGGTGTCTAGCATTCCTTGTAGTTTCTATCTCTGCTAAACCCTCTTCTTTTCTCCGACGCGTCTTTCCCGCAGCAATAATATTAGTATTTCCTTTTCTCTTCCCACTGCACCTAGTTTCCTGTAGTTCCAACAAATCCGCGTAATCCCTTTTCGGTTCTTTTCGAAATAAACTCGAGCTTCCTTCTACTTTTCTCCCATCTTATCTACCTTCCTTTTCGGGAACAGTGCGTATTTACTTGCTCTTTCTTATACATGCTATCCTATCACCTCCCGCGTTCGTCTTTCTTTACCTAGTATGTCACATACCTCGCTTTCCTTTATGGAGTTGTCTTTGCTCATTAACTTCTCTGGCTTCGCTGTGACATACTTCACCTGATGTTTCCGTTACAGCTCGCTTTTTCAGTCCCTTTGTCACAAAGCAGGTTTTCGGTACTTCTTCCGGTTCATTATCTCCCCATTCATCTTTCTTAGCCTCTTTCGTCCTTCCCACTTTTTTCAGGCCCCATCTTAACACGAATTTCTACTCTTTTTTACATTCACCTTTACTTTTCTCTTTCCTTTCTTCAATAACCCCTCGCTACCTTCGTTCCCCTTACGTAGTCCAGAGATTTATATCTGTATAAACTTTTCTCTTTCGCTTATCCGATCCACATCATTCATTCTTTCTTTTCTCAATTTTTTGGAGTGTTCTTTTGGGAGGCACACCCTACTTAAGTGATGTTTGTCGTCCCTACGATAACTTACTCTTGTTTCCCGACCATGTACGTCCCTAGCCCTCCTTACGCTTTCGTTTTTGCACTTCCAACCTCCGTGTGCTCCTTCCCGCTCAAATAATTCTCCCGATGTTTTCTGTATCATCTTATCCACTTACTTTTGCGCTTAATAGAAATGATGGTAACTCTCCCGTCTGATCTTGCCTTCGTACAATTTAATACCATACGCTTTCTTCCCTCCCAGTGTCTTTACGTAGTCCTCCCAAAACTTTACTCGTCTGGTCCGTTTCCATCCCACTCTCTCTCCACCCTCCCTTGCTTCTATCATCATTCAAGCTTATCCCTGATACTTAGTACCATTGAGAATCCATTATCGAAATGCAGTCATATTTGACTCCTACGTTACATGCTCTCCCATGACACTTATTAACTTATCCCCATCCGGATGCTTCTGTTCATTCGTTTCTAACCACCTCTCCTCACGGATAAGGTTGATACAGCCTTTTGTATATGGGTAAGCATAAACGACGTTTTTCTTCCCTTGATTCGGATCTGGCCTTCATTCCTCATGACTTAGCGGGTCTAACCTCGTTCTATTTCTTTCGTCTTATCTTAACGCAACTGTTCAGAATCTACATCTAATTGTCTTTCCTTCTCTTCCATTGACAATCCCACTTCCCATACAGATTTCACTTGCTCAATGGTTCTCCCTTTTTTGCTTAACAAGCTCTGCTCATTTGCTTCATTTTCGTGGACTAACTTTTGATCCTCATCTTTTTTCTTGCTAAATTCATTTTTGTGTTTGCTGTCCACCCAAGTTGTTTCCTCGGGGTTGTGCCTTCTCTTTTATGGTTTTTTACTCTCCACTCACGGAGGTTGAGCGTTCTTTCGTTTCGTTCTAGGGACTTGTATGGTCTTACAGTGTTTTCGGGTTTCTTTTTATTGGTCGGCTGCT
Leipoa_ocellata           ------------------------------------------------------------------------------------------------------------------------------------------------------------------------------------------------------------------------------------------------------------------------------------------------------------------------------------------------------------------------------------------------------------------------------------------------------------------------------------------------------------------------------------------------------------------------------------------------------------------------------------------------------------------------------------------------------------------------------------------------------------------------------------------------------------------------------------------------------------------------------------------------------------------------------------------------------------------------------------------------------------------------------------------------------------------------------------------------------------------------------------------------------------------------------------------------------------------------------------------------------------------------------------------------------------------------------------------------------------------------------------------------------------------------------------------------------------------------------------------------------------------------------------------------------------------------------------------------------------------------------------------------------------------------------------------------------------------------------------------------------------------------------------------------------------------------------------------------------------------------------------------------------------------------------------------------------------------------------------------------------------------------------------------------------------------------------------------------------------------------------------------------------------------------------------------------------------------------------------------------------------------------------------------------------------------------------------------------------------------------------------------------------------------------------------------------------------------------------------------------------------------------------------------------------------------------------------------------------------------------------------------------------------------------------------------------------------------------------------------------------------------------------------------------------------------------------------------------------------------------------------------------------------------------------------------------------------------------------------------------------------------------------------------------------------------------------------------------------------------------------------------------------------------------------------------------------------------------------------------------------------------------------------------------------------------------------------------------------------------------------------------------------------------------------------------------------------------------------------------------------------------------------------------------------------------------------------------------------------------------------------------------------------------------------------------------------------------------------------------------------------------------------------------------------------------------------------------------------------------------------------
Gallus_gallus             TTTTCTCATTCTTTCTCTTCTTAGATTGATACGAGCATTGCTGTTACTCAGTATTTAACTGCCCCCCTTTTTCCTTCTTTCTCTGTCTCTCTCTCATATGTTTTTCTCGTCTACTTGCGGCCACAACTTGCTGCTCACTCAATCTCTTTTCCTTTGGAACTGCTCTCAACTATTTCCGCTCTTGATCCTCACAGCCTATCAGACATTCGTATAACCGCTCTTTTCAACATTTTACTCCTTTTACGTTATCCATTCTCTCCACTTTCCCTTGTGCCACGTGAAATTATTGAATTCTCTCTGTGACGTCTGACGTCCTACACATTGCTGTTTGCGTCTCGAAGTTCGCGTATACTCTTCTTCACAACGCTACCTAATTCACCCCCTTTTCGTCACGCCGAGATCATAACCCGTTTCTCTCTATGTTCTATGTCATTAGCCTTCCTTTCCTTATCCTCTTTTCCACTACCTTCTTCTCCCTTGGGTGTAACACGATTCTCCTCATGGTTTTTCAACATCTTCTTTACTTCCCTTTCTCATATTATCCTTTCGCACCTTACCTTTCTTCTCGTCCTCGTTCAGTTTAATCAAATCCTCCTTCTTCTTGTTTATGTCAACCTCTCCACCAATATGGCAACTACCCCTTCCTCCCTTCTCCTTTCTTCTTAGGTTCCAAAATGCTATTTGCGCGTCGCCTGTTTGCATGACGCTTGAAATAATTTCCACTTTTTTTTTCTTTGGTGAGTTCTTTGCCATCTCGTAATGTGTTCCCTTTTTCCCCTACGCGCGGCTACCTCGATCACGCCTATCTTCTATCGTCCTTGCTATTCCTTATACCCTCAAACCTTTGCTTTCCTTTTTCTCTTCCGTCTTTCAGATACCTTACCGGGACTTAAATTGTTGACATATTTTCGTGTTCATTCAACGAAACTGATGTTGCTTCTGTTGTTTGCAATTCTGTATACGCATCCCCTTTCTCCGTATTGGTCCTAGGCTAGACCTTGCTGTTTTTCTGGTCGTTTCACCTATCTAACAATTCATAATTCTGCTTCTTCGTCAGTCTTCGTCTACCGCACATGTTTCGTATCTTCAATTGTCGTCGGACAACACACTGACTCCTGCTTCTCCTTTTTTTTGACTCCAGATTACATCCCATAGTAGGCCCAACTAACCTTATACAACATGTAACCCCTTAATTATAAACTTTCTCTGGTTTATTCTCTTAATCCACTACAATATTGCTTCCTTTTTTCTCCTATTATTAATAACATCTACTGAAGAGCAAACATAATCTACATCCCCATCTGATGTTATAAGTTTCTACCTGTTTCCAATTACGCTCCTGTACACTCGGTAACCTTCCGCGTTAGAGCATGGCAAGATCTTTACCCTAATACGCCTTCCCATACACGTCTTTTCGTCTCTTTACATTCTCTCAACCAA-TCCCACCCGCGCATGTTAATCGCGTTGTCTTTCCTTTCCTTTCCCGAGGTAAGTCCTATGTCATTCAATTCCTAACGAAGCTTTCCTTTTTTCTATTGTTCACTCCCCATCTATCTCTCTGTCCTTCGTGAACCCCTGATTCAGCCCCTTCCTTTTACCGTTTGCTCTGTGTCCATCCGATTTATTCCCCTCTTCTTCCTCCTCCTTTTTTCTTATCTCTTACATTTTTTGTATAAATCAACACAATTACGCGCTTGCCCCTTCCCGTTTGTAAGCCCTTCTGTTCTTTTTTAGGGATTGAGCTAGAACCCTAAGTGAGTTTTTCCACTTTTGTTGCTTACGTCCCCATGGAGCCCGTACTACTATCTTACCTTTCCGTCTCGCAAGTCAGAGAACTACTCTCTTTGTATCCTACTAAAACCTCTCAGTAGCCTTTCCGTAGTATTTGCCTTCTGTTGTTATATCCAAATGTACCCGAGATTATTGTTTATCTAGGGCACTCTTTCTCTTTGCCTCCTATGTCATCCACAATCCAAGGTACTGCCGTCTCTGTTTTCTTTTTTATATCTTTCTCGCTATCACTTCTCGCCCTTCTTCTGTTAAGCAGGTAGCAATGTACCTCTGGTGTCTAGCATTCCTTGTAGTTTCTTTCTCTGCTAAACCCTCTTCTTTTCTCCGACGCGTCTTTCCCGCAGCAATAATATTAGTATTTCCTTTTCCCTTCCCACTGCACCTAGTTTCCTGTAGTCCCAACCACTCTGCGTAATCCCTTTTCGGTTCTTTTCGAGATAAACAAGAGTTTCCTTTTACTTTTCTCCCATTTTATCTACCTTCCTTTTCGGGAACAGTGCGTATTTACTTGCTCTTTCTTATACACGCTATCTTATCACATCCCGCGTTCGTCTTTCTTTACCTAGTATGTCACATACCTCGCTTTCCTTTATGGAGTTGTCTTTACTCATTAACTTCTCTGGCTTCGCTGTGACATACTTCACCTGATGTTTCCGTTACAGCTCGCTTTTTCAGTCCCTTTGTCACAAAGCAGGTTTTCGGTACTTCTTCTGGTTCATCATCTCCCCATTCATCTTTCTTAGCCCCTTTCGCCCTTCCCACTATTTCCAGGCTCCATCCCCACACGAATTTCTATTCTTCTTTACATTCACCTTTACTCCTCTTCTTCCTTTCCTT-ATAACCTCTCACTACCTTTGTTCCCTTTACGCAGTCCAGAGATTCATATCTCTATATACTTTTCTCTTTCGCTTATCCGATCCACTTCATTCATTCTTTCTTCTCTCAATTTTTTGGAGTGTTCTTTTGGGAGGCACACCCTACTTAAGTGATGTTTGTCGTCCCTACGATAATCACCTCTTGTTTCCCGACCATGTACGTCCCTAGCCCTCCTTACGCTTTCGTTTTTGCACTTCCAACCTCCGTGTGCTCCTTCCCGCTCAAATAATTCTCCCGATGTTTTCTGTATCATCTTATCCACTTACTTTTGCGTTTAGTAGAAATGATGGTAACTCTCCCGTCTGATCTTGCCTTCGTACAATTTAATACCATACGCTCTCTTCCCTCCCAGTGTCTTTACGACGCCCTCCTAAACCCCTTCTTGTCTGGTTCGTTTCCTTTCCACCCTCTCCTCACCCTTTCCTGTTTCTATCGTCACTCAAACTTATCCCTGATACTCAGTGCCTTTACGAATCCATTATCGAAATGCAGTCATATCTCATCCCTACGTTACATGCTCTCCCATGACACTTATTAACTTATCCCCATCCGGATGCTTCTGTTCATTCGTTTCTAACCACCTCTCCTCACGGATAAGGTTGATACAGCCTTTTGTTTATGGGTAAGCATAAACGACGTTTTTCTTCCCTTGATTCGGATCTGGCCTTCATTCCTCATGACTTAGCGGGTCTAACCTCGTTCTATTTCTCTCGTCTTATCTTAACGCAACTGTCCACAATCTACAACTAATTGTCTTTCCTTCTCTTCCATTGACAATCCCACTTCCCATACAGATTTCACTTGCTCAATGGTTCTCCCTTTTTTTCTTAACAAGCTCTGCTCACTTGTTTCATTTTCGTGGACTAACTTTTGATCCTCATCTTTTTTCCTGCTAAATTCATTTTTGTGTTTGTTCTCCACCCAAGTTGTTTCCTTGGGGTTGTGTCTTCTCTTTTATGGTTTTTTACTCTCCACACACGGAGGTTGAGTGTTTTTGTGTTTTGTTCTAGGGTCTCGTATGGTCTTACGGTGTTTTCGGGTTTCTTTTTATTGGTCGGCTGCT
Chauna_torquata           ------------------------------------------------------------------------------------------------------------------------------------------------------------------------------------------------------------------------------------------------------------------------------------------------------------------------------------------------------------------------------------------------------------------------------------------------------------------------------------------------------------------------------------------------------------------------------------------------------------------------------------------------------------------------------------------------------------------------------------------------------------------------------------------------------------------------------------------------------------------------------------------------------------------------------------------------------------------------------------------------------------------------------------------------------------------------------------------------------------------------------------------------------------------------------------------------------------------------------------------------------------------------------------------------------------------------------------------------------------------------------------------------------------------------------------------------------------------------------------------------------------------------------------------------------------------------------------------------------------------------------------------------------------------------------------------------------------------------------------------------------------------------------------------------------------------------------------------------------------------------------------------------------------------------------------------------------------------------------------------------------------------------------------------------------------------------------------------------------------------------------------------------------------------------------------------------------------------------------------------------------------------------------------------------------------------------------------------------------------------------------------------------------------------------------------------------------------------------------------------------------------------------------------------------------------------------------------------------------------------------------------------------------------------------------------------------------------------------------------------------------------------------------------------------------------------------------------------------------------------------------------------------------------------------------------------------------------------------------------------------------------------------------------------------------------------------------------------------------------------------------------------------------------------------------------------------------------------------------------------------------------------------------------------------------------------------------------------------------------------------------------------------------------------------------------------------------------------------------------------------------------------------------------------------------------------------------------------------------------------------------------------------------------------------------------------------------------------------------------------------------------------------------------------------------------------------------------------------------------------------------------
Alectura_lathami          ATTTCTCATTCTTTCTCTTCTTAGATTGATACGAGCATTGCTGTTACTCAGTATTTAACTGCCCCCCTTTTTCCTTCTTTCTCTGTCTCTCTCTCATATGTTTTTCTCGTCTACTTGCGGCCACAACTTGCTGCTCACTCAATCTCTTTTCTTTTGGAACTGCTCTCAACTATTTCCGCTCTTGATCCTCACAGCCTATCAGACATTCGTATAACCGCTCTTTTCAACATTTTACTCCTTTTACGCTATCAATTCTCTCCATTTTCCGTTGTGCCACGTGAAATTATTGAATTCTCTCTGTGACGTCTGACGTCCGACACATTCCCGTTTGCCTCTCGAAGTCCGCGTATACTCTTCTTCACAACGCTACCTAATTCACCCCTTTTTCGTCACGTTGAGATCATCACTCGTTTCCCTCTATGTTCTATGTCATTAGCCTTCCTTTCCTTATCCTCTTTTCCACTACCTTCCTCTCCCCTGGGTGTAACACGATTCTCCTCATGGTTTTTTTACATCTTCTATACTTCCCTTTCTAACATTATCCTTTCGCACCCTACCTTTCTTCTCGTCCTCGTTCAGTTTAATCAAATCCCCCTTCTTCTTGTTTATGTCAACCTCTCCACCAATATGACAACCACCCCTTCCTCTCTTCTCCTTTGTTCTTAGGTTCCAAAATGCTATTTGCGCGTTGCCTGTTTGCATGACGCTTGAAATAATTTCCACTTTTTTTTTCTTTGGTGAGTTCTTTGCCATCTCGTAATGTGTTCCCTTTTTCCCCTACGCGCGGCTACCTCGATCACGCCTATCTTCTATCGTCCTTGCTATTCCCTATACCCTCAAACCTTTGCTTTCCTTTTTCTCTTCCGTCTTTCAGATACCTTACCGGGACTTAAATTGTTGACATATTTTCGTGTTCATTCAACGAAACTGATGTTGCTTCTGTTGTTTGCAATTCTGTATACGCATCCCCTTTCTCCGTATTGGTCCTAGGCTAGACCTTGCTGTTTTTCTGGTCGTTTCACCTATCTAACAATTCATAATTCTGCTTCTTCGTCAGTCTTCGTCTACCGCATATGTTTCGTATCTTCAATTGTCGTCGGACAACACACTGACTCCTGCTTCTCCTTTTTTTTGACTCCAGATTACATTCCATAGTAGGCCCAACTAACCTTATACAACATGTAACCCCTTAATTATAAACTTTCTCTGGTTTATTCTTTCAATCCACTACAATATTGCTTCCTTTTTTCTCCTATTATTAATAACATCTACTGAAGAGCAAACATAATCTACATTCCCATCAGATGTTATAAGTTTCTACCTGTTTCCGATTACGCTCCTGTACACTCGGTAACCTTCCGCGTTAGAGCATGGCAAGATCTTTACCCTAATACGCCTTTCCATACACGTCTTTTCGTCTCTTTACATTCTCCCACCCAACTCCTACACGCGCATGTTAATCGCATTGTCTTCTCTTTCCTTTCCCGAGGTCAGTCCTATGTTATTCAATTCCTAAAGAAGCTTTCCTTTTTTCTATTGTTCACTCCCCATCTATCTCTCTGTCCTTCGTGAACCTCTGATTCAGCCCCTTCCTTTTACCGTTTGCTCTGTGTCCATCCGATTTATTCCCCCTTTCTTCCTCCTCCTTTTTTCTTATCTCTTACATTTTTTGTATAAATCAACACAATTACGCGCTTGCCCGTTCCCGTTCGTAAACCCTTCTGTTCTTTTTTAGGGATTGAGCTAGAACCCTAAGTGAGTTTTTCCACTTTTGTTGCTTACGTTCCCATGGAGCCCGTACTACTATCTTACCTTTCCGTCTCGCAAGTCAGAGAACTACTCTCTTTGTATCCTACTAAAACCTCTCAGTAGCCTTTCCGTAGTATTTGCCTTCTGTTGTTATATCCAAATGTACCCGAGATTATTGTTTATCTAGGGCACTCTTTCTCTCTGTTTCTTATGTCATCCACAATCCAAGGTACTGCCGTCTCTGTTTTCTTTTTTATATCTTTCTCGCTACACCCCCTTGCTCTTTTTCTGTTAAGTAGGTAGCAATGTACCTCTGGTGTCTAGCATTCCTTGTAGTTTCTATCTCTGCTAAACCCTCTTCTTTTCTCCGACGCGTCTTTCCCGCAGCAATAATATTAGTATTTCCCTTTCTCTTCCCACTGCACCCAGTTTCCTGTAGTCCCAACTAATCCGCGTAATCCCTTTTCGGTTCTTTTCGAAATAAACCCGAGCTTCCTTCTACTTTTCTCCCATTTTATCTACCTTCCTTTTCGGGGACAGTGCGTATTTACTTGCTCTTTCTTTTACATGCTATCTTATCACCTCCCGCACTCGTCTTTCTTTACCTAGTATGTCACATACCTCGCTTTCCTTTATGGAGTTGTCTTTGCTCAATCACTTCTCTGGCTTCGCTGTGACATACTTCACCTGATGTTTCCGTTACAGCTCGCTTTTTCAGTCCCTTTGTCACAAAGCAGGTTTTCGGTACTTCTTCCGGTTCATCATCTCCCCATTCATCTTCCTTAGCCTCTTTCGCCCTTCCCACTATTTTCAGGCTCCATCCTAACACGAATTTCTATCCTTTTTTACATTCATCTTTACTCTTCTCTTTCCTCTCTTCAATCACCCCTCGCTACCTTCGTCCTCTTTACGCAATCCAGAGATCCGTATCTCTATATACTTTTCTCTTTCGCTTATCCGATCCACTTCATTCATTTTTTCTTTTCCCAATTTTTTGGAGTGTTCTTTTGGGAGGCACACCCTACTTAAGTGATGTTTGTCGTCCCTACGATAACTACCTCTTGTTTCCCGACCATGTACGTCCCTAGCCCTCCTTACGCTTTCGTTTTTGCACTTCCAACCTCTGTGTGCTCCTTCCCGCTCAAATAATTCTCCCGATGTTTTCTGTATCATCTTATCCACTTACTTTTGCGTTTAGTGGAAATGATGCTAACTCTCCCGTCTGATCTTGCCTTCGTACAATTTAATACCATACGCTTTCTTCCCTCCCAGTGTCTTTACGTAGCCTTCCTAAAACCCCACTCGTCTGGTCCGTTTCCTTCCCACCCTCTCTCCATCCTTTCCTGTTTCTATCGTCACTCAAACTCATCCCTGATACTTAGTGCCATTGAGAATCCATTATCGAAATGCAGTCATAATCGACCCCTAAGTTACATGCTCTCCCATGACACTTATTAACTTATCCCCATCCGGATGCTTCTGTCCATTCGTTTCCAACCACCTCTCCTCATGGATAAGGTTGATACAGCCTTTTGTATATGGGTAAGCATTAACGACGTTTTTCTTCCCTTGATTCGGATCTGGCCTTCATTCCTCATGACTTAGCGGGTCTAACCTCGTTCTATTTCTTTCGTCTTATCTTAACGCAACTGTTCAGAATCTACATCTAATTGTTTTTTCTTCTCTTCCATTGACAATCCCACTTCCCATACAGATTTCACTTGCTCAATGGTTCTCCCTTTTTTCCTTAACAAGCTCTGCTCATTTGTTTCATTTTCGTGGACTAACTTTTGATCCTCATCTTTTTTCTCGCTAAACTCATTTTTGTGTTTGGTCTCCACCCAAGTTGTTTGCTCGGGGTTGTGGCTTCTTTTTTATGGTTTTTTACTCTCCACTCGCGGAGGTTGAGTGTTTTTTTGTTGTATACTAGGGGCTTGTATGGTCTTACAGTGTTTTCGGGTTTCTTTTTATTGGTCGGCTGCT
Anas_platyrhynchos        ATTTCTTACTCTTTCTCTTCTTAGATTGATACGAGCATTGCTGTTACTCAGTATTTAACTGCCCCCCTTTTTTCTTCTTTCTCTGTCTCTCTCTTATATGTTTTTCTCGTCTACTTGCGGCCACAACTTGCTGCTCACTCAATCTCTTTTCTTTTCGAACTGCTCTCAACTATTTCCGCTCTTGATCCTCACAGCCTATCAGACATTCGTATAACCGCTCTTTTCAACATTTTACTCCTTTTACGCTGCCCATTCTTTCCATTTTCCGTTGTGCCACGTGAAATTATTGAATTCTCTCTGTGACGTCTGACGTCCCACACCCTTTTGTTTGCCTCTCGAAGTTCGCGTATACTCTTCTTCACAACGCTACCCAATTCACCCCCTTTTCGTCACGCCGAGATCATAACCCGTTTCCCTCTATGTTCTATGTCATTAGCCTTCCTTTCCTTATCCTCTTTTCCACTACCTTCCTCTCCCCTGGGTGTAACACGATTCTCCTCATGGTCTTTTAGCATCTTCTATACTTCCCTTTCTAATACTATCTTTCCGCACCTTACCTTTTTTCTCGTCCTCGTTCAGTTTAATCAAATCCCCTTTCTTCTTGTTTATGTCAACCTCTCCACCAATAAGACGACCACCCCTTCCTCTTTTCTCCTTACTTCTTAGGTTCCAAAATGCTATTTGCGCGTTGCCTGTTTGCATGACGCTTGAAATAATTTCCACTTTTTTTTTCTTTGGTGAGTTCTTTGCCATCTCGTAATGTGTTCCCTTTTTCCCCTACGCGCGGCTACCTCGATCACGCCTATCTTCTATCGTCCTTGCTATTCCCTATACCCTCAAACCTTTGCTTTCCTTTTTCTCTTCCGTCTTTCAGATACCTTACCGGGACTTAAATTGTTGACATATTTTCGTGTTCATTCAACGAAACTGATGTTGCTTCTGTTGTTTGCAATTCTGTATACGCATCCCCTTTCTCCGTATTGGTCCTAGGCTAGACCTTGCTGTTTTTCTGGTCGTTTCACCTATCTAACAATTCATAATTCTGCTTCTTCGTCAGTCTTCGTCTAACGCACATGTTTCGTATCTTCAATTGTCGTCGGACAACACACTGACTCCTGCTTCTTCTTTTTTTTGACTCCAGATTACATCCCATAGTAGGCCCAACTAACCTTATACAACATGTAACCCCTTAATTATAAACTTTCTCTGGTTTATTCATTTAATCCACTACAATATTGCTTCCTTTTTTCTCCTATTATTAATAACATCTACTGAAGAGGAAACATAATCTACATTCCCATCAGATGTTATAAGTTTCTACCTGTTTCCGATTACGCTCCTGTACACTCGGTAACCTTCCGCGTTAGAGCATGGCAAGATCTTTACCCTCATACGCCTTCCCATACCCGTCTTTTCGTCTCTTTACATTCTCCCACCCGACCTCCACCCGCGCATGTTAATCGCATTGTCTTTTCTTTCCTTTCCCGAGGTGAGTCCTATGTTATTCAATTTCTAAGGAAGCTTTCCTTCTTTCTATTGTTCACTCCCCATCTATCTCTCTGTCCTTCGTGAACCCCTCATTCAGCCCCTTCCTTTTACCGTTTGCTCTGTGTCCATCCGATTTATTCCCCTCTTCTTCCTCTTCTTTTTTTCTTATCTCTTACATTTTTTGTATAAATCAACACAATTACGCGCTTGCCCCTTCCCGTTTGTAAACCCTTCCGTTCTTTTTTAGGGATTGAGCTAGAACCCTAAGTGAGTTTTTCCACTTTTGTTGCTTACGTTCCCATGGAGCCCGTACTACTATCTTACCTTTCCGTCTCGCAAGTCAGAGAACTACTCTCTTTGTATCCTACTAAAACCTCTCAGTAGCCTTTCCGTAGTATTTGCCTTCTGTTGTTATATCCAAATGTACCCGAGATTATTGTTTATCTAGGGCATTCTTTCTCTCTGCTTCCTATGTCATCCACAATCCAAGGTACTGCCGTCTCTGTTTTCTTTTTTATATCTTTCTCGCTATACCTTCTCGCCCTTTTTCTGTCAAGCAGGTAGCAATGTACCTTTGGTGTCTAGCATTCCTTGTAGTTTCTTTGTCTGCTAAACCCTCTTCTTTTCTCCGACGCGTCTTTCCCGCAGCAATAATATTAGTATTTCCTTTTCCCTTCCCATTGCACCTAGTTTCCTGTAGTTCCAACGATTCAGCGTAATCCCTTTTCGGTTCTTTTCGAAATAAACTCGAGCTTCCTTTTACTTTTCTCCCATCTTATCTACCTTCCTTTTCGGGAACAGTGCGCATTTACTTGCTCTTTCTTATATATGCTATCCTATCACCTCCCGCGTTCGTCTTTCTTTACCTAGTATGTCACATACCTCGCTTTCCTTTATGGAGTTGTCTTTGCTCATTAACTTCTCTGGCTTCGCTGTGACATACTTCACCTGATGTTTCCGTTACAGCTCGCTTTTTCAGTCCCTTTGTCACAAAGCAGGTTTTCGGTACTTCTTCCGGTTCATCATCTCCCCATTCATCTTTCTTAGCCTCTTTCGTCTTTCCCACTTTTTTCAGGCTCCATCCTAACCCGAATTTCTATTCTTTTTTACATTCACCTTTACTCTTCTCCTTCCTTTCTTTAATAACCTCTCGCTACCTTCGTTCCCCTTACGTACTCGAGAGATTTATATCTGTATAAACTCTTCTCTTTCGCTTATCTGATCCACATCATTCATTCTTTCTTTTCCCAATTTTTTGGAGTGTTCTTTTGGGAGGCACACCCTACTTAAGTGATGTTTGTCGTCCCTACGATAACTACTTCTTGTTTCCCGACCATGTACGTCCCTAGCCCTCCTTACGCTTTCGTTTTTGTACTTCCAACCTCCGTGTGCTCCTTCCCGCTCAAATAATTCTCCCGATGTTTTCTGTATCATCTTATCCACTTACTTTTGCGCTTAGTAGAAATGATGGTAATTCTCCCGTCTGATCTTGCCTTCGTACAATTTAGTACCATACGCTTTCTTCCCTCCCAGTGTCTTTACGACGTCCTTCTAAAACTTCCCTCGTCTGGTTCGTTTCCTTTCTACCCTCTCTTCACCCTTTCTTGTTTCTATCATCACTCACAATTATCCTTGATACTTAGTGCACTTAAGAATCTATTATCGTAATGCAGTCATATCCGACCCTCACGTTACATGCTCTCCCATGACACTTATTAACTTATCCCCATCCGGATGCTTCTGTCCATTCGTTTCTAACCACCTCTCCTCACGGATAAGGTTGATACAGCCTTTTGTATATGGGTAAGCATAAACGACGTTTTTCTTCCCTTGATTCGGATCTGGCCTTCATTCCTCATGACTTAGCGGGTCTAACCTCGTTCTATTTCTTTCGTCTTATCTTAACGCAACTGTTCAGAATCTACATCTAATTGTTTTTCCTTCTCTTCCATTGACAATCCCACTTCCCATACAGATTTCACTTGCTCAATGGTTCTCCCTTTTTTTCTTAACAAGCTCTGCTCATTTGCTTCATTTTCGTGGACTAACTTTTGATCCTCATCTTTTTTCCTGCTAAATTCATTTTTGTGTTTGTTGTCCACCCAAGTTGTTTCCTCGGGGTTGTGTCTTCTTTTTTATGGTTTTTTACTCTCCACTCACGGAGGTCGACCCTTCTTTCGTTTTGTTCTAGTGTTCTGTATGGTCTTACGGTGTTTTCGGGTTTCTTTTTATTGGTCGGCTGCT
Pygoscelis_adeliae        ATCTCTCACTCTTTCTCATCTTAGATTGATACGAGCATTGCTGTTACTCAGTATTTAACTGCCCCCCTTTCTCCTTCTTTCTCTGTCTCTCTCTCATATGTTTTTCTCGTCTACTTGCGGCCACAACTTGCTGCTCACTCAATCTCTTTTCTTTTGGGACTCCTCCCAACTATTTCCGCTCTTGATCCTCACAGCCTATCAGACATTCGTATAACCGCTCTTTTCAACATTTTACTCCTTTTACGCTACCCATTCCTTCTATTTTCCGTTGTGCCACGTGAAATTATTGAATTCTCTCTGTGACGTCTGACGTCCGACTCATTCATGTTTGCCTCTCGAAGTTCGCGTATACTCTTCTTCACAACGCTACCTAATTTACCCCCTTTTCGCCACGCCGAGATCATCACCCGTTTCCCTCTATGTTCTATGTCATTAGCCTCCCTTTCCTTATCCTCTTTTCCACTACCTTCCTCTCCCCTGGGTGTAACATGATTCTCCTCATGGTCTTTTAACATCTTCTATACTTCTCCTTCTACCACTATCCTTCCGCACCTTACCTTTCTTCTCGTCCTCGTTCAGTTTAATCAAATCCCCCTTCTTCTTGTTTATGTCAACCTCTCCACCAATAAGTTAACCGTATCTTCCTCTTTTCTCCTTTCCCCTCAGGTTCCAAAATGCTATTTGCGCGTCGCCTGTTTGCATGACGCTTGAAATAATTTCCACTTTTTTTTTCTTTGGTGAGTTCTTTGCCATCTCGTAATGTGTTCCCTTTTTCCCCTACGCGCGGCTACCTCGATCACGCCTATCTTCTATCGTCCTTGCTATTCCCTATACCCTCAAACCTTTGCTTTCCTTTTTCTCTTCCGTCTTTCAGATACCTTACCGGGACTTAAATTGTTGACATATTTTCGTGTTCATTCAACGAAACTGATGTTGCTTCTGTTGTTTGCAATTCTGTATACGCATCCCCTTTCTCCGTATTGGTCCTAGGCTAGACCTTGCTGTTTTTCTGGTCGTTTCACCTATCTAACAATTCATAATTCTGCTTCTTCGTCAGTCTTCGACTACCGCACATGTTTCGTATCTTCAATTGTCGTCGGACAACACACTGACTCCTGCTTCTCCTTTTTTTTGACTCCAGATTACATTCCATAGTAGGCCCAACTAACCTTATACAACATGTAACCCCTTAATTATAAACTTTCTCTGGTTTATTCTTTTAATCCACTACAATATTGCTTCCTTTTTTCTCCTATTATTAATAACATCTACTGAAGAGCAAACATAATCTACATTCCCATCTGATGTTATAAGTTTCTACCTGTTTCCGATTACGCTCCTGTACACTCGGTAACCTTCCGCGTTAGAGCATGGCAAGATCTTTACCCTCATAAGCCTTCCCATACACGTCTTTCCGTTTCTTTACATCCTTCCAACC-ACCCCCACCCGCGCATGTTAATCGCGTTGTCTTTTCTTTCCTTTCCCAGGGTCAGTCCTATGCTACTCAATTCCTAAAGAAGCTTTCCTTTTTTCCATTGTTCACTCCCCATCTATCTCTCTGTCCTTCGTGAACCTCTGATTCAGCCCCTTCCTTTTACCGTTTGCTCTGTGTCCATCCGATTTATTCCCTCCTTCTTCCTCTTCTCTTTTTCTTATCTCTTACATTTTTTGTATAAATCAACACAATTACGCGCTTGCCCCTTCCCGTTTGTAAACCATTATGTTCTCTTTTAGGGATTGAGCTAGAACCCTAAGTGAGTTTTTCCACTTTTGTTGCTTACGTCCCCATGGAGCCCGTACTACTATCTTACCTTTCCGTCTCGCAAGTCAGAGAACTACTCTCTTTGTATCCTACTAAAACCTCTCAGTAGCCTTTCCGTAGTATTTGCCTTCTGTTGTTATATCCAAATGTACCCGAGATTATTGTTTATCTAGGGCATTCTTTCTCTCTGCCTCCTATGTCACACACAATCCAAGGTACTGCCGTCTCTGTTTTCTTTTTTATATCTTTCTCGCTATACCCCCTCGCCCTTTTTCTGTTAAGTAGGTAGCAATGTACCTCTGGTGTCTAGCATTCCTTGTAGTTTCTATCTCTGCTAAACCCTCTTCTTTTCTCCGACGTGTCTTTCCCGCAGCAATAATATTAGTATTTCCTTTTCCCTTCCCATTGCACCCAGTTTCCTGTAGTTCCAACAAATCAGCGTAACCCCTTTTGGGTTCTTTTCGAAATAAACTCGAATTTCCTTTTACTTTTCTCCCATCTTATCTACCTTCCTTTTCGGGAACAGTGCGTATTTACTTGCTCTTTCTTATACACGCTATCTTATCCCCCGACGCATTCATCTTCCTTTACCTAGTATGTCACATACCTCGCTTTCCTTTATGGAGTTGTCTTCGCTCAATAACTTCTCTGGCTTCGCTGTGACATACTTCACCTGATGTTTCCGTTACAGCTCGCTTTTTCAGTCCCTTTGTCACAAAGCAGGTTTTCGGTACTTCTTCCGGTTCATCATCTCCCCATTCATCTTCCTTAGCCCCTTTCGCCCTTCCCACTTTTTCCAGGTTCCATCCTAACACGAATTTCTATTCTTTTTTACGTTCATCTTTACCTTTCTCCTTCCTTTCCTCACCCACCCCTCGCTACCTTTGTTCTCTTTACGCAGTTCAGAGATCCATATCTGTATAAACTTTTCTCTTTCGCTTATCCGATCCACATCATTTATTTTTTCTTCTCTCAATTTTTTGGAGTGTTCTTTTGGGAGGCACACCCTACTTAAGTGATGTTTGTCGTCCCTACGATAACTCCCTCTTGTTTCCCGACCATGTACGTCCCTAGCCCTCCTTACGCTTTCGTTTTTGCACTTCAACCCTCTGTGTGCTCCTTCCCGCTCAAATAATTCTCCCGATGTTTTCTGTATCATCTTATCCACTTACTTTTGCGCTTAGTAGAAATGATGGTAATTCCCCCGTCTGATCTTGCCTTCGTACAATTTAGTACCATACGCTTTCTTCCCTCCCAGTGTCTTTACGTCGCCCACCTAAAACCTCACTCGTCTGGTTCGTTTCCATCCTACTCTCTCCTCACCCTTTCTTGTCTCTATCCTCACTCAAACATATCCCTGATACTCAGCGCCATTAAGAATCTATTATCGAAATGCAGTCATATTCCACCCCTACGTTACATGCTCTCCCATGACACTTATTAACTTATCCCCATCCGGATGCTTGTGTTCATTCGTTTCCAACCACCTCTCCTCACGGATAAGGTTGATACAGCCTTTTGTATATGGGTAAGCATAAACGACGTTTTTCTTCCCTTGATTCGGATCTGGCCTTCATTCCTCATGACTTAGCGGGTCTAACCTCGTTCTATTTCTTTCGTCTTATCTTAACGCAACTGTTCACAATCTACAACCAATTGTTTTTTCTCCTCTTCCATTGACAATCCCACTTCCCATACAGATTTCACTTGCTCAATGGTTCTCCCTTTTTTTCTTAACAAGCTCTGCTCATTTGCTTCATCTTCGTGGACTAACTTTTGATCCTCATCTTTTTTCTCGCTAAATTCATTTTTGTGTTTGGTCTCCACCCAAGTTGTTTCCTTGGGGTTGTGTCTTCTTTTTTATGGTTTTTTACTCTCCACTCAGGGAGCTTTAGTGTTTTTGTGTGTTGTGCTAGAGTTCTGTATGGTCTTACAGCGTTTTCGGGTTTCTTTTTATTGGTCGGCTGCT
Melopsittacus_undulatus   ACTTTTCATTCTTTCTCTTCTTAGATTGATACGAGCATTGCTGTTACTCAGTATTTAACTGCCCCCCTTTTCCCTTCTTTCTCTGCCTCTCTCTCATATGTTTTTCTCGTCTACTTGCGGCCACAACTTGCTGCTCACTCAATCTCTTTTCTTTTCGAACTCCTCCCAACTATTTCCGCTCTTGATCCTCACAGCCTATCAGACATTCGTATAACCGCTCTTTTCAACATTTTACTCCTTTTACGCTATCTATTCTTTCCACTTTCCGTTGTGCCACGTGAAATTATTGAATTCTCTCTATGACGTCTCACGTCCAACTCATTTCCGTTTGCCTCTCGAAGTTCGCGTATACTCTTCTTCACAACGCTACCCAATTCACCCCCTTTTCGCCACGTCGAGATCATCACCCATTTCCCTCTATGTCCTATGTCATTAGCCTTCCTCTCCTTATCCCCTTTTCCACTACCTTCCTCTTCTCTGGGTGTAACATGATTCTCCTCATGGTCTTTTAACATCTTCTATATTTCCCTTTCTACCACTATCCTTCCGCACCTTACCTTTCTTCTCGTCCTCGTTCAGTTTAATCAAATCCCCCTTCCTCTTGTTTATGTCAGCCTCTCCACCAATAAGCCAACTACTTCTTCCTCTCTTCTCCTTCCCTCT-AGGTTCCAAAATGCTATTTGCGCGTTGCCTGTTTGCATGACGCTTGAAATAATTTCCACTTTTTTTTTCTTTGGTGAGTTCTTTGCCATCTCGTAATGTGTTCCCTTTTTCCCCTACGCGCGGCTACCTCGATCACGCCTATCTTCTATCGTCCTTGCTATTCCCTATACCCTCAAACCTTTGCTTTCCTTTTTCTCTTCCGTCTTTCAGATACCTTACCGGGACTTAAATTGTTGACATATTTTCGTGTTCATTCAACGAAACTGATGTTGCTTCTGTTGTTTGCAATTCTGTATACGCATCCCCTTTCTCCGTATTGGTCCTAGGCTAGACCTTGCTGTTTTTCTGGTCGTTTCACCTATCTAACAATTCATAATTCTGCTTCTTCGTCAGTCTTCGACTAACGCACATGTTTCGTATCTTCAATTGTCGTCGGACAACACACTGACTCCTGCTTCTCCTTTTCTTTGACTCCAGATCACATCCCATAGTAGGCCCAACTAACCTTATACAACATGTAACCCCTTAATTATAAACTTTCTTTGGTTTATTCTTTTAATCCACTACAATATTGCTTCCTTTTTTCTCCTATTATTAATAACATCTACTGAAGAGCAAACATAATCTACATTCCCATCTGATGTTATAAGTTTCTACCTGTTTCCAATTACGCTCCTGTACACTCGGTAACCTCCCGCGTTAGAGCATGGCAAGTTCTTTACCCTCATACGCCTTCCCATACACGTTTTTTCGTCTCTTTACATTCTCCCAACCAACCCCCAAACGCGCTTGTTAATCGCATTGTCTTTTCTTTCCTTTCCCAAGGCCAGTCCTACGCTACTCAATTCCTAACGAAGCTTTCCTTTTTTCTATTGTTCACTCCCCATCTATCTCTCTGTCCTTCGTGAACCCCTGATTCAGCCCCTTCCTTTTACTGTTTGCTCTGTGTCCATCCGATTTATTCCCGTCTTCTTCCTCTTCCTTTTTTCTTATCTCTTACATTTTTTGTATAAATCAACACAATTACGCGCTTGCTCCTTCCCGTTTGTAAACCATTCTGTTCCCTTTTAGGGATTGAGCTAGAACTCTAAGTGAGTTTTTCCATTTTTGTTGCTTACGTCCCCATGGAGCCCGTCCTACTATCTTACCTTTCCGTCTCGCAAGTCAGAAAACCACTCTCTTTGTATCTTACCAAAACCTCTCAGTAGCCTTTCCGTAGTATTTGCCTTTTGTTGTTATATCCAAATGTACCCGAGATTATTGTTTATCTAGGGCATTTTTTTCCTTTGCCTCGTATGTCACACACAATCCAAGGTACTGCCGTCTCTGTTTTCTTTTTTATATCTTTCTCGCCATAACCCCTTGCCTTTTTTCTGTTAAGCAGGTAGCAATGTACCTCTGGTGTCTAGCATTCCTTGTAGTTTCTATCTCTGCTAAACCCCCTTCTTTTCTCCGACGCGTCCTTCCCGCAGCAATAATATTAGTATTTCCTTTTCCCTTCCCATTGCACCTAGTTTCCTGTAGTCCCAACAAATCAGCGCAACCCCTTTTCGGTTCTTTTCGAAATAAACTCGAGCTCTCTTCTACTTTTCTCCCATTTTATCTACCTTCCTTTTCGGGGACAGTGCGTATTTACTTGCTCTTTCTTATACACGCTATCTTATCCCCTCAAGCCTTTACCTTTCTTTACCTAGTATGTCACATACCTCGCTTTCCTTTATGGAGTTGTCGTCATCAG-TAACTTCTCTGGCTTCGCTGTGATATACTTCACCTGATGTTTCCGTTACAGCTCGCTTTTTCAGTCCCTTTGTCACAAAGCAGGTTTTCAGTACTTCTTCCGGTTCATCATCTCCCCATTCATGTTTCTTAGCCCCTTTCGCCCTTCCCACTTTTCCCAGGCTCCATCCTAACCCGAATTTCTATTCTTTTTTACATTCACCTTTCCTCTTCTCCTTCCCTTCTTCAATAACCACTCTCTACCTTTGTCCCCTTTACGTAATCCAGAGATTTATATCTGTATAAACTTTTCTCTTTCGCTTATCTCATCCACATCATTCATCCTTTCTTCTCTCAATTTTTTGGAGTGTTCTTTTGGGAGGCACACCCTACTTAAGTGATGTTTGTCGTCCCTACGATAATTCCCTCTTGTTTCCCGACCATGTACGTCCCTAGCCCTCCTTACGCTTTCGTTTTTGCACTTCAAACCTCTGTGTGCCCCTTCCTGCTCAAATAATTCTCCCGATGTTTTCTGTATCATCTTATCCACTTACTTTTGCGCTTAGTGGAAATGATGGTAATTCCCCCGTCTGATCTTGCCTTCGTTCAATTTAATACCATACGCTTTCTTCCCTCCCAGTGTCTTTACATCGTCCTCCTAAAACTCCACTCGTCTGGTTCGTTTCCATCCTAACCTCTCTTCACCCTTTCCTGTTTCTATCCCCACTCAAACATATCCCTGATATTCAGCGCCCTTAAGAATCAATTATCGAAATGCAGTCATATCCCACCCCTAAGTTACATGCCCTCCCATGACACTTATTAACTTATCCCCATCCGGATGCTTGTGTCCATTCGTTTCCAACCACCTCTCCTCACGGATAAGGTTGATACAGCCTTTTGTATATCGGTAAGCATAAACGACGTTTTTCTTCCCTTGATTCGGATCTGGCCTTCATTCCTCATGACTTAGCGGGTCTAACCTCGTTCTATTTCTTTCGTCTTATCTTAACGCAACTGTCCAGAATCTACATCTAATTGTCTTTTTTCCTCTTCCATTGACAATCCCACTTCCCATACAGATTTCACTTGCTCAATGGTTCTCCCTTTTTTGCTTAACAAGCTCTGCTCATTTGCTCCATTTTCGTGGACTAACTTTTGATCCTCATCTTTTTTCTTCCTAAATTTATTTTTGTGTTTCCTTTCCACCCAAGTTGTTTGCTTGGGGTTGTGTCTTCTTTTTTATGGTTTTTTACTCTCCACTCATGGGGGTTGATTGTTTTTGTGTT-TGTGCTAGTGTCTCGTATGGTCTTACGGCGTTTTCGGGTTTCTTTTTATTGGTCGGCTGCT
Nestor_notabilis          ACTTCTCATTCTTTCTCTTCTTAGATTGATACGAGCATTGCTGTTACCCAGTATTTAACTGCCCCCCTTTCTCCTTCTTTCTCTGTCTCTCTCTCATATGTTTTTCTCGTCTACTTGCGGCCACAACTTGCTGCTCACTCAATCTCTTTTCTTTTCGAACTGCTCTCAACTATTTCCGCTCTTGATCCTCACAGCCTATCAGACATTCGTATAACCGCTCTTTTCAACATTTTACTCCTTTTACGTTACCCATTCTTTCCACTTTCCGTTGTGCCACGTGAAATTATTGAATTCTCTCTGTGACGTCTCACGTCCAACACATTTCTGTTTGCCTCTCGAAGTTCGCGTATACTCTTCTTCACAACGCTACCTAATTTACCCCCTTTTCGTCACGTCGAGATCATCACCCGTTTCCCTCTATGTCCTATGTCATTAGCCTTCCTTTCCTTATCCCCTTTTCCACTACCTTCTTCTCCTCTGGGTGTAACACGATTCTCCTCATGGTCTTTTAACATCTTCTATATTTCGCTTTCTACCACTATCCTTCCGCACCTTACCTTTCTTCTCGTCCTCGTTCAGTTTAATTAAATCCCCTTTCTTCTTGTTTATGTCAGCCTCTTCACCAATAAGTCAACCACCTCTTCCTCTCTTCTCCTTTCTCCT-AGGTTCCAAAATGCTATTTGCGCGTTGCCTGTTTGCATGACGCTTGAAATAATTTCCACTTTTTTTTTCTTTGGTGAGTTCTTTGCCATCTCGTAATGTGTTCCCTTTTTCCCCTACGCGCGGCTACCTCGATCACGCCTATCTTCTATCGTCCTTGCTATTCCCTATACCCTCAAACCTTTGCTTTCCTTTTTCTCTTCCGTCTTTCAGATACCTTACCGGGACTTAAATTGTTGACATATTTTCGTGTTCATTCAACGAAACTGATGTTGCTTCTGTTGTTTGCAATTCTGTATACGCATCCCCTTTCTCCGTATTGGTCCTAGGCTAGACCTTGCTGTTTTTCTGGTCGTTTCACCTATCTAACAATTCATAATTCTGCTTCTTCGTCAGTCTTCGACTAACGCACATGTTTCGTATCTTCAATTGTCGTCGGACAACACACTGACTCCTGCTTCTCCTTTTCTTTGACTCCAGATCATATCCCATAGTAGGCCCAACTAACCTTATACAACATGTAACCCCTTAATTATAAACTTTCTCTGGTTTATTCTTTTAATCCACTACAATATTGCTTCCTTTTTTCTCCTATTATTAATAACATCTACTGAAGAGCAAACATAATCTACATTCCCATCTGATGTTACAAGTTTCTACCTGTTTCCAATTACGCTCCTGTACACTCGGTAACCTTCCGCGTTAGAGCATGGCAAGTTCTTTACCCTTATAAGCCTTCCCATACACGTTTTTTCGTCTCTTTACATTCTTTCGCCTAACCCCCACACGCGCTTCTTAATCGCGTTGTCTTTTCTTTCCTTTCCCAAGGTCAGTCCTATGTCACTCAATTTCTAACGAAGCTTTCCTTTTTTCTATTGTTCACTCCCCATCTATCTCTCTGTCCTTTGTGAACCCCTGATTCAGCCCCTTCCTTTTACTGTTTGCTCTGTGTCCATCCGATTTATTCCCCTCTTCTTCCTCTTCTCTTTTTCTTATCTCTTACATTTTTTGTATAAATCAACACAATTACGCGCTTGCCCCTTCCCGTTTGTAAACCATTCTGTTCTTTTTTAGGGATTGAGCTAGAACCCTAAGTGAGTTTTTCCACTTTTGTTGCTTACGTTCCCATGGAGCCCGTCCTACTATCTTACCTTTCCGTCTCGCAAGTCAGAAAACTACTCTCTTTGTATCCTACCAAAACCTCTCAGTAGCCTTTCCGTAGTATTTGCCTTCTGTTGTTATATCCGAATGTACCCGAGATTATTGTTTATCTAGGGCATTCTTTTCCTTTGCCTCCTATGTCATCCACAATCCAAGGTACTGCCGTCTCTGTTTTCTTTTTTATATCTTTCTCGCCATACCCCCTCGCCTTTTTTCTGTTAAGTAGGTAGCAATATACCTTTGGTGTCTAGCATTCCTTGTAGTTTCTATCTCTGCTAAACCCCCTTCTTTTCTCCGACGCGTCTTTCCCGCAGCAATAATATTAGTATTTCCCTTTCTCTTCCTATTGCACCCAGTTTCTTGTAGTCCCAACAAATCAGCGTAACCCCTTTTCGGTTCTTTTCGAAATAAACCCGAGCTCTCTTCTACTTTTCTCCCATTTTATCTACCTTCCTTTTCGGGGACAGTGCGTATTTACTTGCTCTTTCTTATACACGCTATCCTATCCATCCAAGCCTTTGTCTTTCTTTACCTAGTATGTCACATACCTCGCTTTCCTTTATGGAGTTGTCTTCACCCA-TAACTTCTCTGGCTTCGCTGTGATATACTTCACCTGATGTTTCCGTTACAGCTCGCTTTTTCAGTCCCTTTGTCACAAAGCAGGTTTTCAGTACTTCTTCCGGTTCATCATCTCCCCATTCATGTTTCTTAGCCCCTTTCGCCCTTCCCACTTTTCCCAGGCTCAATCCTAACGCGAATTTCTATTCTTTTTTACATTCACCTTTACCTTTCTCTTTCCCTTCTTTAATAACCACTCTCTACCTTCGTTCCCTTTACGTAATCCAGAGATTTATATCTGTATAAACTTTTCTCTTTCGCTTATCCCATCCACATCATTCATCCTTTCTTCTCTCAATTTTTTGGAGTGTTCTTTTGGGAGGCACACCCTACTTAAGTGATGTTTGTCGTCCCTACGATAATTCCCTCTTGTTTCCCGACCATGTACGTCCCTAGCCCTCCTTACGCTTTCGTTTTTGCACTTCAAACCTCTGTGTGCTCCTTCCCGCTCAAATAATTGTTCCGATGTTTTCTGTATCATCTTATCCACTTACTTTTGCGCTTAGTAGAAATGATGGTAATTCCCCCGTCTGATCTTGCCTTCGTTCAACTTAGTACCATACGCTTTCTTCCCTCCCAGTGTCTTTACATCGTCCTCCTAAAACTCTACTCGTCTGGTTCGTTTCCATCCTACCCTCTCATCACCCTTTCTTGCTTCTATTCTCACTCAAAAATATCCCTGATACTCAGTGCCATTACGAATCAATTATCGAAACGCAGTCATATCCCACCCCTAAGTTACATGCCCTCCCATGACACTTATTAACTTATCCCCATCCGGATGCTTGTGTCCATTCGTTTCCAACCACCTCTCCTCACGGATAAGGTTAATACAGCCTTTTGTATATCGGTAAGCATAAACGACGTTTTTCTTCCCTTGATTCGGATCTGGCCTTCATTCCTCATGACTTAGCGGGTCTAACCTCGTTCTATTTCTTTCGTTTTATCTTAACGCAACTGTCCAGAATCTACATCTAATTGTCTTTCTTCCTCTTCCATTGACAATCCCACTTCCCATACAGATTTCACTTGCTCAATGGTTCTTCCTTTTTTGCTTAACAAGCTTTGCCCATTTGCTCCATTTTCGTGGACTAACTTTTGATCCTCATCTTTTTTCTTCCTAAATTCATTTTTGTGTTTCCTCTCCACCCAAGTTGTTTGCTTGGGGTTGTGCCTTCTTTTTTATGGTTTTTTACTCTCCACTCACGGAGATTGATTGTGTTTGTGTCTTGTACTAGTGTTTTGTATGGTCTTACGGTGTTTTCGGGTTTCTTTTTATTGGTCGGCTGCT
Pelicanus_crispus         ATTTCTCACTCTTTCTCTTCTTAGATTGATACGAGCATTGCTGTTACTCAGTATTTAACTGCCCCCCTTTTTCCTTCTTTCTCTGTCTCTCTCTCATATGTTTTTCTCGTCTACTTGCGGCCACAACTTGCTGCTCACTCAATCTCTTTTCTTTTGGAACTACTCCCAACTATTTCCGCTCTTGATCCTCACAGCCTATCAGACATTCGTATAACCGCTCTTTTCAACATTTTACTCCTTTTACGCTACCCATTCTTTCCATTTTCCGTTGTGCCACGTGAAATTATTGAATTCTCTCTGTGACGTCTGACGTCCAACACATTCCTGTTTGCCTCTCGAAGTCCGCGTATACTCTTCTTCACAACGCTACCTAATTTACCCCCTTTTCGTCACGCCGAGATCATAACCCGTTTCCCTCTATGTTCTATGTCATTAGCCTCCCTTTCCTTATCCTCTTTTCCACTACCTTCCTCTCCCCTGGGTGTAACATGATTCTCCTCATGGTCTTTCAACATCTTCTATACTTCCCTTTCTACCACTATCCTTCCGCACCTTACCTTTCTTCTCGTCCTCGTTCAGTTTAATCAAATCCCCCTTCTTCTTGTTTATGTCAACCTCTCCACCAATAAGATAACCGCCTCTTCCTCCTTTCTCCTTTCCTCTTAGGTTCCAAAATGCTATTTGCGCGTTGCCTGTTTGCATGACGCTTGAAATAATTTCCACTTTTTTTTTCTTTGGTGAGTTCTTTGCCATCTCGTAATGTGTTCCCTTTTTCCCCTACGCGCGGCTACCTCGATCACGCCTATCTTCTATCGTCCTTGCTATTCCCTATACCCTCAAACCTTTGCTTTCCTTTTTCTCTTCCGTCTTTCAGATACCTTACCGGGACTTAAATTGTTGACATATTTTCGTGTTCATTCAACGAAACTGATGTTGCTTCTGTTGTTTGCAATTCTGTATACGCATCCCCTTTCTCCGTATTGGTCCTAGGCTAGACCTTGCTGTTTTTCTGGTCGTTTCACCTATCTAACAATTCATAATTCTGCTTCTTCGTCAGTCTTCGACTACCGCACATGTTTCGTATCTTCAATTGTCGTCGGACAACACACTGACTCCTGCTTCTCCTTTTTTTTGACTCCAGATTACATCCCATAGTAGGCCCAACTAACCTTATACAACATGTAACCCCTTAATTATAAACTTTCTCTGGTTTATTCTTTTAATCCACTACAATATTGCTTCCTTTTTTCTCCTATTATTAATAACATCTACTGAAGAGCAAACATAATCTACATTCCCATCAGATGTTATAAGTTTCTACCTGTTTCCGATTACGCTCCTGTACACTCGGTAACCTTCCGCGTTAGAGCATGGCAAGATCTTTACCCTCATACGCCTTCCCATACGCGTTCTTCCGTTTTTTTACATTCTCCCACCTAACCTCCACCCGCGCATGTTAATCGCGTTGTCTTTTCTTTCCTTTCCCAAGGTAAGTCCTATGTTATTCAATTCCTAAAGAAGCTTTCCTTTTTTTTATTGTTCACTCCCCATCTATCTCTCTGTCCTTCGTGAACCTCTGATTCAGCCCTTTCCTTTTACCGTTTGCTCTGTGTCCATCCGATTTATTCCCCCCTTCTTCCTCTTCCCTTTTTCTTATCTCTTACATTTTTTGTATAAATCAACACAATTACGCGCTTGCCCCTTCCCGTTTGTAAACCATTCTGTTCTTTTTTAGGGATTGAGCTAGAACCCTAAGTGAGTTTTTCCACTTTTGTTGCTTACGTTCCCATGGAGCCCGTACTACTATCTTACCTTTCCGTCTCGCAAGTCAGAGAACTACTCTCTTTGTATCCTACTAAAACCTCTCAGTAGCCTTTCCGTAGTATTTGCCTTCTGTTGTTATATCCAAATGTACCCGAGATTATTGTTTATCTAGGGCATTCTTTCTCTCTGCTTCCTATGTCACACACAATCCAAGGTACTGCCGTCTCTGTTTTCTTTTTTATATCTTTCTCGCTATACCCCCTCGCCTTTTTTCTGTTAAGTAGGTAGCAATGTACCTCTGGTGTCTAGCATTCCTTGTAGTTTCTATCTCCGCTAAACCCCCTTCTTTTCTCCGACGCGTCTTTCCCGCAGCAATAATATTAGTATTTCCTTTTCCCTTCCCATTGCACCCAGTTTCCTGTAGTTCCAACAAATCTGCGTAATCCCTTTTCGGTTCTTTTCGAAATAAACTCGAGCTTCCTTTTACTTTTCTCCCATTTTATCTACCTTCCTTTTCGGGAACAGTGCGTATTTACTTGCTCTTTCTTATACACGCTATTCTGTCACCTCACGCGTTCGTCTTTCTTTACCTAGTATGTCACATACCTCGCTTTCCTTTATGGAGTTGTCTTTCCTCAATCACTTCTCTGGCTTCGCTGTGACATACTTCACCTGATGTTTCCGTTACAGCTCGCTTTTTCAGTCCCTTTGTCACAAAGCAGGTTTTCGGTACTTCTTCCGGTTCATCATCTCCCCATTCATCTTTCTTAGCCTCTTTCGCCCTTCCCACTTTTTTCAGGCTCCATCCTAACGCGAATTTCTATTCTTTTTTACATTCACCTTTACCTTTCTCCTTTCTTTCTTCAACAACCCCTCACTACCTTTGTTCTCTTTATGTAGTCCGTAGATTTATATCTGTATAAACTTTTCTCTTTCGCTTATCCGATCCACATCATTTATTTTTTCTTTTCTCAATTTTTTGGAGTGTTCTTTTGGGAGGCACACCCTACTTAAGTGATGTTTGTCGTCCCCACGATAACACCCTCTTGTTTCCCGACCATGTACGTCCCTAGCCCTCCTTACGCTTTCGTTTTTGCACTTCAAACCTCTGTGTGCTCCTTCCCGCTCAAATAATTCTCCCGATGTTTTCTGTATCATCTTATCCACTTACTTTTGCGCTTAGTAGAAATGATGGTAATTCCCCCGTCTGATCTTGCCTTCGTACAACTTAGTACCATACGCTTTCTTCCCTCCCAGTGTCTTTACGTCGCCCTCCTAAAACCTCACTCGTCTGGTTCGTTTCCATCCCACCCTCTCCTCACCCTTTCTTGTTTCTATCATCACTCAAATGTATCCTTGATACTCAGTACTGTTAAGAATCCATTATCGAAATGCAGTCATATTCCACCCCTACGTTACATGCTCTCCCATGACACTTATTAACTTATCCCCATCCGGATGCTTGTGTCCATTCGTTTCTAACCACCTCTCCTCACGGATAAGGTTGATACAGCCTTTTGTATATGGGTAAGCATAAACGACGTTTTTCTTCCCTTGATTCGGATCTGGCCTTCATTCCTCATGACTTAGCGGGTCTAACCTCGTTCTATTTCTTTCGTCTTATCTTAACGCAACTGTTCAGAATCTACATCTAATTGTTTTTTCTTCTCTTCCATTGACAATCCCACTTCCCATACAGATTTCACTTGCTCAATGGTTCTCCCTTTTTTGCTTAACAAGCTCTGCTCATTTGCTTCATTTTCGTGGACTAACTTTTGATCCTCATCTTTTTTCTTGCTAAATTCATTTTTGTGTTTGGTCTCCACCCAAGTTGTTTCCTTGGGGTTGTGTCTTCTTTTTTATGGTTTTTTACTCTCCACTCTCGGGGGTTGAGTGTTTTTTTGTTTTGTTGTAGGGTTCTGTATGGTCTTACGGCGTTTTCGGGTTTCTTTTTATTGGTCGGCTGCT
Acanthisitta_chloris      ATCTCTCATCCTTTCTCTTCTTAGATTGATACGAGCATTGCTGTTACTCAGTATTTAACTGCCCCCCATTTCCCTTCTTTCTCTGTCTCTCTCTCATATGTTTTTCTCGTCTACTTGCGGCCACAACTTGCTGCTCACTCAATCTCTTTTCTTTTGGAACTACTCTCAACTATTTCCGCTCTTGATCCTCACAGCCTATCAGACATTCGTATAACCGCTCTTTTCAACATTTTACTCCTTTTACGTTACCAATTCTTTCCATTTTCCGTTGTGCCACGTGAAATTATTGAATTCTCTCTGTGATGTCTGACGTCCAACACATTCTCGTTTGCCTCTCGAAGTTCGCGTATACTCTTCTTCACAACGCTACCTAATTTACCCCCTTTTCGCTACGCCGAGATCATCACTCGTTTCCCTCTATGTTCTATGTCATTAGCCTCCCTTTCCCTATCCTTTTCTCACCTACTTTTCTCTCCCCTGGGTGTAACACGATTCTCCTCATGGTCCTTTTACATCTTCTATACTTCCCCTTCTACTACTATCCTTCCGCACCCTGTCTTTCTTCTCGTCCTCGTTCAGTTTAATCAAATCCCCCTTCTTCTTGTTTATGTCAGCCTCTCCACCAATAAGGTGACCACTTCCTTGCCTTTTCTCCTTCCTCCTTAGGTTCCAAAATGCTATTTGCGCGTTGCCTGTTTGCATGACGCTTGAAATAATTTCCACTTTTTTTTTCTTTGGTGAGTTCTTTGCCATCTCGTAATGTGTTCCCTTTTTCCCCTACGCGCGGCTACCTCGATCACGCCTATCTTCTATCGTCCTTGCTATTCCCTATACCCTCAAACCTTTGCTTTCCTTTTTCTCTTCCGTCTTTCAGATACCTTACCGGGACTTAAATTGTTGACATATTTTCGTGTTCATTCAACGAAACTGATGTTGCTTCTGTTGTTTGCAATTCTGTATACGCATCCCCTTTCTCCGTATTGGTCCTAGGCTAGACCTTGCTGTTTTTCTGGTCGTTTCACCTATCTAACAATTCATAATTCTGCTTCTTCGTCAGTCTTCGACTACCGCACATGCTTCGTATCTTCAATTGTCGTCGGACAACACACTGACTCCTGCTTCTCCTTTTTTTTGACTCCAGATAACCTCGCATAGTAGGCCCAACTAACCTTATACAACATGTAACCCCTTAATTATAAACTTTCTCTGGTTTATTCTTTCAATCCACTACAATATTGCTTCCTTTTTTCTCCTATTATTAATAACATCTACTGAAGAGCAAACATAATCTACATTCCCATCTGATGTTATAAGTTTCTACCTGTTTCCAATTACGCTCGTGTACACTCGGTAACCTTCCGCGTTAGAGCATGGCAAGATCTTTACCCTCATAGGCCTTCCCATACACGTTTTTTCGTCTCTTTACATTCTCCAACCGAAATCCCACCCGCGCTTGTTAATCGCCTTGTCTTTTCCTTCCTTTCCCAAGGTCAGTCCTACGTTTCTCAATTTCTAAAGAAGCTTTTCTTCTTTCTATTGTTCACTCCCCATCTATCTCTCTGTCCTTCGTGAACCCCTCATTCAGCCCCTTCCTTTTACCGTTTGCTCTGTGTCCATCCGATTTATTCCCCCTTCTCTCCTCTTCTCTTTTTCTTATCTCTTACATTTTTTGTATAAATCAACACAATTACGCGCTTGCCCCTTCCCGTTTGTAAGCCATTGTGTTCCCTTTAAGGGATTGAGCTAGAACCCTAAGTGAGTTTTTCCACTTTTGTTGCTTACGTTCCCATGGAGCCCGTACTACTATCTTACCTTTCCGTCTCGCAAGTCACAGAACTACTCTCTTTGTATCCTATTAAAACCTCTCAGTAGCCTTTCCGTAGTATTTGCCTTTTGTTGTCATATCCAAATGTACCCGAGATTATTGTTTATCTAGGGCATTTTTTCTCTCTGCTTCCTATGTCACACACAATCCAAGGTACTGCCGTCTCTGTTTTCTTTTTTATATCTTTCTCGCCATACCTCCTCGCCCTTTTTCTGTCAAGCAGGTAGCAATGTACCTCTGTTGTCTAGCATTCCTTGTAGTTTCTATCTCTGCTACACCCCCTTCTTTTCTCCGACGCGTCTTTCCCGCAGCAATACTATTAGTATTTCCTTTTCCCTTCCCAATGCACCTAGTTTCCTGTAGTTCCAACAACTCAGCGTACTCCCTTCTCGGTCCTTTTCGAAATAAACTCGAGTTTCCTTTTACTTTTCTCCCATCTTATCTACCTTCCTTTTCGGGGACAGTGCGTATTTACTTGCTCTTTCTTATACACGCTATCTTATCCCTCCCCGCATTCGTCTTTCTTTACCTAGTATGTCACATACCTCGCTTTCCTTTATGGAGTTGCCCTTCCTTAATAACTTCTCTGGCTTCGCTGTGATATACTTCACCTGATGTTTCCCTTACAGCTCGCTTTTTCAGTCCCTTTGTCACAAAGCAGGTTTTCGGTACTTCTTCCGGTTCATCATCTCCCCATTCATCTTTCTTAGCCTCTTTCGTCCTTCCCACTTTTTTCAGGCTCCATACTAACACGAATTTCTATTCTTTTTTACATTCCTCTCTACTTCTCTTCTTTCTTTCTTCACTAACCCCTCGCTACCTTTGCTCCTTTTACATAGTCCAGAGATTTATATCTCTATAAACTCTTCTCTTTCGCTTATCCGATCCACTTCATTCATTTTTTCTTTTCTCAATTTTTTGGAGTGTTCTTTTGGGAGGCACACCCTACTTAAGTGATGTTTGTCGTCCCCACGATAACGCCCTCTTGTTTCCCGACCATGTACGTCCCTAGCCCTCCTTACGCTTTCGTTTTTGCACTTCAACTCTCTGTGTGCTCCTTCCCGCTCAAATAATTCTCCCGATGTTTTCTGTATCATCTTATCCACTTACTTTTGCGCTTAATAGAAATGATGGTAATTCCCCCGTCTGATCTTGCCTTCGTACAATTTAGTACCATACGCTTTCTTCCCTCCCAGTGTCTTTACGTCGCTCTCCTAAAACCTCACTTGTCTGGTCCGTTTCCATTCCACCCTCTCCTCATCCTTTCCTGTTTCTATCATCAATCAACCTCATCTCTGATACTCAGTACCATTCCGAATCCATTATCGAAACGCAGTCTTATACCACCCATACGTTACATGCTCTCCCATGAAACTTATTAACTTATCCCCATCCGGATGCTTGTGTTCATTCGTTTCCAACCACCTCTCCTCACGGATATGGTTGATACAGCCTTTTGTATATGGGTAAGCATAAACGACGTTTTTCTTCCCTTGATTCGGATCTGGCCTTCATTCCTCATGACTTAGCGGGTCTAACCTCGTTCTATTTCTCTCGTTTTATCTTAACGCAACTGTCCAGAATCTACATCCAATTGTCTTTTCTTCTCTTCCATTGACAATCCCACTTCCCATACAGATTTCACTTGCTCAATGGTTCTCCCTTTTTTGCTTAACAAGCTCTGCTCATTTGTTTCATTTTCGTGGACTAACTTTTGATCCTCATCCTTTTTCTTGCTAAATTCATTTTTCTGTTTGGTCTCCGCCCAAGTTGTTTGCTCGGGGTTGTGTCTTCTTTTTTATGGTTTTTTACTCTCCACTCAGGGAGGTTGGGCGTTTTTGTGTTGTGCATTAGGGTTTTGTATGGTCTTACGGTGTTTTCGGGTTTCTTTTTATTGGTTGGCTGCT
Taeniopygia_guttata       ATTTCTCACTCTTTCTCTTCTTAGATTGATAGGAGCATTGCTGTTACTCAGTATTTAACTGCCCCCCTTTTCCCTTCTTTCTCTGTCTCTCTCTCATATGTTTTTCTCGTCTACTTGCGGCCACAACTTGCTGCTCACTCAATCTCTTTTCTTTTGGAACTGCTCTCAACTATTTCGGCTCTTGATCCTCACAGCCTATCAGACATTCGTATAACCGCTCTTTTCAACATTTTACTCCTTTTACGTTACAAATTCTTTCCATTTTCCGTTGTGCCACGTGAAATTATTGAATTCTCTCTGTGATGTCTGACGTCCAACACATTTTCGTTTGCCTCTCGAAGTCCGCGTATACTCTTCTTCACAACGCTACCCAATTCACCCCCTTTTCGTCACGACGAGATCATCACCCGTTTCCCTCTATGTTCTATGTCATTAGCCTCCGTTTCCCTATCCTCTTTTCCCCTACCTTCCTCTTCCCTGGGTGTAACATGATTCTCCTCATGGTCTTTCAACATCTTATATACTTCCCTTTCTACTATTATCCTTCCGCACCCTGCTTTTCTTCTCGTCCTCGTTCAGTTTAATCAAATCCCCCTTCTTCTTGTTTATGTCAGCCTCTCCACTGATAAGATAACCACTTCTTCCTCTCTTCTCCTTTCTTCATAGGTTCCAAAATGCTATTTGCGCGTTGCCTGTTTGCATGACGCTTGAAATAATTTCCACTTTTTTTTTCTTTGGTGAGTTCTTTGCCATCTCGTAATGTGTTCCCTTTTTCCCCTACGTGCGGCTACCTCGATCACGCCTATCTTCTATCGTCCTTGCTATTCCCTATACCCTCAAACCTTTGCTTTCCTTTTTCTCTTCCGTCTTTCAGATACCTTACCGGGACTTAAATTGTTGACATATTTTCGTGTTCATTCAACGAAACTGATGTTGCTTCTGTTGTTTGCAATTCTGTATACGCATCCCCTTTCTCCGTATTGGTCCTAGGCTAGACCTTGCTGTTTTTCTGGTCGTTTCACCTATCTAACAATTCATAATTCTGCTTCTTCGTCAGTCTTCGACTACCGCATATGTTTTGTATCTTCAATTGTCGTCGGACAACACACTGACTCCTGCTTCTCCTTTTTTTTGACTCCAGATTACATCGCATAGTAGGCCCTACTAACCTTATACAACATATAACCCCTTAATTGTAAACTTTCTCTGGTTTATTCTTTCAATCCACTACACTATTGCTTCCTTTTTTCTCCTGTTATTAATAACATCTACTGAAGAGCAAACATAATCTACATTCCCATCTGATGTTATAAGTTTCCGCCTGTTTCCAATTACGCTCGTGTACACTCGGTAACCTTCCGCGTTAGAGCATGGCAAGTTCTTTACCCTCATAGGCCCTCCCATACACGTTTTTTCGTCTCTTTACATTCTTCCACCCAATACCCACCCGCGCATGTTAATCGCCTTGTCTTTTCTCTCCTTTCCTAAGGTCAGTCCTATGTTATTCAATTCCTAAAGAAGCTTTCCTTTTTTTTATTGTTCACTCCCCATCTATCTCTCTGTCCTTCGTGAACCTCTCATTCAGCCCTTTCCTTTTACCGTTTGCTCTGTGTCCATCCGATTTATTCCCCTCTCCCTCCTCTTCTTTTTTTCTTATCTCTTACATTTTTTGTATAAATCAACACAATTACGCGCTTGCCCCTTCCCGTCTGTAAACCATTTTGTTCCCTTTTAGGGATTGAGCTAGAACCCTAAGTGAGTCTTTCCACTTTTGTTGCTTACGTCCCCATGGAGCCTGTACTACTATCTTACCTTTCCGTCTCGCAAGTCACAGAACTACTCTCTTTGTATCCTACTAAAACCTCTCAGTAGCCTTTCCGTAGTATTTGCCTTTTGTTGTTATATCCAAATGTACCCGAGATTATTGTTTATCTAGGGCATTCTTTCTCTCTGTTTCTTATGTCATACACAATCCAAGGTACTGCCGTCTCTGTTTTCTTTTTTATATCTTTCTCGCTATACCCCCTCTCTTTTTTTCTGTTAAGCAGGTAGCAATGTACCTCTGGTGTCTAGCATTCCTTGTAGTTTCTATCTCTGCTATACCCCCTTCTTTTCTCCGACGCGTCTTTCCCGCAGCAATAATATTAGTATTTCCTTTTCTCTTCTAAATGCATCTAGTTTCGTGTAGTTCCAACAAGTCCGCCTAATCCCTTTTCGGTTCTTTTCGAAATAAACCTGAGTTCCCTTTCATCTTTCTCCCATTTTATCTACCTTCCTTTTCGGGAACAGTACGTATTTACTCGCTCTTTCTTATAAATGCTATCTTATCACCTAACGCGTTCGTCTTTCTTTACCTAGTATGTCACATACCTCGCTTTCCTTTATGGAGTTGTCTTTACCCAATAACTTCTCTGGCTTCGCTGTGACATACTTCACCTGATGTTTCCCTTACAGCTCGCTTTTTCAGTCCCTTTGTCACAAAGCAGGTTTTCGGTACTTCTTCCGGTTCATCATCTCCCCATTCATCTTTCTTAGCCTCTTTCGGCTTTCCCACTATTTTCAGGCTCCATCCTAACCCGAATTTCTATTCTTTTTTACATTCATTTTTACTTTTCTCCTCCCTTTCTTCAATAACCCCTCACTACCTTTGTTCTTTTTACGCAGTCCTGAGATTTATATCTGTATATACTCTTCTCTTTCGCTTATCCGATCCACATCATTCATTTTTTCTTTTTTCAATTTTTTGGAGTGTTCTTTTGGGAGGCACACCCTACTTAAGTGATGTTTGTCGTCCCTACGATAATCCCCTCTTGTTTCCCGACCATGTACGTCCCTAGCCCTCCTTACGCTTTCGTTTTTGCACTTAAAACCTCTGTGTGCTCCTTCCCGCTCAAATAATTCTCCCGATGTTTTCTGTATCATCTTATCCACTTACTTTTGCGCTTAGTAGAAATGATGGTAATTCCCCCGTCTGATCTTGCCTTCGTACAAATTAGTACCATACGCTTTCTTCCCTCCTACTGTCTTTACGTTGTCCTCCTAAAACCTCCCTCGTCTGGTCCGTTTCCTTTCCACCCCCTCTCTATCCTTTCCTGTCTCTATCATCACTCAACCTCATCCCTGTTACTTAGTGTCGCTAGGAATCCATTATCGTACTGCAGTCATATTCCACCCCTACGATACATGCTCTCCCATGAAAATTATTAACTTATCCCCATCCGGATGCTTGTGTTCATTCGTTTCTAACCACCTCTCCTCATGGATATGGTTGATACAGCCTTTTGTATATGGGTAAGCATAAACGATGTTTTTCTTCCCTTGATTCGGATCTGGCCTTCATTCCTCATGACTTAGCGGGTCTAACCTCGTTCTATTTCTTTCGTCTTATCTTAACGCAACTGTCCAGAATCTACAACCAATTGTCTTTCTTCCTCTTCCATTGACAATCCCACTTCCCATACAGATTTCACTTGCTCAATGGTTCTCCCTTTTTTTCTTACCATGCTCTGCTCATTTGCTTCATTTTCGTGGACTAACTTTTGATCCTCATCTTTTTTCTCCTTAAATTTATTTTTGTGTTTGGTGTCCACCCAAGTTGTTTCCTCGGGGTTGTGTCTTCTTTTTTATGGTTTTTTACTCTCCACACACGCAGGTTGAGTGTGTTTTTGTTTTAAGCTAGGGTTCTGCATGGTCTTACAGCGTTTTGGGGTTTCTTTTTATTGGTCGGCTGCT
Fulmarus_glacialis        ATTTCTCACTCTTTCTCTTCTTAGATTGATACGAGCATTGCTGTTACTCAGTATTTAACTGCCCCCCTTTTTCCTTCTTTCTCTGTCTCTCTCTCATATGTTTTTCTCGTCTACTTGCGGCCACAACTTGCTGCTCACTCAATCTCTTTTCTTTTGGAACTACTCCCAACTATTTCCGCTCTTGATCCTCACAGCCTATCAGACATTCGTATAACCGCTCTTTTCAACATTTTACTCCTTTTACGCTATCCATTCTCTCCATTTTCCGTTGTGCCACGTGAAATTATTGAATTCTCTCTGTGACGTCTGACGTCCAACACATTCCTGTTTGCCTCTCGAAGTTCGCGTATACTCTTCTTCACAACGCTACCTAATTTACCCCCTTTTCGTCACGCCGAGATCATAACCCCTTTCCCTCTATGTTCTATGTCATTAGCCTCCCTTTCCTTATCCTCTTTTCCACTACCTTCCTCTCCCTTGGGTGTAACATGATTCTCCTCATGGTCTTTTAGCATCTTCTATACTTCCCTTTCTACCACTATCCTTCCGCACCTTACCTTTCTTCTCGTCCTCGTTCAGTTTAATCAAATCCCCCTTCTTCTTGTTTATGTCAACCTCTCCACCAATAAGATAACCACCTCTTCCTCTTTTCTCCTTTCCTCTTAGGTTCCAAAATGCTATTTGCGCGTTGCCTGTTTGCATGACGCTTGAAATAATTTCCACTTTTTTTTTCTTTGGTGAGTTCTTTGCCATCTCGTAATGTGTTCCCTTTTTCCCCTACGCGCGGCTACCTCGATCACGCCTATCTTCTATCGTCCTTGCTATTCCCTATACCCTCAAACCTTTGCTTTCCTTTTTCTCTTCCGTCTTTCAGATACCTTACCGGGACTTAAATTGTTGACATATTTTCGTGTTCATTCAACGAAACTGATGTTGCTTCTGTTGTTTGCAATTCTGTATACGCATCCCCTTTCTCCGTATTGGTCCTAGGCTAGACCTTGCTGTTTTTCTGGTCGTTTCACCTATCTAACAATTCATAATTCTGCTTCTTCGTCAGTCTTCGACTACCGCACATGTTTCGTATCTTCAATTGTCGTCGGACAACACACTGACTCCTGCTTCTCCTTTTTTTTGACTTCAGATTACATTCCATAGTAGGCCCAACTAACCTTATACAACATGTAACCCCTTAATTATAAACTTTCTCTGGTTTATTCTTTTAATCCACTACAATATTGCTTCCTTTTTTCTCCTATTATTAATAACATCTACTGAAGAGCAAACATAATCTACATTCCCATCCGAAGTTATAAGTTTCTACCTGTTTCCGATTACGCTCCTGTACACTCGGTAACCTTCCGCGTTAGAGCATGGCAAGATCTTTACCCTCATAAGCCTTCCCATACGCGTTTTTCCGTCTCTTTACATCCTCCCACCGAACCCCCACCCGCGCATGTTAATCGCGTTGTCTTTTCTTTCCTTTCCCAGGGTCAGTCCTATGTTATTCAATTCCTAAGGAAGCTTTCCTTTTTTCCATTGTTCACTCCCCATCTATCTCTCTGTCCTTCGTGAACCTCTGATTCAGCCCTTTCCTTTTACCGTTTGCTCTGTGTCCATCCGATTTATTCCCCTCTTCTTCCTCTTCCTTTTTTCTTATCTCTTACATTTTTTGTATAAATCAACACAATTACGCGCTTGCCCCTTCCCGTTTGTAAACCATTATGTTCTTTTTTAGGGATTGAGCTAGAACCCTAAGTGAGTTTTTCCACTTTTGTTGCTTACGTTCCCATGGAGCCCGTACTACTATCTTACCTTTCCGTCTCGCAAGTCAGAGAACTACTCTCTTTGTATCCTATCAAAACCTCTCAGTAGCCTTTCCGTAGTATTTGCCTTCTGTTGTTATATCCAAATGTACCCGAGATTATTGTTTATCTAGGGCATTCTTTCTCTTTGCTTCCTATGTCATACACAATCCAAGGTACTGCCGTCTCTGTTTTCTTTTTTATATCTTTCTCGCTATACCCCCTTGCCTTTTTTCTGTTAAGCAGGTAGCAATGTACCTCTGGTGTCTAGCATTCCTTGTAGTTTCTATCTCCGCTAAACCCTCTTCTTTTCTCCGACGCGTCTTTCCCGCAGCAATAATATTAGTATTTCCTTTTCCCTTCCAATTGTACCCAGTTTCCTGTAGTTCCAACAAATCAGCGTAATCCCTTTTCGGTTCTTTTCGAAATAAACCCGAGTTTCCTCTTACTTTTCTCCCATTTTATCTACCTTCCTTTTCGGGAACAGTGCGCATTTACTTGCTCTTTCTTATACATGCTATCTTATTACCTCACGCATTCGTCTTTCTTTACCTAGTATGTCACATACCTCGCTTTCCTTTATGGAGTTGTCTTTACTCATTAACTTCTCTGGCTTCGCTGTGACATACTTCACCTGATGTTTCCGTTACAGCTCGCTTTTTCAGTCCCTTTGTCACAAAGCAGGTTTTCGGTACTTCTTCCGGTTCATCATCTCCCCATTCATCTTTCTTAGCCTCTTTCGTCCTTCCCACTTTTTCCAGGCTCCATCCTAACGCGAATTTCTATTCTTTTTTACATTCACCTTTACTTTTCTCTTTCCTTTCTTCAATAACCCCTCACTACCTTCGTTCTTTTTACGCAGTTCAGAGATTCATATCTGTATATACTCTTCTCTTTCGCTTATCCGATCCACATCATTCATTTTTTCTTCTCTCAATTTTTTGGAGTGTTCTTTTGGGAGGCACACCCTACTTAAGTGATGTTTGTCGTCCCCACGATAACTCCCTCTTGTTTCCCGACCATGTACGTCCCTAGCCCTCCTTACGCTTTCGTTTTTGCACTTCAAACCTCTGTGTGCTCCTTCCCGCTCAAATAATTCTCCCGATGTTTTCTGTATCATCTTATCCACTTACTTTTGCGCTTAGTAGAAATGATGGTAACTCCCCCGTCTGATCTTGCCTTCGTACAATTTAATACCATACGCTTTCTTCCCTCCCAGTGTCTTTACGTCGTCCTCCTAAAACCTTACTCGTCTGGTTCGTTTCCATCCCACCCTCTCCTCACCCTTTCCTGTTTCTATCATCACTCAAGCATATCCTTGATACTCAGTGCCATTAGGAATCCATTATCGAAATGCAGTCATATTCCACCCCTACGTTACATGCTCTCCCATGACACTTATTAACTTATCCCCATCCGGATGCTTGTGTTCATTCGTTTCTAACCACCTCTCCTCACGGATAAGGTTGATACAGCCTTTTGTATATGGGTAAGCATAAACGACGTTTTTCTTCCCTTGATTCGGATCTGGCCTTCATTCCTCATGACTTAGCGGGTCTAACCTCGTTCTATTTCTTTCGTCTTATCTTAACGCAACTGTTCAGAATCTACATCTAATTGTCTTTTCTCCTCTTCCCTTGACAATCCCACTTCCCATACAGATTTCACTTGCTCAATGGTTCTCCCTTTTTTGCTTAACAAGCTCTGCTCATTTGTTTCATTTTCGTGGACTAACTTTTGATCCTCATCTTTTTTCCTCCTAAATTCATTTTTGTGTTTGGTCTCCACCCAAGTTGTTTCCTTGGGGTTGTGTCTTCTTTTTTATGGTTTTTTACTCTCCACACACGGGGGTTGAGTGTTTTTCTGTTTTGTTCTAGGGTTCTGTATGGTCTTACAGTGTTTTCGGGTTTCTTTTTATTGGTCGGCTGCT

	[charset m3]
Nothura_maculosa          ------------------------------------------------------------------------------------------------------------------------------------------------------------------------------------------------------------------------------------------------------------------------------------------------------------------------------------------------------------------------------------------------------------------------------------------------------------------------------------------------------------------------------------------------------------------------------------------------------------------------------------------------------------------------------------------------------------------------------------------------------------------------------------------------------------------------------------------------------------------------------------------------------------------------------------------------------------------------------------------------------------------------------------------------------------------------------------------------------------------------------------------------------------------------------------------------------------------------------------------------------------------------------------------------------------------------------------------------------------------------------------------------------------------------------------------------------------------------------------------------------------------------------------------------------------------------------------------------------------------------------------------------------------------------------------------------------------------------------------------------------------------------------------------------------------------------------------------------------------------------------------------------------------------------------------------------------------------------------------------------------------------------------------------------------------------------------------------------------------------------------------------------------------------------------------------------------------------------------------------------------------------------------------------------------------------------------------------------------------------------------------------------------------------------------------------------------------------------------------------------------------------------------------------------------------------------------------------------------------------------------------------------------------------------------------------------------------------------------------------------------------------------------------------------------------------------------------------------------------------------------------------------------------------------------------------------------------------------------------------------------------------------------------------------------------------------------------------------------------------------------------------------------------------------------------------------------------------------------------------------------------------------------------------------------------------------------------------------------------------------------------------------------------------------------------------------------------------------------------------------------------------------------------------------------------------------------------------------------------------------------------------------------------------------------------------------------------------------------------------------------------------------------------------------------------------------------------------------------------------------------------
Eudromia_elegans          CGCAAAACCTTTCCAGTCTCAAAAACACCGATAATATCTATTTACACTACAAAATCAAATACCCATCCATCTAACACCTATTCCACCCTTGCATACCCCCTCCCACATCACACCTAATCAACCTATCACATAACCAAACCCAAAAATCAAATTAATACCCACCTCGCAACACCCCCCATCAAAACTCATAATTACCTCAAAAAAAACTGCCTACCACTCCGTCATACACTATACAATTTCTTTAACTCAATACCCGCACCACTATCACTAAAGCCTAACCTCAAGTCGAACCATCAACCCCACACAATATTGATACCACCAAACTTCTCAACACAACTCTACCTATAAACTCCAACCTTCACTCCAAAAAATACCAAACGTCTACACCTATTCATGCAACCCAACCCACCCAAAACCAAAACACACCTAAAACTAAAACTTCCCGCCATGCAAACCCCCTACATCAACCAACATCACGACCAAAGCGTACTATAATATCACACAATCTCTCCTAATCACTCCCCCCTCCACCTACACCTACCCCAACAACATTAATTCAACCCGCACCTTCAACCATAAACCAACTCAAAATAACCCCAATTAAACCCCCCATTCACCCCCTTTCCAATATCCACCTTTCATTTTTCCTACCCCTACTTACTCCTAAACCTCCATTCAATATCCAACAAAACCCCCATTTATTAACCAATCCACTCCCATCCCCCATCTAAGATACAATACAATTCGAACTTATCAAACCACCACATAACCCAAACTCTATACAACAATTCTCTATCCCAAACACCTCCCCTACCCCACAAACCTTCAACCAACTCACATACCACAAAAATCCCCTCACTACAGCATTAAACCACTTTACTTCTAGACTTCCACACACTTCAACTCATCAACCCTTTAACCTTTAAAATGTAAAAACAACCATACCCCAACCATCACATCCCATCCACCTATTCCTTCTAACCAAATTCATATAACCTCAATACTTCATTTTTAACCCACCAAGCCCTCCACCATCCCCCCACATCACCTCAATTCACCTCTCCCTCCCAAACCCTCATTAATCCTCTACTATAAGACAACCTCACCCCGATCTCTTACCCTATCCCACACCTAGACAAACACAATGACTTCTAACCCCATTCTCCAAACTCATATCCTATATACAACCCAAAATATCCTCTATAAACCCCATCCTCTAATAAAAACAACAAACACCATCCCCCAGCAATGACAATCCAACGCTAACAAAATCCCGACACCGCACCATTACCACGCCCAATCTTCTACAACCCATTCCAACACAACTTCTCCCCAATCCCAATAACCTAAATCAATTTCTTAACCTCACAATTACCCCTAACATAACTCTCTATACAATATAAATACAACATATACATTCAATAATGAATTCCACCATCACAATAACACACAACACCCCACACAATATTAACACCAACCCTTCACACCCACCCAAACCACACTAAACAAGATCATAACCAGCCTAACACTCTTTTTCAAAGCCACCTATAACATATTTCATACACCACCCACGACCCACTTTAGCTTACCCCTATTTAACCCCCTACCATCCTATCATTTCAACAACCTCACCCTTTATCCTTCCAACACCCACCATAACACACTCCAAACCACAGACTACAACCTCATCTCAGCCCATCAAATACCAATAACCTTCCCAAAGCTACACGCATAAAACCCAATCTAACCACTCAAAAACAATCTCGAAACCCACCCACCCCACACTCCAAACAACACACCACCCAACAAACCTTTACCGGCCCATCCCTCAACAAAACACGCAATAAATTCCTCATAATCATACCCTTATTCATTCCCTATTCATATTACACATCCATACCACCTAACCCCACAACCATACCTTACAACCCACCCAACATACCTATTATCACCAATTAACCACTGTCTTAAACCCTACTTCCAATTCCACACACCAACCCCCACCAATCCTCCCAAACATCCCACAAAAATACTCCAAAAACTAACATCGAAAATACTCGCTCATCTAATTCACTCCCCAATAACAACTACCCCCGACTCCATAACATCTTCGACTCTCATCACTAATTCTCTCCCACCCTTACTCACAATTTATTATTACCATCAATCTATCATCCCACCTCTCTAAATTACCCCATTTAATCTCACTCCATCACCACACCAACCCATCACTATTAAATCTCCCCCATATCCAACCCCAAACCCTTCTACCATATTCATCAAACACACTTACTCAACTACCCCTCAATCAACTGAGAGAACGCTGAGCCTTACACACTCACCATTCACCAAATAATTCCAACCACCAACTTAAAAACAAAAAACACCCTAACAATACCAATTCCTACTTCCAAAATACCCCCATATCTATACACAAACCGCCTTTCCACACCACTACAACTACGCCTCACAACCCCTACTATCTCATTCTAACAGCTTTCATAAATACCCCTACTTCTCCAATAAGCATCACAACAAATTATCATCATTCCCTATACACTAAAACCTTTTCCACACAAATCTACTTCTCACCACCAAAACAGTTCCTTTCCCTTAACCCCTTTACACTTTCACCAATACCCAAAACTTCTCCACCCCCTAACACTACACACCCCCTATAATTACCACACACCCTAGCGAATCAATACACAAAACTTCACTGCACCCATCATCACTCCCACAACTAAACCCCAACCACCAACAAATTTTCCCGTACTCATATCTACTTACAAACTTCAAGCGACACCTTTCCCCTCCTATGTAACCCCAACCCAAAAACACACCCCACAATTCACCCCCCTTCAATTCCCCACCCACACTCCAATCCCCAAAATTCAATTCCTACTATAAAAAACCACCCAGACTCCACCACTACAACACTCTCCCCACTGACCAAAACAATCTCAACACCATATACAACCACACACTCACTTTACCCCCCTCCAATAACCACACTTCATCAAACAGAATACCACCAAAGCTACCCCTACAATATAATCCCCCAATACCCACAAAACAAAATCCATACTACACTTACTCCATATCCCTCTAACCCCTCTATCATTCTAACCATTCATACCAAACCCCATCACATGAAACACATCCACATAACCACACCACTACTAACCTACCTTCAACCCCAATCCCCATCCCCCTCTCTAACCACTAACTTACATCAATCCCACCATCCTATCCTACCTCATCACCACCCCTTACACCTCCCCTCATCAACTCCCCCTTAACACACCTTCCAAAATTCCCCCCAAAAACCAAAATCACACTCCGCTCCCATAACAGACCATCCAACATTCCCCCAATATCACATTCACCGCAACACCAAATCCCTCATCCCCCCAAATTAATCCACCTCCCATCCCCCCAACAACCAACCCACAACCCAAAACCACATTTACCCCCAAACCACACCACTCGCCCCCTCATAACTAACTTACAAGCACATACACCTAACCCATAACACCTTCAAACTACCTCTACACACCGCAATACCTTTTTCAGACTTGGTGAGATTGTGTTGAATGGGGCTGGTAGGGTAGGGTTAGTGTAGTAAAGGGGTTTATTACTTTTTGTGGTAGTTGTGGGCGATTGAGGGATTGGGGTTGGGAATCGTTTGAAGTTTAGGGGTGGTGGAGGGTGCGGGGTAGGATGGTTGAA
Crypturellus              CACACCACTTCCATCACTTGTCAAACTTCGACAAGTCTTCGGAATATGATATATCTAAGTCAAAAACTTTCATCCATACACGTCACCTTTACTAACACTAAATAGCGACTTCCATAGCAACCCAATACTTTAAACAGACATACCCACCAATCCCACTTCGACCACCCAAACCTCCACGCTTAAACTTATTACTACGCCAAAAACATAAGCCAACCATATCACCAAATCCTAAACAACTTATTCACAACATCACTAAAGCAGCCAACAGTAACGCTCAATTCCATAGAAAACCCATCACCCAATATGACATATTCGCCACCAACATTTCTAGACCAAACCTATACACAGATCTTCCCCCCTATCCCGTAACTCACCACATACTCGAATCCATTTACAAAATTCAACTCATCCACCATCTAATAACATCTACAACAAACAATTCTTCAAGTACAAGCCTTACCACACCACTCTGCTCCTATCGATGCCAAACAACATCCCCCCACAATATCCCCCATCCACTCCTCAAATCACATACACACACCCAAACCATATAAATACAATCCATATAATCAAACATAAGCTAATTCAAACCACTTCCGAGAAATCTCAACACCCATCGCTCCCTCAAAGCGCATACCACCCCCTCCTGTACCTCATCTACACCTAAATAACCACCCAATCCCCAGACGACTTACAATTTAACATCCATCCCACCTATTACTTTTACTTAAAAGATAGTACAACACATATATACCATACCACCATTCATCACAACCTATAAACAAAGTCCYTATCCACTACCTACATCCTCCAATAATCAGTTCTTACCCCAACTTAAGCATATCAACAATTTCGAAACACATCTCCCGTCCTACTTCACCCAACAGTACGCACACGCTTCTACTTTCTCACATTACAGCTTCCAAGACCCAAAAGAAAATACTCTCAACCCACCCAACACAACCCACCCACTTCATTCAGCCATATCTCCACAGTCCTTACACCCCACCTATCTTCATTTTCCTTCCCCACCAAACCCTTATAAAATTTACATACATTACCACCTCACAAACTTGTACCATTACCCCACCAGGTCGTTACCTTATCCCAATCCCACAAATTACTCAACACCCAAACTCAAACAATAATTACTAATTCCACACCCCAAATTTAAACCAAACACATAACTCAAAAAACCCTCTATAACCCCAAATAACAATAAAACCTAGCCGATATCATCCCTCAATGATCAAAACTCAGTATTATCACAGATCTAACACCACACCACCACCCTGCTACTGCGCCTATAAATCCCACCAACCTAATCCTACATCAAACCCACAAACTCTAATCGACTTACTAACCCCACAGTTATCCCCAATATAAATCAACACAAATACCGAATCTCATATATACAACTAATAGTATACTCTACCAACAAATCAATATACAACATCCCATTCCAAATTTGCTTCAACTCCAATCGCCCATACATATTAAATTGCATAGCATCACATCCAGCCCATCAGCTTAAACCACAATTATCTCCAGCACGTAACAAAAACACACCATAGCCTAACTGAATCAACATACCTATACTCATCCCTCATTAATATATCATGATGCTTCTCTACATCCATCCCCCTCCGCAAACCGATTAGCATCCCCACTCACAAGCCACATCCCCACCCCTACTTCCTACACACCCACAGCCTCTACCTACCATCGTTTACAAAACTTAACCTACTCCACCAAAAACAATACTAAAATCCAGTCAACCCACACTCAAAATCAGCCATAAACCAATTAACCACCACCAATACACTCTTTATCAGGCTACACAACCAGCTTACTACAACCCTACCTCTACCCCACCGCCACCACTCACCCCCTCCCTAGTTACTTACTTTCTTAAACACGTCTCACAACACCTCCAAAACATACATAACCCGCTCAAACCAAACACCACAAATACTACCCCAACACACTCCCACCAACTACTACCAACCTTTCCAACCAATCTGCCAAACACAATATTAAATTAACAGCAAAAATTCCTCCCCGCTCCATCCAATCCACATCAACAAATACTCCCCAACCCACCACCATCCAAAACCCCACCTATCGAACACGCCCACCACTACAAACAACCCCTTACTACCCCACACCCACTTATCTAACACTCCAAGCAACCTCACCCGAATTTATCCCTGAATCACCTCAACCCATCTCAGCCAAGCTCCCCTTACAGCTCACCTCACATATTCTCAATATCGCTATCAAATACAAATCTTCTATTACCTCACCCTTACCTCGATCCTTACTAATATCACCAAGCCCAAGAATCGATATACCATTTCAACCACTAATACTATACTACAAAAATTCCCAACAATACATCCCCCCATTCCCAACCCATTTCCCCACCGAACCACCTTCCACTCTCCCACATCACCAATACAAACCCACCCAACCGCCACCAAGCCATCTAAAGAACACCCACAAACTACCACACACCAACTACGCTTATTACCATCTCCCATCTACATCCTTCGCATGTCAAATAACTCACTCCACAAACCCACATTTTATCAAAATACCCACAACACCACTCAAGACCATTCCGTCCCCTACAAATTACTAACCCTTCCTGACCCACTTCCCTCATATACCACCCACCACCAACACAAATACCCACACAGCAACAAATACAGCCCAATTTACCACCTCACCAACACTACAACTTAAAACTACCAATCAGCTATTTCTACCAAATCCCAACTCCCTCGCATCCCCCAACAAACTTTGCTCCAACTTAGCAAAATCCCTATACCAAACAAACCAACCTTATATTCTAATACCCAAACTTACACCCCCCATACCACCCTTAACACCTAACTCCCCCCACAAAACCCTATTAAAACATCACTACTAAAACACCAATCCCCCAAACTAAACAAACACTATACCCACATACAATATTAAATTCATTCTATATCCTACCAAACGCGCAACCTTACCCAATTAAACACCATAACCCTCGCTATCCCTCCCTAAACCTCAACCCTCACCTGATTGCATTACAGCCATTACTCTCACAAATCAACCCCAACTCTCTCATACCCCAGCCGTTATACTAATAACATTACCACACAACTCAAAATCAATTCACTAGATAAACACCACCTCGACCCTAACCCAAAACCCCATCTCCCCCCCCAATTATCAACCACCACTCATCGTCCCATCCAACCATATCCCACAACCATCCCCCACACCCCCTCCCCCTGAATCCCCCCCAGAACCAACCAAACATCTTATTCGAAAAACCAATCCCACCAACCCCCAGAAAAGCAACTAACTCTACACTCATTCCCCATCCTCCTCGATCCACACCTCATTCCCCCATACCACCCAATGACTCCACCCCCCACCTTTCCTCCAACCCATCAACAACTTAAAACCATACCCCATCTCAAACCACATCTTCCACCTACACAAAACCAACCCCAAAACAAAATCCTCAAACATGCAACACTTCCAACCTCCCTCCATATCCAACAACACT--------------------------------------------------------------------------------------------------------------------------------------------------------------------
Tinamus_major             TACACAACCTTTTTAGATTAATAGATATCAACAAACCTTCCCCATACTATTTACCCAGTCCTAACCCTACAACCTACACACCCCACAACTACAAACACCACACACCAGTACATGCAGTCATTTAGTTAAGTAACAAAATCTAAAAATCCATTTCATGCCCTCCAAACAGCACATTTCACAAAAACCCATAACTCCCCCGAATAAAACAACTTGTTTCATCACCAAACTCTAAACTACACACTCTCAACGCCACCTACACAATATACGACAAAACCCAACCCCAAACAAAATCAATCGTCCTATACAATATACACACCACCAACGATCTCAATCTCACCCCACATACAAACTCTTACCACCACCCAATAACTCATCACACACTCAAATCCACTCACACAACTCAACTCACCAAAACTTTAAACAGCCTCATAAAAAATAACCTCAAGATCACAAATTATACACAACTCCCACGTTCCAATAGGGAACACACAACACCCCCCCGCAATACCTTCCCTCTATCCACACAATAACCAACTTATACCTAAATAACACAAATTCAAATTACAAGCTAATTCGTAAACCAAATTAAGACATCCCCAAATAAGCCCACAATCCACCATTCTTCCAAAACTCATACCTTACTTTCCCCTCTATCACTCACCTCTAAACAACCACCCAACACTTAAATAATACTCGTTTTATTAATTAAGTCATCCCCAACTCCTATCCATACAACGCTACAACATATATTCATCTAACCACCGCAAAACATAATCTCTATAGTTAACTCCAATATACTACCTATATCCCATTTGACTTCAACCTTTACCCAAGTCATACACAACAATCACTCCTAAACTAGTTTTTCACCTCACTTCACTCAAAAATCTATACACATTGCAATCCCTCAACATCCTACCCTTAAAAACATAAACAAAATTACACCCCACTCATATAATTTAATCCATCCACCCTCTTTACCCAACTTCACCCAACACCAACACTCCCTCTTCCCTTAATTCACCCTCCTTTTACACCCTCACAGTATTCATATACACCATCATCACATAAACCCATATAAACACTCAGTCAAATAAAGATTCCATCCCTATTGCTTTTACCATTCTACACTCAAATTCAAACAATAACTATTAACCTTACACCCTAGATTTACATCACATACACAACCCAAAATACTCTTAAAAGCCTCACACCACCACAGAATCCTATCAATATCACTACCCAATAACCACTACATAACATCAATACGAACCTAATACCGCACCACAACCTCACAAAAACATCCACAAACCATACCAACTCAACCCTGCCACCAATCTCAAACTCCTAATCACATAACCCACTTTACAACCACTCCCGACATAACCCACCGTAAACGACCAACCTTATCTAAAAATTTAATAGCACACACCTCAATTATACCTACATATAACAACCCATCCAACAAAAATATTACTCTCTGACCTCTACCTCAATCACAACAAACAAAATCACAACCAACCTACAAACTTCATCCAAGAATCCCCACAACACAAATCTTACTCCTTACACACTAAAACCAAAACACAATCCACATAACTATCCCCCAACATCACATAGCAATATCATTATCCAACCACACCCCTTCTCATCCCGAAAAATGCCACCATCCGCAAACCACAACATCAACACAACTTTACATACACCAACAGCTTTTTAACACCAACATTTATAAAACTCAAAACATCTCACCAAAAACAACACTATACCCCGATTACCCCACATCATATACAATACACCAACCAACAACCCCCTGACACCATACCCCTCACCAAACTACAAATCCTACCCCAAATAACTACACCTCTATCCCACTAACACCAACATCATCCACACACCTCACCTATCCCTCCAATCACACCTTATAACCCTCCCAAACCACATACGACATCTCCAACTCAAACAACACTAACCATATTTCCAAATAAACACATCAATCACAACCAACCAACTCAAACACTCAACAAAACCACACAACAAACTGACAAATAACACTCCTTCTCACCAAGCCTACCTCACACCGACGACGACCCTACATCCCACAACCCTTATAGCCTCCATTAACCGGAACCACCCACCCCCACAGATAACATCTTACCGACAACTATTCAACATTTCAATACTTAGAACAACCCCGCACAAACTTACATACATTTCATCCCATTTTACCGCTAAAAAGTCCTTCCTATATTCCACCACAAACATCTCTATCGTAAACACAAGACAAATCCCTTCCACCCACCCCCAATCAACTTAAACAACACCAATTCCAAAAAATCCAGTAACTAACGAACAATACCAAAAATCAAACTTACATCCCTCAATATTTTAGTCATACAACCCACCACCTTCGATAAATCCCCACGCCAAGATATATATCGTCATTCCACATAACCAACATTATCCCCCCCGACCAATTTTGCATCTTTCATACAATTCCCGCAAACCCCAACGCTCACCCTACAATCACCATAACCCATCACCCACACCTTTCGCACTCTAAAACCTCTTACCTACAAACATGTTTCACACCACTAAATTAACGACATCACAAAAACCTAGTTATTCTCCCACCCACTCCCAACTTCTCCTCACCCCCCATCATCCCACACCCTTCACCACCATCGCCAACCACCATACAATAACACGCATATCCCCGCCACACACATCACCGACTCCACGACTCAAAACTACCTATCAGTAATTTCAACCAATCTTAAACCACTCCACAACCTTCAACTA-CACCCAACAAATTTTTTATAACCTCAACCCCAACTAAAGCAACTCTATATCCCACCACTCACCCTAACACACACACTCCTACGCCCAAAATTCAACTCTCACCACAAAATCTTCTCCGAACATCCCTCCCAAAACATAAATCCCCTAAACCAAATAAAACCAACCCCTCCTCCCACTCACACACTCATCCCACTCCCCACTACCACATTCAATTTATCAAACCACATATCAACAACCCTATACCCCTTCTACCCACTTAGCATACTCCCAAATAAAATCCCACCCCACACATCCACAATTCACCTCTCATCAACTCAAAACTTATCCAACCCAATCTAAATACCATTAAACAACGAAATTTCATATTATCTCATAAACACCACCTCAACACCAACCCATATTCCCATCCACCACTAAAACTACAAACCTTGACACAAAACACCATTTCAATCTACCTCACCACCATCCTCTACACTCCCCCTCACTAAATCCCCCATAATACCATACCTACACACTACTTAAATAACTAATTCTCCCATCCACTAACAAAGCAAATAACCCAAAACCCCTCCACCATACCCCCTCACCCACCTCCCAACCCCTTACATCCCTCAATTAATAAACTTAACACCCCTTCTGCAACTCCTTAACACTTCAAGACCATACACAAACCTAATAAACATCTCCCATCCACCCATAACCACCACACAAACATATTCATCAAACACGTAATCTTTTCAAACCTCTTCACTGCCTCACAACACTATTGTTAATCTAGTTGAGAACAGCGTGGGTGTGTTGAGTTGGGTGGATTCAGGGTAGTAGAGGGCTGCTATGTGATTTGTGGTGGTAGTGGGTGGATTGTGATAGATGATTAGTTGTGATTTGGTGTTAGGTAGTGATAGGGTGGGTGGGGAGGTGATGATGAT
Megalapteryx              ------------------------------------------------------------------------------------------------------------------------------------------------------------------------------------------------------------------------------------------------------------------------------------------------------------------------------------------------------------------------------------------------------------------------------------------------------------------------------------------------------------------------------------------------------------------------------------------------------------------------------------------------------------------------------------------------------------------------------------------------------------------------------------------------------------------------------------------------------------------------------------------------------------------------------------------------------------------------------------------------------------------------------------------------------------------------------------------------------------------------------------------------------------------------------------------------------------------------------------------------------------------------------------------------------------------------------------------------------------------------------------------------------------------------------------------------------------------------------------------------------------------------------------------------------------------------------------------------------------------------------------------------------------------------------------------------------------------------------------------------------------------------------------------------------------------------------------------------------------------------------------------------------------------------------------------------------------------------------------------------------------------------------------------------------------------------------------------------------------------------------------------------------------------------------------------------------------------------------------------------------------------------------------------------------------------------------------------------------------------------------------------------------------------------------------------------------------------------------------------------------------------------------------------------------------------------------------------------------------------------------------------------------------------------------------------------------------------------------------------------------------------------------------------------------------------------------------------------------------------------------------------------------------------------------------------------------------------------------------------------------------------------------------------------------------------------------------------------------------------------------------------------------------------------------------------------------------------------------------------------------------------------------------------------------------------------------------------------------------------------------------------------------------------------------------------------------------------------------------------------------------------------------------------------------------------------------------------------------------------------------------------------------------------------------------------------------------------------------------------------------------------------------------------------------------------------------------------------------------------------------------
Dinornis_robustus         CCTACAACTACCATAGTCTAATAAACATCAACAGAACCTTACCATATCACAAACCCAGTTCTACCCCGACCACCCACGAGTCCCATAATTACACATACAAACCCACGACAAACCCCACAGCACAATAACGCAAACAGTCGCACAAACTGACCCAACCCCCTTATTCCAATCCACCCCACAAGAACTAACAAACAAACCAAGTAAAACAGTCAATTCTACCATCACACTTCAAACAACCCACCCTCATCTACAGCAACACAACAAACAACAAAACACAACCTCAAACCCAACCACTGGGACAATACAATCCACTTCTCGTCGACCCATCCGCAACACACCTATATACCAACCCAACCACCTACTCCACAACATACTTCACACATACACTCACTAACACAACTAAACCAACCAAAAAACCAAGCAGACCCACAACTATACACACCACCAAAATCAACTCTAACACCCTAATACACACATAAACAAAACGAACTACACCACCTCAAAGCACCCTCCAACAACCCTTCAAAAAACACCTACACAGACAAATCAAACTTACTCAAACCCCATCACAAAGCAAAATCTAAACAAAGACACACCAAAGCACACCCAACACTAACTAAACCTCCAAAACTCACCACGTCCTCACCTCTCCCACACTCCTATTCAACTACCTGCTCAACTCCCAAACAACACCCACCGTGCCAAGCGATTCACCTCTCCCCTCGACCCAAGCAATAACACATGCCATACCTAATAAACCACCACACTCCCAAAACCTTATAAAAAAACCCAACACGTTGTCCGCTTCCACCGCTACCCAATCCTTCAATCAATACCAACATAATAACAACTCCCAAACCAATTCTCTAGCACGCACCACCCTTAAGCTTACACCCACTACTACCTCTTTCCAACATAACCTTCAAAATCCAAACATAAACACGGCTAGCCCATTCAATACCCTCCAACCACCTTACCTAATCAAATGCAAATAACCTCAGCACTCCCCACATATCTAAACCAATCCATCACTAACCCCCTCTATCATCTAGCTACACCATTACCTCACAAACCTGAATAACCACCCCATCATTTTAAGACATTATCCCAATAACTCCCACCAACACATATTCAGACCAAAAAAACAACCCCCGACTCCATACCTCAAAACTATACCCCACATACAACCTAAAACACCCTCCATGAACCCACCCTTCCAAAAACCTTAATAAACAACACCGTTCTCCATCGATGATCTAACGCCAACACAATCTTAATGCCACACCGCTCCCGCACATAAAAACTCAAAAATTATCTAAGCCTATTCCCATTCCAAATCCAGAATTACAAAACACATCTCCAATCCTACAACCGATCCCATCAAAACACATTGCAAAACCCTAATGCAACCCATAAACCCATCCATACTTTTCACCATCGCAACCCCTAACAACATCCCACCTTATATCCCCACCGACCCTCAACTTCCACTCATACCAAGCCATTCAACAAAACAAGCCACCTCAGAACCCGATCAAACCATGCTCCCGACACAGACCCTAAACTCAAAACAACTCACTCACGCTTACATATACCTAAATACCAAACAACTCAACAACTCCACATCTCACACCCCTATTCACAAATCACGAACAGGAACACACCCCATCACATAAACCACAATTCCAATACAGCCCCTTCCATACAAGCAGCCCCCTCAAACCACAGAACAAAAACTTAAACTCAACCCTACAAAAATAACTCTAAAACCTACCCACCCCACAACCCAATGAACAAATACCCCAACGACCAACCATAGTTAAACCCCCAACCAAGACACACGACCCACCTCCCATAGCTGCCCACTCACTTTACTATAACCAACACCAACCCCCCTAAACACCTGTCCCTCCAAACATACCACCCAACCTACCCAAATCACATATACCCAACCCACCCTCAACAACACAAGACACACCCCCAATTACACACACCAACCACGACCAATCCACCCTAATAAAACACCAAATCACCCCTAACATCGAAAACAAAAATACCCACCCACCACACCCACCTCCCAACAGCAACCACCACACAACACACCATCACAACAAACCACAACAAGCAAAACCATCTACTACCATCAACAACTCCACACACACCACAACCCATTACCCCCATCTCCGAACCAACCCTACCCAAGCCCACACAAACATCAACTTACAACATCCAAATTAAAACTTACACACACCTCAACATAAAAACCCATGACATAAACACCAAGCAAAACCACTTAACCCCTCCGTCACCACAGCAACCAGTTCCAGCACCAGACAAGACAAAACCAAATAAACCATATCAAACACCAACCCACAATATCCAAAAACCCCAAACAAACCCGCCGTCACCCCCAATAAATTACTATATCAAAATACAACCCACACTTACACGTCAACAGCACTACCCCACTTAACCATTACCGCACCATCGACATGACAATGACAAAAATCGACAACAAATCGAAAAACATGCCAACCAATAACATAAAAACATCCCATGATAAAACACCCCACCCACAAATCAACCCTCCACCCAAAAACCTACAACACCTCCCAAACCAATCACTTCCCATACACACCATCAGACCTTTCCAACCCCCTAAGACCCCGCACCACCTACCTCTAATACTAACCACCACACGTCCATACACACAGCTTCACCTCCAACACCAACAACACCACACCCAAAAACTAACGCTCAATAAACCCATCCGCTCCCACATACCCCCGCGCCCCACGGATAACGTCAACCATCTATCAAGACACAGCGATAAAAGCCCTCACACCACCAGAAACCACCCTCAGATCTAACCCTCACACAGTCATCCACAAAGTCTAACTCCTAACAAAAAATTTCTCCAAACCATTACTACCACAATACCAGCCCCATCAGCTGAAGAAATCCCAACCCACCTCTCAAGCCCAAACCCACTCCACCCCCCACCACCAGCCACCCCTCTCCCAACAACAAACCACCAACACCACCACTTTTCCCCAATCCATCTCCATCCCACACTCACGTACAAATCCACTTACCATAAGACCATCCACAACCCCCCCTAACCCCCAACACCAAAATCCGGACTCCTTCCCGTAAAAAAAACCAACAACACTCAACCAACACCAAATCACCTCTAACCCATATCCCCACCCCCAACCACAACCACCAACCACCACAAAAAACACTATCTCACCAAGCCCCATGGTAAACCCCTACAAACCCTCCCACCCAACCTCACGCAGCACCCCTCAGGCAATCCACTCAAAAAAACACCACCACACAACACCAAAAAAACACCTAACCGACAACTCACTCCATACCTCTCCCCCCCTACAACTCAATAACCTACCCCTCTCAACCAATACACCCACTGCCCACTTAACAACCAAACCACACATCAAGACCATACTCTCCCTCAATCAGAATCCAACACATCCCTAAAACAAACACACAAACACCGTCCCCGAAGCCGACAATCTCCCAACTCCCCCCAACACCTCGCAACATCCTTTCTAGGTTTGGTGAGGCTTTTTTGGTTAGGGTTGATGGGGTGGCTTCTGAACGATAGGAAGTTGCTGTGGTTTTGGTGGTGGTAGTTTTACAGGTGAAAGACGTTGTTGTGCTTTATTTGAAGTTTAGAAGCGTGTAGGGGTGTGGAGTAGAATGGATAGG
Dinornis_giganteus        CCTACAACTACCATAGTCTAATAAACATCAACAGAACCTTACCATATCACAAACCCAGTTCTACCCCGACCACCCACGAGTCCCATAATTACACATACAAACCCACGACAAACCCCACAGCACAATAACGCAAACAGTCGCACAAACTGACCCAACCCCCTTATTCCAATCCACCCCACAAGAACTAACAAACAAACCAAGTAAAACAGTCAATTCTACCATCACACTTCAAACAACCCACCCTCATCTACAGCAACACAACAAACAACAAAACACAACCTCAAACCCAACCACTGGGACAATACAATCCACTTCTCGTCGACCCATCCGCAACACACCTATATACCAACCCAACCACCTACTCCACAACATACTTCACACATACACTCACTAACACAACTAAACCAACCAAAAAACCAAGCAGACCCACAACTATACACACCACCAAAATCAACTCTAACACCCTAATACACACATAAACAAAACGAACTACACCACCTCAAAGCACCCTCCAACAACCCTTCAAAAAACACCTACACAGACAAATCAAACTTACTCAAACCCCATCACAAAGCAAAATCTAAACAAAGACACACCAAAGCACACCCAACACTAACTAAACCTCCAAAACTCACCACGTCCTCACCTCTCCCACACTCCTATTCAACTACCTGCTCAACTCCCAAACAACACCCACCGTGCCAAGCGATTCACCTCTCCCCTCGACCCAAGCAATAACACATGCCATACCTAATAAACCACCACACTCCCAAAACCTTATAAAAAAACCCAACACGTTGTCCGCTTCCACCGCTACCCAATCCTTCAATCAATACCAACATAATAACAACTCCCAAACCAATTCTCTAGCACGCACCACCCTTAAGCTTACACCCACTACTACCTCTTTCCAACATAACCTTCAAAATCCAAACATAAACACGGCTAGCCCATTCAATACCCTCCAACCACCTTACCTAATCAAATGCAAATAACCTCAGCACTCCCCACATATCTAAACCAATCCATCACTAACCCCCTCTATCATCTAGCTACACCATTACCTCACAAACCTGAATAACCACCCCATCATTTTAAGACATTATCCCAATAACTCCCACCAACACATATTCAGACCAAAAAAACAACCCCCGACTCCATACCTCAAAACTATACCCCACATACAACCTAAAACACCCTCCATGAACCCACCCTTCCAAAAACCTTAATAAACAACACCGTTCTCCATCGATGATCTAACGCCAACACAATCTTAATGCCACACCGCTCCCGCACATAAAAACTCAAAAATTATCTAAGCCTATTCCCATTCCAAATCCAGAATTACAAAACACATCTCCAATCCTACAACCGATCCCATCAAAACACATTGCAAAACCCTAATGCAACCCATAAACCCATCCATACTTTTCACCATCGCAACCCCTAACAACATCCCACCTTATATCCCCACCGACCCTCAACTTCCACTCATACCAAGCCATTCAACAAAACAAGCCACCTCAGAACCCGATCAAACCATGCTCCCGACACAGACCCTAAACTCAAAACAACTCACTCACGCTTACATATACCTAAATACCAAACAACTCAACAACTCCACATCTCACACCCCTATTCACAAATCACGAACAGGAACACACCCCATCACATAAACCACAATTCCAATACAGCCCCTTCCATACAAGCAGCCCCCTCAAACCACAGAACAAAAACTTAAACTCAACCCTACAAAAATAACTCTAAAACCTACCCACCCCACAACCCAATGAACAAATACCCCAACGACCAACCATAGTTAAACCCCCAACCAAGACACACGACCCACCTCCCATAGCTGCCCACTCACTTTACTATAACCAACACCAACCCCCCTAAACACCTGTCCCTCCAAACATACCACCCAACCTACCCAAATCACATATACCCAACCCACCCTCAACAACACAAGACACACCCCCAATTACACACACCAACCACGACCAATCCACCCTAATAAAACACCAAATCACCCCTAACATCGAAAACAAAAATACCCACCCACCACACCCACCTCCCAACAGCAACCACCACACAACACACCATCACAACAAACCACAACAAGCAAAACCATCTACTACCATCAACAACTCCACACACACCACAACCCATTACCCCCATCTCCGAACCAACCCTACCCAAGCCCACACAAACATCAACTTACAACATCCAAATTAAAACTTACACACACCTCAACATAAAAACCCATGACATAAACACCAAGCAAAACCACTTAACCCCTCCGTCACCACAGCAACCAGTTCCAGCACCAGACAAGACAAAACCAAATAAACCATATCAAACACCAACCCACAATATCCAAAAACCCCAAACAAACCCGCCGTCACCCCCAATAAATTACTATATCAAAATACAACCCACACTTACACGTCAACAGCACTACCCCACTTAACCATTACCGCACCATCGACATGACAATGACAAAAATCGACAACAAATCGAAAAACATGCCAACCAATAACATAAAAACATCCCATGATAAAACACCCCACCCACAAATCAACCCTCCACCCAAAAACCTACAACACCTCCCAAACCAATCACTTCCCATACACACCATCAGACCTTTCCAACCCCCTAAGACCCCGCACCACCTACCTCTAATACTAACCACCACACGTCCATACACACAGCTTCACCTCCAACACCAACAACACCACACCCAAAAACTAACGCTCAATAAACCCATCCGCTCCCACATACCCCCGCGCCCCACGGATAACGTCAACCATCTATCAAGACACAGCGATAAAAGCCCTCACACCACCAGAAACCACCCTCAGATCTAACCCTCACACAGTCATCCACAAAGTCTAACTCCTAACAAAAAATTTCTCCAAACCATTACTACCACAATACCAGCCCCATCAGCTGAAGAAATCCCAACCCACCTCTCAAGCCCAAACCCACTCCACCCCCCACCACCAGCCACCCCTCTCCCAACAACAAACCACCAACACCACCACTTTTCCCCAATCCATCTCCATCCCACACTCACGTACAAATCCACTTACCATAAGACCATCCACAACCCCCCCTAACCCCCAACACCAAAATCCGGACTCCTTCCCGTAAAAAAAACCAACAACACTCAACCAACACCAAATCACCTCTAACCCATATCCCCACCCCCAACCACAACCACCAACCACCACAAAAAACACTATCTCACCAAGCCCCATGGTAAACCCCTACAAACCCTCCCACCCAACCTCACGCAGCACCCCTCAGGCAATCCACTCAAAAAAACACCACCACACAACACCAAAAAAACACCTAACCGACAACTCACTCCATACCTCTCCCCCCCTACAACTCAATAACCTACCCCTCTCAACCAATACACCCACTGCCCACTTAACAACCAAACCACACATCAAGACCATACTCTCCCTCAATCAGAATCCAACACATCCCTAAAACAAACACACAAACACCGTCCCCGAAGCCGACAATCTCCCAACTCCCCCCAACACCTCGCAACATCCTTTCTAGGTTTGGTGAGGCTTTTTTGGTTAGGGTTGATGGGGTGGCTTCTGAACGATAGGAAGTTGCTGTGGTTTTGGTGGTGGTAGTTTTACAGGTGAAAGACGTTGTTGTGCTTTATTTGAAGTTTAGAAGCGTGTAGGGGTGTGGAGTAGAATGGATAGG
Pachyornis_geranoides     ------------------------------------------------------------------------------------------------------------------------------------------------------------------------------------------------------------------------------------------------------------------------------------------------------------------------------------------------------------------------------------------------------------------------------------------------------------------------------------------------------------------------------------------------------------------------------------------------------------------------------------------------------------------------------------------------------------------------------------------------------------------------------------------------------------------------------------------------------------------------------------------------------------------------------------------------------------------------------------------------------------------------------------------------------------------------------------------------------------------------------------------------------------------------------------------------------------------------------------------------------------------------------------------------------------------------------------------------------------------------------------------------------------------------------------------------------------------------------------------------------------------------------------------------------------------------------------------------------------------------------------------------------------------------------------------------------------------------------------------------------------------------------------------------------------------------------------------------------------------------------------------------------------------------------------------------------------------------------------------------------------------------------------------------------------------------------------------------------------------------------------------------------------------------------------------------------------------------------------------------------------------------------------------------------------------------------------------------------------------------------------------------------------------------------------------------------------------------------------------------------------------------------------------------------------------------------------------------------------------------------------------------------------------------------------------------------------------------------------------------------------------------------------------------------------------------------------------------------------------------------------------------------------------------------------------------------------------------------------------------------------------------------------------------------------------------------------------------------------------------------------------------------------------------------------------------------------------------------------------------------------------------------------------------------------------------------------------------------------------------------------------------------------------------------------------------------------------------------------------------------------------------------------------------------------------------------------------------------------------------------------------------------------------------------------------------------------------------------------------------------------------------------------------------------------------------------------------------------------------------------------
Pachyornis_elephantopus   ------------------------------------------------------------------------------------------------------------------------------------------------------------------------------------------------------------------------------------------------------------------------------------------------------------------------------------------------------------------------------------------------------------------------------------------------------------------------------------------------------------------------------------------------------------------------------------------------------------------------------------------------------------------------------------------------------------------------------------------------------------------------------------------------------------------------------------------------------------------------------------------------------------------------------------------------------------------------------------------------------------------------------------------------------------------------------------------------------------------------------------------------------------------------------------------------------------------------------------------------------------------------------------------------------------------------------------------------------------------------------------------------------------------------------------------------------------------------------------------------------------------------------------------------------------------------------------------------------------------------------------------------------------------------------------------------------------------------------------------------------------------------------------------------------------------------------------------------------------------------------------------------------------------------------------------------------------------------------------------------------------------------------------------------------------------------------------------------------------------------------------------------------------------------------------------------------------------------------------------------------------------------------------------------------------------------------------------------------------------------------------------------------------------------------------------------------------------------------------------------------------------------------------------------------------------------------------------------------------------------------------------------------------------------------------------------------------------------------------------------------------------------------------------------------------------------------------------------------------------------------------------------------------------------------------------------------------------------------------------------------------------------------------------------------------------------------------------------------------------------------------------------------------------------------------------------------------------------------------------------------------------------------------------------------------------------------------------------------------------------------------------------------------------------------------------------------------------------------------------------------------------------------------------------------------------------------------------------------------------------------------------------------------------------------------------------------------------------------------------------------------------------------------------------------------------------------------------------------------------------------------
Pachyornis_australis      ------------------------------------------------------------------------------------------------------------------------------------------------------------------------------------------------------------------------------------------------------------------------------------------------------------------------------------------------------------------------------------------------------------------------------------------------------------------------------------------------------------------------------------------------------------------------------------------------------------------------------------------------------------------------------------------------------------------------------------------------------------------------------------------------------------------------------------------------------------------------------------------------------------------------------------------------------------------------------------------------------------------------------------------------------------------------------------------------------------------------------------------------------------------------------------------------------------------------------------------------------------------------------------------------------------------------------------------------------------------------------------------------------------------------------------------------------------------------------------------------------------------------------------------------------------------------------------------------------------------------------------------------------------------------------------------------------------------------------------------------------------------------------------------------------------------------------------------------------------------------------------------------------------------------------------------------------------------------------------------------------------------------------------------------------------------------------------------------------------------------------------------------------------------------------------------------------------------------------------------------------------------------------------------------------------------------------------------------------------------------------------------------------------------------------------------------------------------------------------------------------------------------------------------------------------------------------------------------------------------------------------------------------------------------------------------------------------------------------------------------------------------------------------------------------------------------------------------------------------------------------------------------------------------------------------------------------------------------------------------------------------------------------------------------------------------------------------------------------------------------------------------------------------------------------------------------------------------------------------------------------------------------------------------------------------------------------------------------------------------------------------------------------------------------------------------------------------------------------------------------------------------------------------------------------------------------------------------------------------------------------------------------------------------------------------------------------------------------------------------------------------------------------------------------------------------------------------------------------------------------------------
Anomalopteryx             CCTACGACTGCCATAATCCAATAAACATCAACAAGACCTCACCATATCACAAACCCGGTTCTACCTCAACCACCCACAAGTCCCACAACTACACATACAAACCCACAACAAACCCCACAACACAATAACGCAAACAGCCACACAAACTAACCCAATCCTCTTACTCCAATCCACCTCACAAGAACTAACAAACAAACCGAATGAAACAATCAATTCCACCATCACACTCCAAACAATTCGTCCTCATCTACAACAACACAACAAACAACAAAACACAACCTCAAACCCAACCGCTGGAACAATACAACCCACTTCTCATTGACCCCCCCGCAACACGCCTATACACCAATCCAACCACCTACCCCACAACATACTTCACGTATACACTCACTAACACAACCAGACCAACCAAAAAACCAAACAAATCCACAACAATACGTACCACCAAAATCAACTCTAACCCCCTAATCCACACACAAACAAAATGAACTACACCACCCTAAAACATCCCCCAACAACCCTTCGAAAAACACCTACACAGAAAAATCATATTCACCCAAACCCCAACACAAAATACAACCTAAACAAAGATACACCAAAACATACCCAACACCAACAAAACCTTCAAAACTCACCACATCCCCACCTCCTCCACACCCCTACTCAACTACCTGCTCAACACCCAAACAACACCCACCGTGCCAAGCGATCCACCTCTCTCTTCGATCCAAACAATAATACATATCATGCCCAATAAACCACCACACTCCCAAAACCTTAGGAAGAAATCCAACACACCATCCGCTCCCACCGTCACTCAATCCTTCAATCAATGCTAACATAACAACAATTCCCAAACCAATTCTCTAACACACACTACCCTTAATCTTACACCCACCACTACCTTCTTCTAACATAACCTTCAAAATCCAAACATAAATACAACTAGCCCACTCAATGCCCTCCAATCGCCTTACCTAATCAAATGCAGACAATCTTAGCACTCCCTAAGTGTCTAAACCAATCCATTACTAACCCCCCCTATCATCTAACTACACCATCACCTCACAAACCTAAATAATCACCCCATCACTTTAAAACATTATTCCAATAACTTCCACTAACACATACTCGGATCAAAAAAATAACTTCTGACCCCGTATCCCAAAATTGCACCCCACATACAACTTAAAACACCCTTTACAAGCCCACCCTTCTAAAAACCCTAATAAACAACACCATTCCCCATCGATAATCCAACACCAACACAATTTTAACACCGTACCGCTCCCACACATAAAAATCCAAGAACTATTCAAACCTATCCTCATTCCAAATCCAAAACTACAAAACACATTTCCAATCCCACAACCGATTCTGCCAAAGTACACCGCAAAACCCTAATACAACCCATAAACCCATCCGTACTCTCCACCGCCGCAACTCCTAACAACAACCCACCCTAAACCCCCACCGACCCTCAACCCCCACTCATACCAAACCGTCCAACAGAACAAACCACCTCTAAACCCGATCAAACTACGCCCTCAACACGAACCCCAAACCTAAAACAACCCACTTACATTTACGCATACTCAAATACCAAACAACTCAACAACCCCACATCTCACACCCCTACCCACAAACCGCAAACAAGAACACACCCCATCACATAAATCACAACCTCAATACAACCCCTTCCATACAAGCAGCCTCCCCATACCACAAAACAAAAACCTAAACTCAACCCCACAAAAACAACCCCAAAACCCGTCCGCCCCACAACCCAATAAACAAATACCCTAACATCTAACCATAGTTAAACCCCCAATCATAACACACGTCCCACCTCTGGTAGTTGCCCACTCACTCTACTACAACCAATACCAACCCTCCAAAACACCTGTCTTTCCAAACATACCACCCAACCTACCCAAATCACATATACCCAACCCACCCCCAACAACACAAGATACACCTCCAATCACACACACCAACCACAACCAATCCACTCCGATAAAACACCAAATCACTCCCAGCATCGAAAACAAAAATACCCGCCCACCACACCCACCTCTCAATAGCAATCGCCACACAACACACCATCACTACAAACCACAATAAACAAAACTACCTACCACCATCAACAACCCTACACACACCACAACTCACTACCTCCATCTCCGAATTAACCCTACCCAAGCCCACACAGACATCAACCCATAACATCCAAACCAAAACTTATACACACCTCAACATAAAAACTCACAACACAAACACTAAACAAAACCACCCAACCCCTCCAACACCACAACAACCAATTCCAGCACCGAACAATACAAAACCAAATAAACCATATCAAGCACTAACCCACAATACCCAAAAACTCCAAACAAACCCGCCATCACTCTCAATAGATCACCACATCAAGATACAACTCACACCTACACATCAACAACACTACCTCACTCAACCACTACCGCACCATCAATACGACAATAACAAAAATCGACAACAAACCAAAAAATATATCAACCAATAACATAAAAACACTCCACGACAAGACACCCCACCCACAAATCAATCCTCCACTCAAAAGCCTACAACACCCCCCAAACCAACCACTTCTCATATACACTATCAGACCTCCCCAACCCCCTAAGATCCCGCACCACCTACCTCTAATGCTAACCACCACACATCCATACGCACAACTCTACCCCCAACACCAACAACTCCGCACCCAAAATCTAACACTCAATAAATCCATCCGCTCCCATGTACCCCTACATCCCACGAATAACGCCAACCATCTATTAAGACACATCAATAAAAACACCCACACCACCAAAAACCACCCCCAGATCTAACCCTCACACAACCATCCATATAGTTTAACTCCTAACAAAAAATTCCTCCAAACCATCACCACCGCGACGCTAACCCCATCAGCTGAGAGAATCCTAACCCACCCCCCAAACCCAAACCCACTCCACCCCCCGCCACCAACCATCCTTTCTCCAACAACAAACCACCAACACCACCACCTCTCCCCAACCCATCTCCATCCCACACCCACGTACAAATCCACTTTTCACAAAGCCATCCATAACCCCCCCCAACCCCTAATACCAAATTCCAGACTCCTTCCCGCAAAAAAGACCAACAACACTCAATCAACACCAAACCGCCCCTAACCCATACCCCCACCCCAAACCACAACCACCAGCCACCATAAAGAACACTATCTCACTAAGCCACACAGTAAACCCCTACAAACCCCCCCATCCAACCCCACGCAACACTCCCCAAACAATCCACTCAAAAAAACACCACCATACACTACCAAAAAAACATCTAACCAACAACCCGCTCCATACCTCCCCCCCCCTACAACTCAATAACCTACCCCCCCCAACCAACACACCCACTGCCCACCTAGCAACCAAACCACGCATCAAGACCACACTCACCCCTAACTAGAATCCAACACACCCCTAAAACAAACTCACAAACACCGTCCCCAGAACCGACAATTTCCCGACCCCCCCCAACACCTCGCAACACCTTTTTTAGATTTGGTGGGGTTTTGCTGATTGGGGTTGGCGGGGTGGCTTCTGGGTGGTGGAAAGCTGCTGTGTTTTTAGTAGTGGTGGTTTTATGGGTGAGGGATGTTATTGTGCTTTGTTTGGAGTTTGAAAGCGTGTGAGGATATGGGGTAGGATGGATAGG
Emeus_crassus             CCTACAACTACCATAATCCAATAAACATCAACAGAACCTCACCATATCACAAACCTGATTCTACCTCAACCACCCACAAGTCCCACAACTACACATATAAACCCGCAACAAACCCCACAGCACAACAATGCAAACAGCCACACAAACTAACCTAATCCTCCTACTCCAATCCACCCCACAAGAACTAACAAACAAACCGAATGAAACAATCAGTTCCACCACCACACTCCGAACAACCCATCCTCATCTACAACAACATAACAAACAACAAAACACAACCTCGAACCCAACCGCTGGAACAATACAACCCACTTCTCATTGACCCCCCCGCAACACGTCTATCCACCAACCCAACTATCTACTCCACAACATACTTCACGCATACACTCACTAACACGACCAAACCAACCAAAAAACCAAACAAACCCACAACAATACACACCACCAAAATCAACTCTAACCCCCTAATCCACATATAAACAAAACGAACTACACCACCCTAGAACATCCCCCAACAACCCTTCGAAAAACACCTACACAGACAAATCATATTCACCTAAACCCCAACACAAAACATAACCTAAACAAAAATACACCAAAACGCACCCAACACTAACAAAACCTCCAAAACTCACCACATCCCCACCCCCTCCATACCACTACTCAACTACCTGCTCAACACCCAAACAACACCCACCGTGCCAAGCGATCCACCTCTCCCCTCGATCCAAACAATAGCACATATCATGCCTAATAAACCACCACATTCCCAAAACCTTATAAAGAAATCCAACACACCATCCGCTCCCACCACCACCCAGTCCTTCAATCAACACTAACACAACAACAACTCCCAAACCAATTCTCCAACACACACCACCCTTAATCTTACACCCACCACTACCTTCTTTTAACGTAACCTTCAAAATCCAAACATAAATACGACTAGCCCACTCAACGCCTTCCAACCGCCTTACTTAATCAAATGTGAATAACCTTAACACTCCCTCCGTATCTAAACCAATCCATCACCAACCCCCCCTATCATTTAACTACACCATCACCCCACAAACCTAAATAGTCACCCCATCACTTTAAAACATTACTCCAATAACTTCCACTAACACATATTCGGATCAAAAGAATAACTTCTGACCCCGTATCCCAAAATTATATCCCACATACAACTTAAAACACCCTTTACAAGCCCACCCTTCTAAAAACCCCAATAAACAACACCATTCCCCATCAATAATCTGACGCCAACACAATTTTAATACCGCACCGCTCCCATGCACAAAAACCCAAGAACTATTTAAACCTATCCTTATTCCAAATCCAAAACTACAAAACACATCTCCAATCCCACAACCGATTCCGCCAAAGTACATCGCAAAACCCTAACACAACCCATAAACCCATCCGTATTCTCCACCACCGCAACTCCTAACAACAACCCACCCTAAACCCCCACCGACCCTTAACCCCCACTCATACCAAACCATCCAACAGAACAAACCATCTCTGAACCCAATCGAACTACACCCCCAACACGAACCCCAAACTTAAAACAATCCACTTACATTCACACATACTCAAATATCAAACAACTCAACAACCCCACATCTCACACCCCTACCCACAAATCGCAAACAAAAACACACCCCATCACATAAATCACAACCTCAATACAGCCCCTTCCATACAAGCAGCCTCCCCATACCACAAAACAAAAACCTAAACCCAACCCCACAAAAACAACCCCAAAACCCACCCGTCCCACAACCCAACAAGCAAATACCCTAACAACCAACCATAGTTAAACCCCCAATCAAAACACACGTCCCACCTCCGGTAGCTACCCACCCACTCTACTATAACCAATACCAACCTCCCAAAACACCTGTCTTTCCAAACATACCACCCAACCTACCCAAACCACATATACCCAACCCACCCTCAACAACACAAAATACACCTCCAACCACACACACCAACCACTACCAATCCACTCCGATAAAGCACCAAATCACCCCCAACATTGAAAGCAAAAATACCCGCCCACCACACCCACCTCTCAATAGCAATTGCCACACAACACATCATCACGGCAAACCATAATAAATAAAACCATCTACCACCATCAACAACCCTACACATACCACAACCCACTACCTCCATCTCCGAACCAATCCTACCCAAGCCCACACAAACATCAACCCATAACATCCAAACCAAAACTTATACACACCTCAACATAAAAACTCATAACGTAAACACTAAGCAAAGCTACCTAACCCTTCTGACACCACAACAACCAATTCCAGCACCGGACAATACAAAACCAAATAAACCATACCAAACACTAACCCACAATACCCAAAAACTCCAAACAAACTCGCTATCACCCCCGATAGATCACCATATCAAAATACAACTCACACTTATACATCAACAACACTACTTCACTCAACCACTACCGTACCATCAACACGACAATAACAAAAATCGACAACAGACCAAAGAACATATCAACCAATAACGTAAAAACACTCCACGACAAAACACCCCACCCACAAATCAACCCTCCACCCAAAAGCCTACAACACCCTCCAAATCAACCACTTCTCATATACACTATCAGACCTCTCCAACCCCTTAAGATCCCGCACCACCTACCTCTAATGCTAACCACCACACATCCACACGCACAGCTCTACCCCCAACACCAACAACTCCGCACCCAAAATCTAACACTCAATAAATCCATCCGCTCTCATGTACCCCCACATCCCACAAATAACGCTGACCATCTATTAAGACACATTAATAAAAACCCCCACACCACCAAAAACCACCCCCAGATCTGACCCTCGCACAACCATCCATAAAGTCTAACTCCCAACAAAAAATTCCTCCAAACCATCACTACCACGACACTGACCCCATCAGCTGAGGAAATCCTAACCCACCCCCCAGGCCCAAACCCACTCCACCCCCCACCACCAACCATCCTTCCCCCAACAACAAACCACCAACACCACCACCTTTCCTCAATCCGTCTCCATCCCACACCCACGCACAAATCCACTTATCACAAAGCCATCCATAACTCCCCTCAACCCCTAATACCAAATTCTAGACTCCTTCCCGCAAAAAAAACCAACAACACTCAATCAACACCAAACCGCCCCTAACCCATACCCCCATCCCCAACCACAACCACCGGCCACCACAAAAAACACTATCTCACTAAGCCCCACAGCGAACCCCTACAAACCCCCTCATCCAACCCCACGCAACACTCCCCAAACAATCCACTCAAAAAAACACTACCACACATTACCAAAAAAACACCTAACCAACAACCCACCCCATACCTCCCCCCCCCTACAACTCAATAACCCACCCCCCTCAACCAACGCACCCACTGCCCACCTAGCAACCAAACCACATATCAAGACCATACTCACCCTTAACTAGAATCCAACACACCCCTAAAACAAACTCACAAACACCGTCCCCGAAACCGACAATTTCCCGACCCCTCCCAACACCTCGCAACACCTTTTTTAGGTTTGGTGAGATTTTACCGATTGAGGTTGGCGGGGTAGCTTCTGGGTGGTGGAAGGCTGCTGTGTTTTTAGTAGTGGTAGTTTTATAGGTGAGAGATGTTATTGTGTTTTGTTTAAAGTTTGAGAGCATGTAAGAATACGGGGTAGGATGGATAGG
Euryapteryx_curtus        ------------------------------------------------------------------------------------------------------------------------------------------------------------------------------------------------------------------------------------------------------------------------------------------------------------------------------------------------------------------------------------------------------------------------------------------------------------------------------------------------------------------------------------------------------------------------------------------------------------------------------------------------------------------------------------------------------------------------------------------------------------------------------------------------------------------------------------------------------------------------------------------------------------------------------------------------------------------------------------------------------------------------------------------------------------------------------------------------------------------------------------------------------------------------------------------------------------------------------------------------------------------------------------------------------------------------------------------------------------------------------------------------------------------------------------------------------------------------------------------------------------------------------------------------------------------------------------------------------------------------------------------------------------------------------------------------------------------------------------------------------------------------------------------------------------------------------------------------------------------------------------------------------------------------------------------------------------------------------------------------------------------------------------------------------------------------------------------------------------------------------------------------------------------------------------------------------------------------------------------------------------------------------------------------------------------------------------------------------------------------------------------------------------------------------------------------------------------------------------------------------------------------------------------------------------------------------------------------------------------------------------------------------------------------------------------------------------------------------------------------------------------------------------------------------------------------------------------------------------------------------------------------------------------------------------------------------------------------------------------------------------------------------------------------------------------------------------------------------------------------------------------------------------------------------------------------------------------------------------------------------------------------------------------------------------------------------------------------------------------------------------------------------------------------------------------------------------------------------------------------------------------------------------------------------------------------------------------------------------------------------------------------------------------------------------------------------------------------------------------------------------------------------------------------------------------------------------------------------------------------------------
Casuarius_bennetti        ------------------------------------------------------------------------------------------------------------------------------------------------------------------------------------------------------------------------------------------------------------------------------------------------------------------------------------------------------------------------------------------------------------------------------------------------------------------------------------------------------------------------------------------------------------------------------------------------------------------------------------------------------------------------------------------------------------------------------------------------------------------------------------------------------------------------------------------------------------------------------------------------------------------------------------------------------------------------------------------------------------------------------------------------------------------------------------------------------------------------------------------------------------------------------------------------------------------------------------------------------------------------------------------------------------------------------------------------------------------------------------------------------------------------------------------------------------------------------------------------------------------------------------------------------------------------------------------------------------------------------------------------------------------------------------------------------------------------------------------------------------------------------------------------------------------------------------------------------------------------------------------------------------------------------------------------------------------------------------------------------------------------------------------------------------------------------------------------------------------------------------------------------------------------------------------------------------------------------------------------------------------------------------------------------------------------------------------------------------------------------------------------------------------------------------------------------------------------------------------------------------------------------------------------------------------------------------------------------------------------------------------------------------------------------------------------------------------------------------------------------------------------------------------------------------------------------------------------------------------------------------------------------------------------------------------------------------------------------------------------------------------------------------------------------------------------------------------------------------------------------------------------------------------------------------------------------------------------------------------------------------------------------------------------------------------------------------------------------------------------------------------------------------------------------------------------------------------------------------------------------------------------------------------------------------------------------------------------------------------------------------------------------------------------------------------------------------------------------------------------------------------------------------------------------------------------------------------------------------------------------------
Casuarius_casuarius       CCCACGCTACATACAAACCAAAGAACACCAGTAGCACCCCACAAAGTGATAAAACTAAACCTATCCCCACCACTCGCAAACTTCACCCCCCTTCACGCACAATCAAAACAAGTCCGGCAGCACAATAATACCAACAGCCCTAGATACCAATATAGTTCTTACCTTCTAAACCACCCCAAAAAAGCCCACAGATACCCCATGAGAGTCAGCCAATTAGACCATCAAATTCCAAATAATTCATCCATATCTACACCCACATAACAACCACTAAAATCCAACCTCACACCCAATTACAAAAATAACGCGACCTATCCTCCTCTACCCATTCCGTACTCCACCCAAACACAAACCATTTCCCCTACCCCAAAAACCGCCACATTCACAAACACATCCATATAACCCAAACAACTAATAAATCCAATGCATCTACAACCATATACCCCCCCAAAACCAACCTTAACCAACTTATCCACTTATAGAAAAAATGAGGTACAACACCCCAAAATTTCCCCCACATAACCATCAGTATGCACCCATGCAACCAAAACAAACGCTTTTAAGCCACATCCTAAAATAAGAACTAAATAAAATTACACCTAAAAACTCTCATTACTAACATCACTCCCAAGACTCACACCACTCCCCATTTAACCCCAACCTCCCTTAAATATCCATCCATCCCCTAAATGGCTTCCACCTCATCAACAAAACCGCCTGCTCCTCCAATCCGAATAACACTACAACATATTTACAATACACCACTACATACCAAAAAACATAAGAAAAAAATCAATGCGCTAACTATTCCCACCATTTCCCAGATTTTCCACCGATAACAACAAAACAACAATCTCCTAAACACCTACCCGCTACATTCCACTCTTAAACTAGTACCCACCCCCATCCACTACCAATATAATCCAAAAAACATAAAAGTAGTCACACTCAATCTATAAAATATCATTTACTCACCCTACCTAATCAGTTATATACGGTACTAACACTTCACTCTCACTTAAACCCGCCCATTACTAACCCCTTCAAATCTCCAATCACACCATTACCTTACAAATCCGTATAAATACCCAACCATATAGAAACACCATCCCAACCAGTCCCACCAATATAAACCCAAACCAAAAATAAAATACTTAACTCCACACTCTGAACTTAGACCATATTCACAATTTAAAACACTCTCTATAAATTTACCTATCGAAGAGATTCAACAAAAAACATTAACCACCATCCACCACATAGTATCGTTATAATCCTAACACCACACTACCATCATGCAAAAACACTCAAAATCTATTCTAGTCCATCCCTATTCCAAACACATTACTGCAAAACACACTTCAAACCTTACAACCATCCCTGCTAGGACACATCGCAAAATTTAACCACAACTTACAAGACCCCCAATACACCCTACACCCACAACACCGAATAACATCCCACCCTGAAACAACGCCACTTCAACACTGCTATTCCCGCCAGACCAACCAAAATAACAAATAACTCGAAAACCTAATCAACGAACACCCCCAAAACAAACTCAAATCCCAAACCACTTTCCCCGAGCTTTACTACCTTTAAACACCACACATTAAATCCATTCCATATTCTTCACAATCATTCTCAAACCACAAACAAAATTACATCCCACCACACAAATTACAATCCCAACCCAGACTCCTTTGAACTGATAGCCCCTGCAACGTACCACGTAAAGAACTGAGCCCAATCATACAACAATAACACTATGACCCACCCAACCTACAATAAAAAAAATAATCGTTCAAATCACCACCCAAATCTTAACTTTCAATTAAAACTTACAATGAGCCTTCAACAATTACACACCTACTTCCCTATAACCCATACTGATCCCCCAAAACACCTATCCTTGCGATCATATTACTCAGCCCACCCAAAACACATGTACCAAACCCACAACCAACGATATAAAACCCATCTCAACTTACCCCCACCAATCGCACCCAACCCCCTCGAACATACAGACAAACTCCCCCCTAAGTTAACAGCAAAAATATTTACCCACCCCACCCACCCCACAACAACAACCACTCGACAATACGAAATCATAACAACCCACAAAGTATAATTCCAATCACCACCACCAACAACCCCATATGCACCATCACACAGCTACCCCACCTCCGAGCTATCTCTATCAAGAATCACATCAAAAACAATCCACAACATTTGAACGAAACTCTACTCATACCTCACTATAAACATTCATAATCCCAACACTAATTATAACTTCCTAACTCCCCCGCTAATCCCACGAACAATAACAAACCCAAACAAAACAATACCAGACAGAAAATGACGGATACTAACTTACCAAACAAAAAAATTCTAAACGCAATTACCATCACATTCAGGAAAACACCCCATCAAAACCCAAGCTGCATTTCCATATTAACAGTATCACACCAACTAACCACCACCACACCCCCAACACGAAAATCGCAAAAATTACCAAATCACCAAAATATACCCCTACACCTTAAATAACGCTATCCCGCAACAAGAATTCCACACCACAAATTAACCCTTTACCCAAAAAGCAGTAACCCCCATTAATCCCAACCCGCAACACACACAATAACTAACTCACACAAACTCCTAAACCCAAACACCCTCCACCTCTAACACAAATCCCCACAAAATAACACATACAGTCCTACCCCCAACATCAACAACTCCACACCCTAAAACTAATAACCAGTAAAAACATCGATACCCATACATTCCCATATTCCTCCAACAACATAAACTATCTACCAAAACACCTCAACCAAAATACCCACAACTCAATCAACCATCCTCCAACCCAGTACATCTGGCGTAACTTATTCAATTCAACCCCTAACAAGAAATCCAACCTAACCTCCACTCCCAAACCCCTAACCCCAGTAACCAAACGAAAACAATTCCACTCCCCAGACTCGTACCAACATTGCCCCATATCGCCGCCAACCCCTTGCCTAAATAAAAACCACCATCACCACCCATTCTCCACAAACTCTCCACACTCAAAAATCACAAATAAACCCCTTTAATAAAAGAACACCTTCAGCTCACCTCAACCCCCCCCAACCAAACCCAAACCCCATCTAACAAAGAAGGCCAACGATATATCGCCAACACCAGATCATCACTGACCTACACCCCCATTCTCCGCCACAACCACTAGTCATCACCAAAAATGCCATCCAACCACACCCCACAGTCAATTCCTACAAACCCCCCCTCCAAGCCTCCTTTAACACCAACCAGAAAATCCACCCAAAAAAACATTACCACACATCCCTAACAAAACAACCAACCAACAACTCATCGCACACTCCCCTCACCTCACGCTCTAACCCCTCACACCACCCAACCAGCACATTTCACACCCCCCTAACCACCCACCCACACATCAAGATCATACCCATACCTAAACATCATCTAACACACACCCACAACAACCGACAAAACATCACCATCAAACCCAAAACCCCCCCAACTCCCCTCCATACCCTATAATGACCTTTTCAGGTTTAAGAGAGTTGTTTTGGTTGGAGTTTGTGGGATTGGTTTTAAGCGGTAGTGGGTTGCTGTATTTTTTGTAGTGTGGTTTTGATGTCTAAGGGGTGTTACTGTTTCTTATTTGGTGTTCGCGGGTGTGAGGGGATGTGTAGTGGGATGGGTGTT
Dromaius_novaehollandiae  TCTAACCTACCTACAATCCAATGAACACCAATAACACTTCACAAGATAATGAAATCAAACCCACCACTATCATCCACAAACTCCATCACTCTCACCACACAATCAAAGCATATTTAGAAGCACAACAATGAAAACAGTCCTAAAAACCAACACGATCCTCACCTTTTGACCCACCTCAAAAAAACCTGCAAACAGCCCATGGAAATCAACTAGCTAACTCATCACGCCCTAAACACTCCACATATACCCACACCAACATAACAACCATCAACACCTAACCCTATACCCAGTCACAAATACAATACGACCTATCTTCCCCTATCCATTTTGTATTCCACCTAAAAACGAATCATATCCCCAACCCCAAAGACCACCACATCTACACATATACTCATGCAGTCTAAACAATCAATAAACCCATTATGCCCACAATCATATACTAATCAAAGACACAACCCAAACAACCAATCAATTTATAAAAAGGACAAAACACAACATCCTAAAATCTCTTCCACATACCCATCTATACACACCCATACAGCTAAACCAAACATTTCCAAACAACATCATAAAACAAGAACCAATTAAAAACATACCCAAATACACTTACCACTAATATCACTTCCAAAATTCACTCTACTCATACCACCACCCTAACCTTACTTAATTTACCACTCAACCCTTAAACAATACCCATCTTAACAAAAAAATCACTTACCTCTCCAACCCAAACAGCACTACAATATATTTACGACCAATCGCTACATACCAAAAAACACAAAAAAAAAACTAGTATTCTAGTTATTCTTATCATTTCCCAGACCTCTCTCCAAAACCAACAACGCAATAACTCCTCAAGCAATTTCTCACCACACTCCACTCCTAAACCAACACCCACCCCTACCCATCACTAACTTAGTTCAGAAATTATAAAAACAATCACGCTTAACTCACCAAATACTACCCACTCACCTCATTTGACCAATCATAGACAACTTTAACACTCCGCTCATATCCAAACCCACCCATTACCAACTCTTCCCGGTTTTCGACCACACCATCACCCTACAAACCCATATAACTACCCAACCACACAAAAACACTATCCCAACCACTTCCACTAATACAAATCCGGACTAAAATCAAAACACCTGACTCCACATCCTAAACTTACAACATATACACAGTTTAAAATATCCTATATAAATTTACCTATTAATAAAACTCAACAAAAAACATCAATCATTACCTACAACATAATATTATCGCAATCCTAATACCATACTACCACCACACAAAAGCATCCAAAACCTATTCTAAACCACCCTCATCTCAAACACGTTACTACAAAACACACCTTAAACCCTACAACTGTCCCTATTAAAACACACCGCAAAATTTTACCACAATCCAAAAAACGCCCAACACATCCTACACCCACAACCTCAAATAACACCTCACCCTAAAACAACACCACCTTAGTACCACTATCCTCTACAAATAAATAAAAACAACAAATAAACTTAAAACCCAATCTAGGGATACCACCAATACAAACGCCAAACCCAAACCAATTCTCTCAAAACCCACCACCTTTAAATATCACACATTACATCTACCTTATACCTTTTGCTATCAACCCCAAACCACAAACAAAACCACATCCCACAACACAAATTACAACCTTAATCCAAACCCTATTAAAATAATAGTCCCCACAAAACACCACAAAAAAAATTAAACCTAACTACACAACAACTACCCCACAACTCATCCAACCTACAAAAAAAGAAATCAACACCTAAAGCACTATCTACATCCTAATCCTTGGTTAAAACTCACAACGAGCTCTCTATAACTGTACATTTACTCTTCCATAACCCGTACCAACCCCCCGAAACACCCACCCCTACGATCATATCACTCAACCCGACCAAAACACACATACCAAACCCACAACCAACAACATAAAATCCATCCCAATCCACCCCCACCAACCATACCCAACCCCCACAAACACATTAATAGATTCCCCATTAAATCAACAGCAAAAACATCCACCTATCTTTCCCACTTCACAATAACAACCATTTAACAACATAAAATTATAAAAATCTATGAAACGCAAAAACAATTTCCATCACCAACAATTTTATATGTACCACAACGCATCTACCCTACTCCCAAACTACCCTTACTAAGAGTTACATAAAACACAACTCATAACACCTAAACAAAAACCTACCCACACTTCATTATAAACATTCACAATCCAAATACTAAATGTAAATTCTCAACCTACCTAGTAACCCCACAAATACCGACAAAACCAAACAAGGCAAAATCAAATAAAAGACACCAAACACTAACCTACCAAACAAGAAAACTTTAAACGAAACCACCACCACACTCGAAAAAACGCTCCATCAAAACCCACATTACATCTTCACATCAACAACGCCACACCAACCAACCACTACCGTACCCCCAATTCAAAAAACATAAAGACCATTAAAATACTAAAATACACTACCACAACTCCAACAATATCACTCTGCAATAAGAATCTCAACCCACAAGCTAACCTTCCAACTAAAAAACAGTAACCTCCACTAACCACAACCAACAACACACCAATTAATAAACCCACACTAACCCCTGAGCCCAGATACCCTCCACCCCTAACACAAACCTTCATAGATCAGCACATACAACTCTACTTCAAACACTAACAACCTCACACCCTAGACTTATTAATTAACAAAAACATCCATACCTATACACCCACGAATCTCACCAACAACATAGAACACCTATCAAAACACCTTAATCAGAACAACTACAACCCAATAAACTATCCTCTAACCCAATATATCCAATACAATTCACTTAATCTAACCTCTAGTAAAAAACTCAACCCAACCCTCACTCCTAAACCGCCCACCCCAATAACTAAACCAAAACAACTCCGCTCCCCAAATACCTACCAACACCACTCCCCACTACCACCAGCCCCATATCTAAACAAAAATCACCATCACCATCCATCCCCTATAGTCTCTCCACACCTAAAAGCTACAAACAAATTCTTTCACCAAAAAAACACCTTCAATCCATCTTAACCTCCTCTAATCAAACCTAAATCCCACCTAGCAAAGAAGACCAATAATACACCGCCAATACCAAATCACCTCCAACCTACACCCCTACCTTCCACCATAACTACAAACCGCCATCAATAACACCACCCAACCACGCCCCATAACCATCCTATATAAACCCCTCTCTCAAGCCCCCCCCAATACTATTCAGAAAACCCATTCAAAAAAACAACACCACACATCCCTAACAGAACAGTCAGCCACCAACCCACCATACACCTCTCCCACTCCGAAACCCAACTTCTCATGCCACCTAACCAATACATCTCACACTTAATTAATTACCCACCTACACATTGAGATCACACCCATACATAAACATCATCTAATACACCTATACAATAACCACCAAAACACCACTGCCAGATCCAAAACCTTCTCAACCCCCCTCCATACCTTACAATGACCTTTTCAGATTTAAAAGAGTTGTTTTGATTGGAGTTTGTGGGATTGGTTTTAGGTATTGGTGGGTTGCTGTGTTTCCTGTGACGGAGGTTTTATAGTTGAGGTATGTTGTTGTTTTCTGTTTGATGTTTATAGGTGTAGGGGGATGTGTAGTAGGATGGATGTA
Dromaius_baudinianus      ------------------------------------------------------------------------------------------------------------------------------------------------------------------------------------------------------------------------------------------------------------------------------------------------------------------------------------------------------------------------------------------------------------------------------------------------------------------------------------------------------------------------------------------------------------------------------------------------------------------------------------------------------------------------------------------------------------------------------------------------------------------------------------------------------------------------------------------------------------------------------------------------------------------------------------------------------------------------------------------------------------------------------------------------------------------------------------------------------------------------------------------------------------------------------------------------------------------------------------------------------------------------------------------------------------------------------------------------------------------------------------------------------------------------------------------------------------------------------------------------------------------------------------------------------------------------------------------------------------------------------------------------------------------------------------------------------------------------------------------------------------------------------------------------------------------------------------------------------------------------------------------------------------------------------------------------------------------------------------------------------------------------------------------------------------------------------------------------------------------------------------------------------------------------------------------------------------------------------------------------------------------------------------------------------------------------------------------------------------------------------------------------------------------------------------------------------------------------------------------------------------------------------------------------------------------------------------------------------------------------------------------------------------------------------------------------------------------------------------------------------------------------------------------------------------------------------------------------------------------------------------------------------------------------------------------------------------------------------------------------------------------------------------------------------------------------------------------------------------------------------------------------------------------------------------------------------------------------------------------------------------------------------------------------------------------------------------------------------------------------------------------------------------------------------------------------------------------------------------------------------------------------------------------------------------------------------------------------------------------------------------------------------------------------------------------------------------------------------------------------------------------------------------------------------------------------------------------------------------------------------------
Apteryx_australis         CCCAAAATCCCTGTAATTTAAAAAACACCAACAATACCATATACGACGTCAAAGCTAGTCCTACATATACTACTCATCAATCCCACACCCCCCCGTGCACCACCAAAACATATTTAGAAACACAACTATGCAAATAGTTTTGAAAATCCATTTAATACCCACCTTCTAACCCACCCCACAAAAACTTATTGATACACCACAAGGACCAATCAACTACCCCACTACATCCCAAATAATTTACTCACATCCACACCAAAACAACAACTGCTAGAAAACCACTCCAAATCCAACCACGAAAATGACACAACATACTATCCCTTAACCCCTTTTCAACCCACCTAAATATGAACCCCACTACCTACCCTGCAGAACATTCAAATCATCCACATTCTTATTTAACTTAAGTACCCAAAGAATCGATCAACCTCACAACAAAACATTCCACCACAATCTACTCGAACCAACTAATCAGTTTATACGAAAAACAAACTACACTACCTTAAGATTCCCTCCACATACCCCTCAAAAAATATCCAAACAAATAAACTAAATCGACCCAAAACACACCACAAAATACAAACCAAACAAAGACACACCCAACAACACCCCCCACTAACCCCACTCCCAAAGCTTACACCACTTTCCCTTTCATCCTAATTCCCTTTAACCATCTATCTAATCTCTAAACAGCCCCCACCACACCAAACAAATCACCCCTCCCTTTAACCCAAACAACACCGCATCCCATCTACGACGAATCACCATATCCCACGAAATTTATAAGAAGAACCAACACTCTATATACCCCTATTAATCCACAAACCCTTAACCAACACCAACAACACAGTAATTCTCCAGCTAGTTTCTAGTCATACTTTACTCTTAAACTGACATACACTTCTACTCATACCCAACACAACTTATAAACCATAAACATAATCACAACCAGCTCACGAAACACCACCCATCCACTTCACTTAACCAACCCTAAACAACTTCAGCAATTCATTTTTATTCAAATAACCTTACCACCAATTCCTCCCATTCTTCATCTACATAATCACCTTAAAAATCCGTACAACCACCTCACCATATAGAAACATCGTTTTAATCACATCAACTAATACATATTCAAACCAAAAAAAAAATCTCCAACCCCACATCCTAGACCCATACCCTATATACAACCTAAAATATTCTCAATAAACCCAATCATTAAAAAAATCCAACAAAAAATAACACTCAACATTTTCCACACAACACCATCACAGTTCTAACACTACGCTACAATCCCGCAAAAACACCCAAAAACTATTTAGAGCTAACCTTACATTAGATACACAATTACAAAGCAACTTTTATACCTTATAATTGTCTCTGCTAAAATATATCGTAAAATCACACCACAACTCACAAAACTACCAATATACTATATTACCATGACTTCAAACAACACCCTATCCCAAAACAACACTAACTTAACACTTCCAACCCTACTAAATTAATCAGAACAACAATTAATCCCAAAACTTAACCCACAAACACAATCAACGCAAACCCCAAATTTAAAACAATCTATCCAAAACTACCCCCCCTCAAACATCAAACATTACATCTATCCCATATCTTCTACATACACCCCCAAACCACAAACAAAAACACATCCCACAACACAAATTACAATCTCAACACAACCTTCCTCAAACTAGCAACCTCAACTACACACAACATGAAAAATCAAACCTACTCTCCCAACAACAATATCAAAACCTGACCAACCTACACTAAAAAAAACTAACGCCCCAACCGCCACCCACATTTAAAACCCTAATTAAAAATCACAACCAATTTCCAACAACCATCCATCCATTCCCTTACAATCAACATTAATTTCCTTAAACGTCTAACTCCATATATATGCCACTCAACCCACCCAAAACACATACTCCAAACTCATAACTAATAACATAAAACACACATCCAAACACCCATACCAATCACACCCAACCTTTCCCAACACATTCACAAACTTCCCCTGAAACTAAAGGCAAAAGCACCCATCCATCACACTCACTCCTCAACAACAACTACCCCGCATCACACCACCACAACAACTCACAAAAAATAAACTTCATCCTCATCACCAACAATTTCACGTACACTACTACTCAACTCATCCACTTCCAGACCACCCCTGCCCAAACCCGCATAAATAACACCTCAGAGCATTTAAACAAAGTCCCACTCACACCTCACCATAAACACCTATACCACTAACGCTAAACATAATTTTCCAACCTTCCCCACACCCTCACAATTTATAATAAACCAAAAAAATACACAACCAAATAAACAATATCAAACACTAACTTACTAAATACAAACACTTTAAACACAGTTACCACCACACCCAAAAAAACATCCTATTAGTACACATATCACACCTTAACACCAACAGAACCACATCAACAAACCATCACCATATCGTTAACACAACCACTACAAACATCAACAAACCATCAAAACCCATACCTATATTTCACCTAAAACCATTCCATAACAAAAACCCTATTTCACAAATCAATCCCCCACCCAAGCGCCAGCAACTCCCCTCAGATACAACTACCAACATAATCCTTAATCGATCCATCTTACCTTCTGAACCCCTACACCCCCCACAGCCAATGCAAACCCCCATACATCAACACACAAAACCCCACCCCAAACACTAACGACTCCACAATTCAACACTAACACCCAACAAAATCAACTAAACCCATATACCCCTATATTCCATAAACAACCCCAATCATTTACTAAAACATCACCATAAAAGTTACTACAATCCTAAAAATCTTCCCTAAGTCCAATACACACAACATAATCTACCCCACCCAACTCCCAATAAAAAACTTATCACAACCCTCACTTCCAAAGCACCAACCCTAAGAACCAAAAAAAACCAACACCAATTTCCAAATATTTATCAACCTCACCCCCTACCATCACATATCCCTTTCCTAACTACAAACCACCATCACCACCCACCCACTACAGCCCATTCTTACTCCGAAACAAAGCACAAATTCCCTCACTCATAGAATACTCCCAACCCACCTCCACTCCCTATAACTAAACCCAAACCACACCCTATGAAGAAAATTTACAACACACTACTAACGACAAATCATCACCAACCCACACCCCCACCTCCCACCCGAACCATAAACCATTGCAAAGAATACTATCACACTACCCTCCACCATAAATTCATACAAACCCCCTCCCCCAATCCCACACAACACTCTCCAGAAAATCCAATCCAAAAAATAGTATCACACACCCCCAACAAAATAAACAATCCATAACCCACCATACACTTCCCCCTCTATAAAACCCGATCATCCACCCCACCCAATTAACACACCCAATACCCACCTAACAACTTAACTACACATTAAAACTATACTCACTCCCAAAAATCATACAACATATACACACAACAACCGCCTAAACAACATCGCTAAAACCGAAACACTCCCAACCTCCCTCCACATTATGTAGTAATTTTTTTAGATTTAGAAGATTCTGTTTGTTAGTAGATTGTCTAGCGAGGTATAAATGATGGAATAGTTCTAGATTTGTTGTAGTGGTGGCTAATGATTTGGGAGCGATTGCTATGTTTGATTTGATGTTTGGGGGTGTAGAAAGCTGTGTGGTGAGATAGATGAG
Apteryx_owenii            CCTAAAATCCATGTAATTTAAAAAACACCAACAACACCATATACGACAACAAAGCTAACCCTACACGTACTACTCACCAATCCCACCCCCCCCTATACACCACCAAAACACGTTTAAAAGCACAACTATACAAATAGTTTTAAAAATCCACTTAATACCCACCCCCTAGCCCACCCCACAAAAACTTATGGACAAACTACAAAAACCAATCAATTACTTCACTACACCCCAAATAATCTACCCACATCCACACTAACACAGCAACTGCTAAAAACCTACTCCGAACCCAACCACGAAAATAACACAACATACTATCCTCTAACCCCTTCACAATCCACCTAAATATAAACCCCATTACCTACCCTGCAAAACATTCAAATCACCCACATTTTTATTTAACCTAAATACCTAAAGAACCGATCAACCTCACAACAAAACATTCCACCACAACCTACTCCACCCAACTAATCAGCTTATAGAAAAAACAGATTACACTACCTTAAAATCCCCCCCACATACCCCTCAAAAAATATCCAAACAGATAAACTAAATTAACCCAAAACACACTATAAAACACAAACCAAACAGAGACACACTCGACAACACCCCCCACTAACCCCACTCCCAAAACTTACACCATCCCACCCTTCATCACAATTCCCTTTAACCATCCATCCAATCTCTAAATAGCCCCCGCCACACTAAACAAATCACCCTCCCCTCTAACCCAGGCAACACCGCATCCCATCTACAATAAATCACCATACCACACGAAACCTATAAGCAAAACCAACACTCTACATACTTCTACCAATCTACAGATCCCTAACCAACACCAACAACACAACAACTTTTCAGCCAACTTCTAATCATACTTTACTCCTAAACCCACGCACACCCCTACTTATACCTAACACAACTTATAAACCATAAACATAATCACAACCAGCCCATAAAGCACTACCTACCCACCTCAGTTAACCAATACCAGACAATTTCAACGGCTCATTTTTACTCAAATAACCTCACTACCAATTCCTACCATTCTTTATCTACACAATCACCCCAAAGAACCGTACAACCACCTCGCCACATAAAAGCACCGTTTCAATCACATCAACTAACACATATTCAAACCAAAAAAAAAATCCCCAACCCCACACCCTAAACTTGCACCCTATATACAACTTAAAACATTCTCAATAAACTCAATTACTAAAAAAATCCAACGAAAAACAACGCTCAACATTTCCCACGCAATACTGTCACAGTCCTAACACTACACTACGATCCCGTAAAAACACCCAAAAACTATTTAGAACTAACCTTACATCAAATACAAAATTACAAAGCAACTTTTATACCTTATAATTACCCCTGCTAAAATATACTGTAAAATCACACCACAATTCATAGAACTACTGATATACTATACTACCGTAACTTCAAACAACACCCCATCCCAAAACAACACTGACTTAGCACCCCCAACTCTATTAAATTAATCAAAACAACGACTAATTCCAAAACTTAACCCAAAAACATAATCAACACAAACTCCAAATCTTAAACAATCTATTCAAAGCTACCCCCCCTTAAACATCAAACATTACATCTATCCCATATCTCCTACATACACCTCCAAACCACAAACAAAAATACATCCTACAACACAAGTTACAATCCCAACCCAACCTTCCTTAAACCAGCAACCTCAGTAACACACAACATAAAAAATCAAGCCTACTCCTCCAACAACAATATCAAAACCTAACCAACCTACATTAAAAAAAACCAACGCCCCAACCACCACCCAAACCCAAAGCCTTAGTTAAGAATCACAACCAATCTCCAACAACTACCCATCTGCTCTCTTACAACCAACATTAACTTCCTCAAACGTCTAACTCCACATATATGCCACTCAACCCACCCAAAACACATACTCCAAACTCATAACTAATAACATAAAACATACATTCAAACACCCACACCCACCACACCCAACTTTCCCCAACACACTCACAAATCTCCCCCAAAATTAAAGACAAGAGCACCCATCTATCACACTCACCTCTCAACAATGACTACCCCACATCACACCACCGTAACAACTCATAAAAAACAAACTTCATCCTCATCACCAACAATTTCACGTACACTACTACTCAGCTCATCCATTCCCAGGTCACCCCTACCCAAACTTACACAAACAACACCTTAAAACACTTAAACAAAATCCTACCCACACCTCACCACAAACACCTATACCATTAACATTAAACATAGTTTTCCAATCCTCCCTACACTCTCACAACTTATAACAAACTAAAATAATACAAAACCAAACAAACGATATCGAATATTAACCTACCAAATATAAACACTTTAAACACAATCACCACCACACCCAAAAAAACATTCTATTAGTATACATACTACACCCTCACACCAACAAAACCACATTGACAAACCATCACCATACCGCTAATACAGCCACTATAGACGTCAACAAACCACCAAAACCCATACCCACACTTCACTTAAAACCATTCCACAACAAAAATCCTACTTCACAAATCAATCCTCCACTTAAGCACCAGCAACTCCTCTCAGATACAATCACCAACATAATCACCAATCAACCCATCTTATCCTCCGAACCCTTGCACCCCCCACACCCAATGTAAACCCCCATACACCAACACACAAAACCCCACCCCAAACACTAACGACTCCACAACTCAACACTAACACTCAGTAAAACCACCTAAACCCATATACCCCTGTATTCTATAAACAACCCCAATCACTTATCAAAACATTACCACAAAAATTACTACAACCCCAAAAATCTTCCCTAAATCCAATACACACAGCACAATTCATTCCACTCAACTCCTAACAAAAAACCTATCACAACCCCCATTTCTAAAACACCAACCCCAATAACTAAAAAAAACCAATACCAATTTTCAAATATTTATCAACCTCACCCCCTACCATCACACACTCCTCTCTTAACTACAAATCACTACCATCACCCACCCACTACAATCCATCTTCACTCCAAAATAACACACAAACTCCCTCACTCACAAAACACCCCCAACCCACCTCTACTCCCCATAACTAAACCCAAACCACACCCTACGAAGAGAATTTACAACACACCATCAACGGCAAACTATCACCAACCCATACCCCTGCCTCCCATCTGAACCACAAACCGTCACAAAGAACACTATCACACTACCCTCTACCATAAATTCATACAAACCTCTTCCCCCAATCTCACACAACACTCTCCAGAAAATCTACTCTAAAAAATGGTATCGCACATCACCAACAAAATAAACAATCCATAACCCACCCTACACTTTCCCCCCTATAAAACCCAATCACTCACCCCACCCAATTAACACACCCAACATCCCCCTAACAGCTTAACTACACATTGAAACCATACCCATTCCCAAAGATTATACAACATATACACACAACAACCGCCTAAACAACACCGTTGAAATCGAAACACCCCCAACACCCCCCCACATTATATGGTAATTCTATTAGGCTTGGAAAGTTTTGTTTGTTAGTGGGTTATCTGGTGAGGTATAGATGATGGAGTGATCTTGGGTTTGTTGTAGTGACATTTGGTGGTTTGGGAGGAATTGTTATATTTAATTTGATGTTTGGGGGTATAGGGAGCTGTGTGGTGGGATGGGTGAG
Apteryx_haastii           CCTAAAATCCATGTAATTTAAAAAACACCAACAACACCATATACGACAACAAAGCTAACCCTACACATACTATTCACCAATCCCACTCCCCCCTATACACCACCGAAACATGTTTAAAAGCACAACTATACAAATAGTTTTAAAAATCCACTTAATGCCCACCCCCTAGCCCACCCCACAAAAGCTTATGGACAAACTACAAAAACCAATCAATTACTTCACTACACCCCAAATAATCTACCCACATCCACACTAACACAGCAACTGCTAAAAACCCACTCCGAACCCAACCACGAAAATAACACAACATACTATCCTCTAACCCCTTCACAATCCACCTAAATATAAACCCCATTACCCACCCTGCAAAACATTCAAATCACCCACATTTTTATTTAACCTAAATACCTAAAGAACCGGTCAACCTCACAACAAAACATTCCACCACAATCTACTCCACCCAACTAATCAGCTTATAAGAAAAACAGATTACACCACCTTAAAACCCCCCCCACATACCCCTCAAAAAATATCCAAATAAATAAACCAAATCAACCCAAAACACACCATAAAACACAAACCAAACAGAGACACACTCAACAACACCCCCCACTAACCCCACTCCCAAAACTTACACCATCCCACCTTTCATCACAATTCCCTTTAACCATCCATCCAATCTCTAAATAACCCCCGCCTCACTAAACAAATCACCCTCCCCTCTAACCCAGGCAACACCACATCCCATTTACAATAAATCACCATACCCCACGAAACCTATAAGCAAAACCAACGCTCTACATACTCCTACCAATCTACAGACCCCTAACCAACACCAACAACACAACAACTTTTCAGCCAACTTCTAATCATACTTTACTCCTAAACCCACATACACCCCTACTTATAACTAACACAACTTATAAACCATAAACATAATCACAACCAGCCCATAAAGCACTACCTACCCACCTCAATTAACCAACACCAGACAACTTCAACGGCTCATTTTTACTCAAATAACCTCACTACCAATTCCTATCATCCTTTATCTACACAATCACCTCAAAGAACCGTACAACTACCTCACCACATAAAAGCACCATTTCAATCACATCAACTAAAACATATTCAAACCAAAAAAAAAATCCCCAACCCCACACCCTAGACTTGTACCCTATATACAACTTAAAACATTCTCAATAAACTTAATTACTAAAAAAATCCAACGAAAAACAACGCTCAACATCTCCCACGCAATACTATCATAGTCCTAACACTACACTACGATCCCGTAAAAACACCCAAAAACTATTTAGAACTAACCTTACATTAAACACAAAATTACAAAGCAACTTTTATACCTTATAATTATCCCTGCTAAAATATACTGTAAAATCACACCACAATTCATAGAACTACTAACATACTATACTACCGTAACTTCAAACAACACCCCATCCCGAAACGACACTAACTTAACACCTCTAACTCTATTAAATTAATCAAAACAACGACTAACTCCAAAACTTAACCCAAAAACATAATCAACACAAACCCCAAATTTTAAACAATCTACTCAAAGCTACCCCCCCTTAAACATCAAACATTACATCTATCCCATATCTCCTACATACACCTCCAAACCACAAACAGAAATACATCCTACAACACAAATTACAATCCCAACCCAATCTTCCTTAAACCAGCAACCTTAACAACACACAACATAAAAAATCAAACCTACTCCTCCAACAACAATATCAAAACCTAACCAACCTACATCAAAAAAAACCAACGTCCCAACCACCACCCAACCCCAAACCCTTATTTAAGAATCACAACCAATCTCCAACAACTACCCATCTACTCTCTCACAATCAACATTAACTTCCTCAAACGTCTAACTCTACATATATACCACTCAACCCACCCAAAACACATACTCCAAACTCATAACTAATAACATAAAGCATACATTCAAACACCCACACCAACCACACCCAACCTTCCCCAACACACTCACAAATCTCCCCCAAAATTGAAGACAAGAGCACCCATCTATCATACTCACCTCTCAACAATGACTACCCCAAATCACACCACCGCAACAACTCATAAAAAACAAACTTCGTCCCCATCACCAACAATTTCACGCACACTACTACTCAGCTCATCCACTCCCGAGTCACCCCTACCCAAACTTACACAAACAACACCTCAAAACACTTAAACAAAATCCTACCCACACCTCACCACAAACACCCATACCATTAACATTAAACATAATTTTCCAATTCTCCCTACACTCTCGCAACTTATAACAAACTAAAATAATACAAAACCAAACAAACGATATCGAACATTAACCTACCAAATACAAACACTTTAAACACAATCACCACCACACCCAAAAAAACATTCTATCAGTATACATACTACACCCTCACACCAACAAAACCACATTGACAAACCATCACCATACCACCAATACAACCACTATAAACATCAACAAACCACCAAAACCCATACCCACACTTCACCTAAAACCATTCCACAACAAAAACCCTACCCCACAAATCAATCCTCCACTTAAGCGCCAGCAACTCCTCTCAGATACAACCACCAGCATAATCACCAATCAACCCATCTTATCCTCCGAACCCTTGCACCCCCCACACCCAATGTAAATCCCCATACACCAACACATAAAACCCCATCCCAAACACTAACGACTCCACAACTCAACACTAACACTCAATAAAACCACCTAAACCCATATACCCCTATATTCTATAAACAACCCCAACCACTTGCCAAAACATCACCACAAAAACTACTACAATCCCAAAGATCTTCCCTAAATCCAATACACACAGCACAATTCATCCCACCCAACTCCTAATAAAAAACCTATCACAACCCCCATTTCTAAAACACCAACCCTAATAACTAAAAAAAACCAATACCAATTTTCAAATATTTATCAACCTCACCCCCTACCATCACACACTCCTCTCCTAACTACAAATCACCACCATCATCCACCCACTACAACCTACCCTTACTCCAAAATAACACACAAACTCCCTCACTCATAAAACACCCCTAACCCACCTCTACTCCCCATAACCAAACCCAAACCACACCCTACGAAGAGAATTCACAACACACCATCAACGACAAACTATCACCAACCCATACCCCCGCCTCCCATCCAAACCACAAACCGTCACAAAGAACACTATCACACTACCCTCTACCATAAATTCATACAAACCCCTTCCCCCAATCTCACACAACACTCTCCAGAAAATCTACCCTAAAAAATAGTATCGCACATCCCTAACAAAACAAACAATCCATAACCCACCCGACACCTCCCCCCCTATAAAACCCAATCACTCACCCCACCCAATCAACACACCCAACACCCCCCTAACAGCTTAACTACACATTAAAACCATACCCATCCCCAAAAATTATACAACATATACACACAACAACCGGCTAAACAACACCGTTGAAATCGAAACACCCCCAACACCCCTCCACATTATGTAGTAATTCTGTTAGGCTTGGAAGGTTTTATCTGTTGGTAAATTGTCTGGTGAAGTATAGATGATGGAATAGTCTTGGGTTTATTGTGGTGGCATTTGGTGATTTGAGAGAAGTTGTTATATTTGATTCGATGTTTGGGGGTGTAGAGAGCTGTGTGGTAGGATGGGTGAG
Aepyornis                 TTCACACTTCATATAACCTAATAAACACTGATAGCACCACTTACAACAATAGAACCAACCCAAACCGTATCACTTACATACTCTATTCCCCCCTACTTACAACCATAACAAACCTAATGATACAATAATGGCAAATGTCCCAAAAATCCACACAATTCCCATCCTTCAACCCACCACAAAAGAACTCGCAAATATCCCATAAAAATCAATCAATTACCTCACTACGTTCCAAACGACCTATCCACATCCACATCCACACAATATCCGTCAAAACACCACCCCGAATCCAACCACAGAAATGACATGACCTACTCTCTCTCGACCTTCCCACAACTTATCCGAATAAAAACCTTACCCCCCAATCCATAGAACACCACACTAACATACACACTTAACCAATTTAATCAACTCAGAAACTAATCATCCTCATAACTACACACTCCACCAAAATAAACTCCAAACAACCCACATATCCACAAAAAAATTAAACCACACCACTTCCGAATACCCTCTACCCACCCCTCAAAAAACATATATACAAATAAACCAAACTCATCCAACCCACACCAAAAAGCATAAGTTAAATAAAAATACACCCATAAACACCCACTATTAACATTACCACCAAAACCTATACTTTTCCCTCTTCTACCCCACCTCCCCTTAACTAACCATTCAACTCTTAAACAATTTTCATCTTATCAAGCGAATTACCTTTTTCTTTAATCCAAATAACACTATACCCTATCCGCACCAAACCACCATGATCCGCAAATCTCACAAAAGAACTGAACATTCTTTTCATTCCCACCAATTCCCAAATCTCCAATCAACACCAGTGTTACAACAATCCCCCAACTAATTTTCTATCATTCTCAGCCTTTAGACCTACATCCACTACCACTTATAACTAACGTAGCCTATAAAACACAAGCATAATTACAGCCAACCCATAACATACCACCCAACCGCTTTACTTAGTCAACATTAAACAACATTAGCACTTCCCTTTTACTCAAACCAACTCATCATTAATTCCTCAAAACTCTCAATCTCATTATTACTCTAAATACCTATATAATCACCTCACCATACAAAAACACTGTCCCAATTCCTTCCACTATCATAAACCCAAACAAAAAAAGAAAATCCTAACCCCATTTCCTAGACCCACACTCTACACACACCTTAAAATACCCTTTACAAACCCAACTATCGAAAAAACCCAACGAATAACAACGATCCCCATCAACAACGCAACATCATTAAAACCCTAACACCGCACTACTATCTTACAAAAATACTTAAAATCCACCCAAGTCCACTTCCATCCTAAACACAAAGTTACAAAACACATTCCAAACCTTACCACTGTCTCCACCAAATCACACCGTAATATTCAACTACAATTCGTAAAGCCATCAATACACCCTATCATCATAACTCAACACAACACCTCACCCCAAAATAACACCAATTCAACACCCTTATCCCCCCTAAACCGATTAATACAACAACTAATCTCAAAAACCGACTCACAAACATATTCAACACAAACTCTAAATCTAAAACGATTTACCCAAAAGCTCTCTCCCCTAAACACCAGACAGTCTAACAACCCCACACCATCTATATCCACTTCAAAATCACAGACAAAAACACATCTCACGCCACAAGCCACAACTCCAACCCCATTCCTTCCAAACCAATAACCCCAATAATACATAACATAAAAATCCAAACCCAACCTCACAATGATAACACCACAACCCAATCAACCCATACCATAAATAATTAATAACCCAACCATTACCCATATTTAAAATCCCAACCAAAACCCACAACCACCTCTCAACAGCTATACATTCATTTCCCCACAATCAATACCGACCTTTTAGCACACCCAACTCCACAAACACGCTACACAACTCACCCAAAACACATATACACAGTTCACCACTAACAACATAAAACATACCTTTAATCACCCATATCAACTACACCCAACCTCCACCAATACAACAACAAACTTCCTCCAAAACCAATAGCAAAAACACCCACTCATCATACCTATCCCGCAACAACAACCCCCTGACATCGTATAACCTTAAAGACCTCTAAGAAATAAAATTAATTCCTACCACTAACAATCTCACACATACCCTCACTCAATCCTTTCACTTCCAAAACAACTATACTTAAACTCACACAAAAAACAACTCACAACGCCTAAATAAAGCTTCACTTACACCCCACCATAGACATCCACAACACTAACACTAAACATAATTTTCTAATCATCCTAACACCCCCACTACCAATAACAAGCCTATACAGCATAATACCAAATACACAACTCCAAGCACTAACTTACTGAATAGAGGCACCCTAGGTACACCCATCACTACACTCAAAAAACCACCATATCAAAATACAAACCGTACCTTCACATCAATATCACTACCCCAACAAACCACCACTAAATCACCAACACTACAACCATAAAAATTAACAATACACCAACATATACAACCACACCCCATCTAATACTACCTCACAAAAACAATCCCAACCCATAAGCCAATCCTGCACTCAAAAGTCAGCAACTCCCACCAAACCCATCTACCGATACGCACACCAACTAAGTCATCCTATCCCCCGAACCCCCACACTTCCCACACCCAGCACCAATCTTCACACAACAATACATACAACTTTACTCCAAACACTAACAACTTCACAACTCAACACTAACATTTAACAAAAACATCAACACCCATATACTTCTACAACTTCCAAACAATACAAATCATCCATCAAAACATCATTACAAAAACAACCATAGCTTTAGAAATCACCCTCCAATCCAATAAACCCACAATCACCTATCCCATTCAACTCCCAACAAAAAACTCAACCCAACCACCAATACCACAACACCAACCTCATCAATCAAAAAAAACTAACCCCACTCTTCAAACCCCCACCAATCCTACTCCCCATCACTACCAACCCCCCCCCCAGCCACAAATCATCCAAACCACTTACTCTCCACAACCCATCCCCACCTACAAATAACGAACGAATCCCCCTATTAAAAAAACATCCCCAATTCACTCTCACCCCCAACACCCAAACCTAAACTTTACTCCGCAAAAAAAATTAATAATACACAATGAACACCAAACCATCACCAGATCTTACTCCCATCTTCTACCCTAACTACAAACTACCATAAAAAACACTATCCAACCACATTCCGCAGTAAATCCCTATAAACCCCTCCACCAAATCCCACCCAGAACCATCCAGAAAACTTACTCAAAAAAACAACACCACACACTCCCAACAGAATAGTCAATCCATAACCCACCCCACACTCTCTCCTCCGTAAGACCTAATTACCCACCTTACCTAACCAATACGCCCCATACCCCCCCAGCAACTCACCCATATATCAAAACTACACTCACTCTCAAAAATCATCCAATACAAACACACGACAAACACCAATACAACACTATCAAATCCGAAATCCTCCAAACCCCCCCCCACACCTCACAATAATTTTTTTGGTTTTGAGAGAGTTTTCTTTATTGAGATTTGTAGGATGGCTTTTGTGTAGCGATAGGTTTTTAGGTATTTTGTGGTGTTATTTTTTCGGTGGGAAAAAGTTGTTGAAAAAGATTTTATGTTTGAGAGTGCGAGAAGGTATGAGGTGAGGTGAGTGAG
Aepyornis_hildebrandti    TTCGCACTTCATATAACCTAATAAACACTGATAGCACCACTTACAACAATAGAACCAACCCAAACCGTATCAC?TACATACTCTACT???????????ACAACCATAACAAACCTAATGATACAATAATGACAAATGTCCCAAAAATCCACACAATTCCTATCCTTCAACCCACCACAAAAGAACTCGCAAATATCCCATAAAAATCAATCAATTACCTCACTACGTTCCAAACGACCTATCCACATCCACATCCACACAATATCCGTCAAAACACCACCTCGAATCCAACCACAAAAATGACATGACCTACTCTCTCTCGACCTTCCCACAACTTATCCGAATAAGAACCTTAC?CCCCAATCCATAGAACACCACACTAACATACACACTTAACTAATTTAATCAACTCAGAAACTAATCATCCTCATAACTACACACTCCACCAAAATAAACTCCAAACAACCCA??????????????AATTAAACCACACCACTTCCGAATATCCTCTACCCACCCCTCAA????????????????????CCAAACTCATCCAACYCACACCAAAAAGCATAAGTTAAATAAAAATACACCCATAAACACCYACTATTAACATTACCACCAAAACCTATACCTTTCCCCCTCCTATCYCACCTCCCCTTAACTAACYATTCAACTCTTAAACAATTTTCATCTTATCAAGCGAATTACCTTTTTCTTTAATCCAAATAACACTATACTCTATCCGCACCAAGCCACCACGATCCGTAAATCTCACAAAAGAACTGAACATTCTTTTCATTCCCACCAATTCCCAAATCTCCAATCAACATCGGTGTTACAACAATCCCCCAACTAATTTTCTATCATTCTCAGCCTTTAGACTTACATCCACTACCACTTATAACTAACGTAGCCTATA?AATACAAGCATAATTACAGCCAACCCATAACATACCACCCAACCGCTTTACTTAGTCAACATTGAACAACGTTAACACTTCCCTTTTACTCAAACCAACTCATCATTAATTCCTCAAAACTCTCAATCTCACTATTACTYTAAATACCTATATAATCACCTYACCATACAAAAACACTATCCCWATTCCT??????????????????AACAAAAAAAGAAAATCCTAACCCCATTTCCTAGACCCACACTCTACACACACCTTAAAATACCCTTTACAAACCCAACTATCGAAAAAACCCAACGAATAACAACGATCCCCATCAACAACGCAACATCATTAAAACCCTAACACCGCACTACTATCCTACAAAAATACTTAAAATCCACCCAAGTCCACTTCCATCCTAAACACAAAGTTACAAAACACATTCCAAACCTTACCACTGTCTCCACCAAATCACACCG????????AACTACAATYCGTA?????????ATATACCCTATCATCATAACTCAACACAACACCTCACCCCAAAACAACACCAATTCAACACCCTTATC?CCCCTAAACCGAT???????????????????????ACCAACTCACAAACATATTCAACACAAACTCTAAATCTAAAACGATTTACCCAAAAGCTCTCTCCTCTAAACACCAGACAGTCTAACAACCCCACACCATCTATATCCACTTCAAAAT?ATAGACAAAAACACATCCCACGCCACAAGCCACAACTCCAACCCCATTCCCTCCAAACCAACAACCCCAATAATACATAACATAAAAATCCAAACCCAACCTCACAATGATAACGCCACAACCCAATCAGCCCATACCATAAATAATTAATAACTCAACCATTACCCATATTTAAAATTCCAACCAAAGCCCACAACCACCTTTCAACAGCTATACATTCATTTCCCCACAATCAATACCGACCTTTCAGCACACCCAACTCCACAAACACGCTACACAACTCACCCAAAACACATA???ACAGTTCATCACTAACAACATAAAACATACCTTTAATCACCCATATC-----------------------------------------------------------YACCCACTCATCATACCCATCCCGCAA?AACAACCCCCTGACATC???????????AAGACCTCTAAGAAATGAGATTAATCCCTACCACTAACAATCTCACACATACCCTTACTCAAT??????????????AACAACTATACCTAAACTCACACAAAAGACAACTCACAACGCCTAAATAAAGCTTCACTTACACCCCACCATAGGCATCCACAACACCAACACTAAACATAATCTTCTAATCATCCTAACACCCCCACTACCAATAACAAGCCTATACAGCATAATACCAAATACACAACTCCAAGCACTAACTTACTGAACAGAGGCATCCTAGGTACACCCATCACTACACTCAAAAAACCACCATACCAAAATACAAACCGTGCCTTCACATCAATATCACTACCCCAACAAACCACCACTAAATCACCAACACTACAACCATAAAAATTAACAATA????????????CAACCACATCCCATCTAATACTACCTCACAAAAACAATCCCAACCCATAAACCAATCCTACACTCAAAAGTCAGCAACTCCCACCAAACCCATCTAC?GGTACGCACACCAACTAAGTCATCCTATCCCCCGAACCCCCACACTTTCCACACCCAGCACCAATCTTCACA????????????????????????????????ACAACTTCACAACTCAACACTAACATTTAACAAAAACATCAACACCCATATA?TTCTACAACTTCCAAACAATACAAATCATCCATCAAAACATCATTACAAAAACAACCATAGCTTTAGAAATCACCCTCCAATCCAACAAACCCACAATCACCTATCCCATTCAACTCCCAACAAAAAACTCAA??CAACCACCAATACCATAACACCAACCTCACCAATCAAAAAAAACTAACCCCACTCTTCAAACCCCCACCAATCCTACTCCCCATCACCACTAACCCCCCCCCCAGTCACAAATCATCCCAACCACTTACTCTCCACAACCCATCCCCACCTACAAATAAT?AAC?AATCCTCCTATCAAAAAAACATCCCCAATTC?????CACCCCYAACACCCAAACCTAAACTTCACTCCG???????????AATAATACACAACGAACACCAAACCATCACCAGATCTTACTCYCATCTTCTACCCTAACTACAAACTACCATAAAGAACACTATCCGACCACATCCCACAGTAAATCCCTATAAACCCCTTCACCAAATCCCACCCAGAGCCATCCAGAAAACTTACTCAAAAAAACAACACCACACACTCCCAACAGAATAGTCAATCCATAACCCACCCCACACTCTCTCTTCCGTAAGACCTAATTACCCACCTTACCTAACCAATACGCCCCATACCCCCCCAGCAACCCACCCATATATCAAAACTACACTCACTCTCAAAAATCATCCAATACAAACACACAACAAACACCAATACAATACTATCAAATCCGAAATCCTCCGAACCCCCCCCCACACCTCACAAKAATTTTTTTGGTTTTGAGAGAGTTTTCTTTATTGARRTTTATGGGATGGCTTTTGTGTAGCGATAGGTTCTTAGGTATTTTGTGATGTTGTTTTTTCGGTGGTAGGGGATTGTTGAAAAGGATTTTATGTTTAAGAGTGCGAAAAGGTATGAGGTGAGGTGAATGAG
[truncated: 768,106 more chars]
