# Supplementary material for: The phylogenetic significance of the morphology of the syrinx, hyoid and larynx, of the southern cassowary, Casuarius casuarius (Aves, Palaeognathae)
Source: BMC Evol Biol. 2019 Dec 27;19:233. doi: 10.1186/s12862-019-1544-7 (PMC6935130; doi:10.1186/s12862-019-1544-7)
Supplement: Supplementary file 7 — Additional file 7: SI 7. Input data for the optimisation character analyses. Complete input file for the optimisation analyses which were run in the program PAUP* [89], with coding for all three tested topologies. [file 12862_2019_1544_MOESM7_ESM.txt]

#NEXUS
[written Mon Oct 28 11:38:18 ACDT 2019 by Mesquite  version 3.40 (build 877) at GR4KG2S/10.24.160.58]

BEGIN TAXA;
	TITLE Taxa;
	DIMENSIONS NTAX=33;
	TAXLABELS
		Nothura_maculosa Eudromia_elegans Crypturellus Tinamus_major Megalapteryx Dinornis_robustus Dinornis_giganteus Pachyornis_geranoides Pachyornis_elephantopus Pachyornis_australis Anomalopteryx Emeus_crassus Euryapteryx_curtus Casuarius_bennetti Casuarius_casuarius Dromaius_novaehollandiae Dromaius_baudinianus Apteryx_australis Apteryx_owenii Apteryx_haastii Aepyornis Aepyornis_hildebrandti Mullerornis_agilis Rhea_pennata Rhea_americana Struthio_camelus Lithornis Grus_rubicunda Anhima_cornuta Anseranas_semipalmata Leipoa_ocellata Gallus_gallus Chauna_torquata 
	;

END;


BEGIN CHARACTERS;
	TITLE  Character_Matrix;
	DIMENSIONS  NCHAR=42;
	FORMAT DATATYPE = STANDARD GAP = - MISSING = ? SYMBOLS = "  0 1 2 3 4 5";
	MATRIX
	Nothura_maculosa          211000020120?0101000110???132?1110??011???
	Eudromia_elegans          21???00?01?0?0101000210???1?2030103?011???
	Crypturellus              211020020120?0101000111???13??????????????
	Tinamus_major             ??????????????????????????????????????????
	Megalapteryx              20?0??1?1?011?1?000021101112212?0???0?1???
	Dinornis_robustus         20?0??1?1?011?1?000021101???213?0???0?1???
	Dinornis_giganteus        ??????????????????????????????????????????
	Pachyornis_geranoides     20?0??1?1?011?1?000021101???201?0???0?1???
	Pachyornis_elephantopus   20?0??1?1?011?1?000021101???201?0???0?1???
	Pachyornis_australis      20?0??1?1?011?1?000021101???201?0???0?1???
	Anomalopteryx             20?0??1?1?011?1?000021101???212?0???0?1???
	Emeus_crassus             20?0??1?1?011?1?000021101???222?0???0?1???
	Euryapteryx_curtus        20?0??1?1?011?1?000021101???211?0???0?1???
	Casuarius_bennetti        ??????????????????????????????????????????
	Casuarius_casuarius       21?001101110?1000000110012110021113121110?
	Dromaius_novaehollandiae  21?0??1??100?1100000110012110010110021110?
	Dromaius_baudinianus      ??????????????????????????????????????????
	Apteryx_australis         212020101100?21110011101?0?203311???????12
	Apteryx_owenii            212020101100?21010011101?0??03311???????12
	Apteryx_haastii           ??????????????????????????????????????????
	Aepyornis                 21????????????????????????????????????????
	Aepyornis_hildebrandti    ??????????????????????????????????????????
	Mullerornis_agilis        21????????????????????????????????????????
	Rhea_pennata              ??????????????????????????????????????????
	Rhea_americana            20202002100110112?121100111000300111210032
	Struthio_camelus          211020120112?11000010100110?10301111100021
	Lithornis                 ?1???????????????????1????????????????????
	Grus_rubicunda            20?10?0?10?11?1?2101?1??????220?0?????????
	Anhima_cornuta            ??????????????????????????????????????????
	Anseranas_semipalmata     20???0?2?0311???????????????220?1?????????
	Leipoa_ocellata           ????????????????2000210???????????????????
	Gallus_gallus             20?121112001101?200101??????2?111041101032
	Chauna_torquata           20?0?0?2???11?????????????????????????????

;
CHARSTATELABLES 1 'MCharacter 180: Syrinx Type (Livesy and Zusi 2006: 0738)' / 'Type: Bronchial' 'Type: Tracheal' 'Type: Tracheo-bronchial' , 2 'MCharacter 181: Ossification of Syrinx elements (Livesey and Zusi 2006: 0735)' / Ossification_present Cartilagenous , 3 'MCharacter 182: Cart. bronchosyringeales; number present' / None '1-4' '5-8' '>8' , 4 'MCharacter 183: Cart. bronchiosyringeales medial ridges bordering internal membranes (Griffiths 1994: 40)' / No_fusion First_and_second_bronchial_rings_fused Three_or_more_bronchial_rings_fused , 5 'MCharacter 184: Modifications to shape of incomplete cart. bronchiosyringeales (Griffiths 1994: 34)' / Wider_at_medial_ends Wider_laterally_with_narrowed_ends_medially Uniform_width , 6 'MCharacter 185: Asymmetry (Clarke et al. 2016: 6)' / Absent 'Present, minor' 'Present, major' , 7 'MCharacter 186: Cart. tracheosyringeales incomplete dorsally' / Absent Present , 8 'MCharacter 187: Cart. tracheosyringeales width relative to cart. bronchosyringeales (Clarke et al. 2016: 4)' / Tracheosyringeal_rings_thinner_in_width Uniform_width Bronchosyringeal_rings_thinner_in_width , 9 'MCharacter 188: Cart. tracheosyringeales directed downwards along the midline (Forbes 1881)' / One_or_two_rings Up_to_five_rings None , 10 'MCharacter 189: Tympanum (Griffith 1994: 20, 21; Livesey and Zusi 2006: 0736)' / Present Absent , 11 'MCharacter 190: Shape of tympanum, or caudal end of trachea if tympanum absent (Griffiths 1994: 26)' / Gradually_widens_caudally Almost_cylindrical Cylindrical Mediolateral_compression , 12 'MCharacter 191: Pessulus (Griffiths 1994: 15)' / Absent Present Dorsal_pessuliform_process_present , 13 'MCharacter 192: Pessulus (Livesey and Zusi 2006: 0739)' / Cartilagenous Full_or_part_ossification , 14 'MCharacter 193: Lateral intervals between cart. tracheosyringeales and cart. bronchosyringeales (Clarke et al. 2016: 3; Griffiths 1994: 36)' / Wide_lateral_intervals_betwen_tracheal_and_bronchial_rings Small_interval_between_tracehal_and_bronchial_rings 'No interval, overlap or almost overlap of tracheal and bronchial rings' , 15 'MCharacter 194: Dorsal indentation of tracheosyringeal rings' / Present_ Absent , 16 'MCharacter 195: Musculature (Gaunt 1983)' / No_intrinsic_musculature 1_or_2_intrinsic_muscle_pairs 3_or_more_intrinsic_muscle_pairs , 17 'MCharacter 196: Basiurohyale (Tomlinson 2000)' / Cartilagenous Part_ossification Full_ossification , 18 'MCharacter 197: Basihyale and urohyale (Livesey and Zusi 2006: 0758)' / 'Syntosis, articular surfaces indiscernible' 'Syndesmosis, articular surfaces discernible' , 19 'MCharacter 198:Urohyale (Livesey and Zusi 2006)' / Present Absent , 20 'MCharacter 199: Urohyale shape (Tomlinson 2000)' / Element_with_rounded_caudal_edge Element_with_angular_caudal_edge urohyal_absent , 21 'MCharacter 200: Basihyale rostral edge (Livesey and Zusi 2006; Tomlinson 2000)' / Basihyoid_rostral_central_concavity Basihyoid_flattened_rostral_edge basihyoid_rostral_edge_convex , 22 'MCharacter 201: Ceratobranchiale (Tomlinson 2000)' / Cartilagenous Ossified , 23 'MCharacter 202: Epibranchiale length relative to ceratobranchial (Livesey and Zusi 2006: 0763)' / Epibranchial_shorter_than_ceratobranchials Both_comparable_in_length Epibranchials_considerably_longer_than_ceratobranchials , 24 'MCharacter 203: Tongue shape, dorsal view (Erdogan and Iwasaki 2013)' / Reduced_triangular Reduced_ovular 'Intermediate (triangular)' Elongated_corpus , 25 'MCharacter 204: Tongue shape, frontal view' / Rounded_tongue 'dorso-ventrally flattened' , 26 'MCharacter 205: Papillae along margins of tongue corpus (Erdogan and Iwasaki 2013)' / Absent 'Posterolateral corners of the tongue terminate with smalll lateral papillae' Numerous_lingual_papillae_along_lateral_margins , 27 'MCharacter 206: Paraglossum (Crole and Soley 2012)' / Paired_paraglossia Single_paraglossum , 28 'MCharacter 207: Paraglossum, when only single paraglossum (Tomlinson 2000)' / Rounded Triangular Triangular_with_caudal_central_concavity Elongate_Triangular , 29 'MCharacter 208: Cart. cricoidea (Zweers et al. 1981)' / Cartilaginous_or_rarely_small_ossification_centres_in_older_individuals Consistent_part_or_full_ossification_of_corpus Ossified_corpus , 30 'MCharacter 209: Cart. cricoidea corpus, crista ventralis (McLelland 1989)' / Absent 'Only shallow ridge(s) present' 'Prominent ridge(s) only part length of corpus' 'Prominent ridge(s) full length of corpus' , 31 'MCharacter 210:Cart. cricoidea corpus, proc. rostralis (Zweers et al. 1981)' / 'Prominent, flattened rostral process' Prominent_with_angular_rim Reduced_but_present 'Absent, flattened cranial edge of corpus' , 32 'MCharacter 211: Ala; cart. cricoidea dorsalis (Zweers et al. 1981)' / 'Wings fused, partly fused or articulating with each other, closing the cricoid ring dorsally' 'Wings unfused, cricoid ring closed dorsally by procricoid articulation' , 33 'MCharacter 212: Cart. cricoidea fusion with cart. tracheales (McLelland 1989)' / One_or_more_tracheal_rings_fused_with_caudal_end_of_cricoid No_tracheal_rings_fused_with_cricoid , 34 'MCharacter 213: Cart. procricoidea (Zweers et al 1981)' / Ossified cartilagenous Absent , 35 'MCharacter 214: Cart. procricoidea corpus shape, dorsal view (Zweers et al 1981)' / Cuboidal Triangular Circular Diamond Oval , 36 'MCharacter 215: Cart. procricoidea cauda, the ventral, ventro-caudad pointing tail (Zweers et al 1981)' / Absent Present , 37 'MCharacter 216: Cart. arytenoidea ossification (Zweers et al. 1981)' / Ossified Part_ossified Cartilagenous , 38 'MCharacter 217:Cart. arytenoidea, proc. rostralis and caudalis (Zweers et al. 1981)' / Proc._caudalis_and_rostralis_present Only_proc._caudalis_present Neither_present , 39 'MCharacter 218: Cart. arytenoidea shape (McLelland 1989, p. 73)' / Rounded Flattened , 40 'MCharacter 219: Cart. arytenoidea and glottis lips (Crole and Soley 2012)' / Arytenoid_cartilage_supports_glottis_lips Arytenoid_cartilage_seperate_structures_to_glottis_lips , 41 'MCharacter 220: Laryngeal papillae, extending from elevated glottis lips (Crole and Soley 2012)' / No_papillae_present '1-2 papillae' '3-8 papillae' '>8 papillae' , 42 'MCharacter 221: Laryngeal papillae (Rodrigues et al. 2012)' / Extend_primarily_from_lateral_margin Extend_from_both_lateral_and_caudal_margin Extend_primarily_from_caudal_margin ,;

END;
BEGIN ASSUMPTIONS;
	TYPESET * UNTITLED   =  unord:  1 5 7 -  10 12 - 18\3 19 -  20 22 24 -  28 32 -  36 39 -  40, ord:  2 -  4 6 11 13 -  14 16 -  17 21 23 29 -  31 37 -  38 41 -  42;

END;

BEGIN PAUP;
	SET MAXTREES = 100000 increase = no tcompress = yes torder = left showtaxnum = yes taxlabels = full;
	SET storetreewts = yes;
	OUTGROUP Grus_rubicunda Anhima_cornuta Anseranas_semipalmata Leipoa_ocellata Gallus_gallus Chauna_torquata / only;
	SET ROOT = OUTGROUP OUTROOT = monophyl CRITERION = parsimony;
BEGIN TREES;
	TRANSLATE
 		1 Nothura_maculosa ,
 		2 Eudromia_elegans ,
 		3 Crypturellus ,
 		4 Tinamus_major ,
 		5 Megalapteryx ,
 		6 Dinornis_robustus ,
 		7 Dinornis_giganteus ,
 		8 Pachyornis_geranoides ,
 		9 Pachyornis_elephantopus ,
 		10 Pachyornis_australis ,
 		11 Anomalopteryx ,
 		12 Emeus_crassus ,
 		13 Euryapteryx_curtus ,
 		14 Casuarius_bennetti ,
 		15 Casuarius_casuarius ,
 		16 Dromaius_novaehollandiae ,
 		17 Dromaius_baudinianus ,
 		18 Apteryx_australis ,
 		19 Apteryx_owenii ,
 		20 Apteryx_haastii ,
 		21 Aepyornis ,
 		22 Aepyornis_hildebrandti ,
 		23 Mullerornis_agilis ,
 		24 Rhea_americana ,
 		25 Rhea_pennata ,
 		26 Struthio_camelus ,
 		27 Lithornis ,
 		28 Grus_rubicunda ,
 		29 Anhima_cornuta ,
 		30 Anseranas_semipalmata ,
 		31 Leipoa_ocellata ,
 		32 Gallus_gallus ,
 		33 Chauna_torquata ,
;
	TREE 'Morphology_Tree_Optimisation' = ( ( 28 , ( ( 30 , ( 29 , 33 ) ) , ( 31 , 32 ) ) ) , ( ( ( 1 , 2 ) , ( 3 , 4 ) ) , ( 27 , ( ( ( 6 , 7 ) , ( ( 5 , 11 ) , ( ( 12 , 13 ) , ( 8 , ( 9 , 10 ) ) ) ) ) , ( ( 18 , ( 19 , 20 ) ) , ( ( 23 , ( 21 , 22 ) ) , ( ( 24 , 25 ) , ( 26 , ( ( 14 , 15 ) , ( 16 , 17 ) ) ) ) ) ) ) ) ) );
	TREE 'Molecular_Tree_Optimisation' = ( ( 33 , ( 28 , ( ( 29 , 30 ) , ( 31 , 32 ) ) ) ) , ( 27 , ( 26 , ( ( 24 , 25 ) , ( ( ( ( 1 , 2 ) , ( 3 , 4 ) ) , ( 5 , ( ( 6 , 7 ) , ( 11 , ( ( 12 , 13 ) , ( 8 , ( 9 , 10 ) ) ) ) ) ) ) , ( ( ( 14 , 15 ) , ( 16 , 17 ) ) , ( ( 18 , ( 19 , 20 ) ) , ( 23 , ( 21 , 22 ) ) ) ) ) ) ) ) );
	TREE 'Combined_Tree_Optimisation' = ( ( 33 , ( 28 , ( ( 29 , 30 ) , ( 31 , 32 ) ) ) ) , ( ( (27, ( ( 1 , 2 ) , ( 3 , 4 ) ) ), ( 5 , ( ( 6 , 7 ) , ( 11 , ( ( 12 , 13 ) , ( 8 , ( 9 , 10 ) ) ) ) ) ) ) , ( ( 24 , 25 ) , ( 26 , ( ( ( 14 , 15 ) , ( 16 , 17 ) ) , ( ( 18 , ( 19 , 20 ) ) , ( 23 , ( 21 , 22 ) ) ) ) ) ) ) );

END;
BEGIN PAUP;
	INCLUDE all;
	EXCLUDE uninf;
	DESCRIBETREES all / plot = cladogram opt = deltran opt = acctran apolist = yes;

END;
