# Supplementary material for: The phylogenetic significance of the morphology of the syrinx, hyoid and larynx, of the southern cassowary, Casuarius casuarius (Aves, Palaeognathae)
Source: BMC Evol Biol. 2019 Dec 27;19:233. doi: 10.1186/s12862-019-1544-7 (PMC6935130; doi:10.1186/s12862-019-1544-7)
Supplement: Supplementary file 8 — Additional file 8: SI 8. Optimisation Results. Results for optimisation analyses of SHL data onto three topologies. [file 12862_2019_1544_MOESM8_ESM.txt]

Processing of file "SI7_Optimisation_Input_File.txt" begins...

Data matrix has 33 taxa, 42 characters
Valid character-state symbols: 012345
Missing data identified by '?'
Gaps identified by '-'

Character types changed:
  Of 42 total characters:
    18 characters are of type 'ord' (Wagner)
    24 characters are of type 'unord'
    All characters have equal weight

Maxtrees reset to 100000

Outgroup status changed:
  6 taxa transferred to outgroup
  Total number of taxa now in outgroup = 6
  Number of ingroup taxa = 27

3 trees read from TREES block; time used = 0.02 sec (CPU time = 0.00 sec)

Note: Input trees are rooted but current criterion and/or option settings would specify unrooted trees.  (You can deroot the trees using the 'DerootTrees' command.)

Character-exclusion status changed:
  0 characters re-included
  Total number of characters now excluded = 0
  Number of included characters = 42

Character-exclusion status changed:
  9 characters excluded
  Total number of characters now excluded = 9
  Number of included characters = 33

Tree description:

  Optimality criterion = parsimony
    Character-status summary:
      9 characters are excluded
      Of the remaining 33 included characters:
        17 characters are of type 'ord' (Wagner)
        16 characters are of type 'unord'
        All characters have equal weight
        1 character is constant (proportion = 0.030303)
        All variable characters are parsimony-informative
        Number of (included) parsimony-informative characters = 32
    Gaps are treated as "missing"
    Character-state optimization: Accelerated transformation (ACCTRAN)
                                  AncStates = "standard"

Tree 1 ("Morphology_Tree_Optimisation"):

Tree length = 107
Consistency index (CI) = 0.5047
Homoplasy index (HI) = 0.4953
Retention index (RI) = 0.6345
Rescaled consistency index (RC) = 0.3202

                                                                                                                                  /------------- Casuarius bennetti(14)
                                                                                                                     /-----------45------------- Casuarius casuarius(15)
                                                                                                        /-----------47            /------------- Dromaius novaehollandiae(16)
                                                                                           /-----------48            \-----------46------------- Dromaius baudinianus(17)
                                                                              /-----------50            \--------------------------------------- Struthio camelus(26)
                                                                              |            |                                      /------------- Rhea pennata(24)
                                                                 /-----------53            \-------------------------------------49------------- Rhea americana(25)
                                                                 |            |                                                   /------------- Aepyornis(21)
                                                                 |            |                                      /-----------51------------- Aepyornis hildebrandti(22)
                                                    /-----------56            \-------------------------------------52-------------------------- Mullerornis agilis(23)
                                                    |            |                                                                /------------- Apteryx owenii(19)
                                                    |            |                                                   /-----------54------------- Apteryx haastii(20)
                                                    |            \--------------------------------------------------55-------------------------- Apteryx australis(18)
                                                    |                                                                             /------------- Pachyornis elephantopus(9)
                                       /-----------57                                                                /-----------38------------- Pachyornis australis(10)
                                       |            |                                                   /-----------39-------------------------- Pachyornis geranoides(8)
                                       |            |                                      /-----------41                         /------------- Emeus crassus(12)
                                       |            |                         /-----------42            \------------------------40------------- Euryapteryx curtus(13)
                          /-----------58            |                         |            |                                      /------------- Megalapteryx(5)
                          |            |            \------------------------44            \-------------------------------------37------------- Anomalopteryx(11)
                          |            |                                      |                                                   /------------- Dinornis robustus(6)
             /-----------59            |                                      \--------------------------------------------------43------------- Dinornis giganteus(7)
             |            |            \-------------------------------------------------------------------------------------------------------- Lithornis(27)
             |            |                                                                                                       /------------- Nothura maculosa(1)
             |            |                                                                                          /-----------34------------- Eudromia elegans(2)
             |            \-----------------------------------------------------------------------------------------36            /------------- Crypturellus(3)
------------65                                                                                                       \-----------35------------- Tinamus major(4)
             |                                                                                                                    /------------- Anhima cornuta(29)
             |                                                                                                       /-----------60------------- Chauna torquata(33)
             |                                                                                          /-----------61-------------------------- Anseranas semipalmata(30)
             |                                                                             /-----------63                         /------------- Leipoa ocellata(31)
             \----------------------------------------------------------------------------64            \------------------------62------------- Gallus gallus(32)
                                                                                           \---------------------------------------------------- Grus rubicunda(28)

Apomorphy lists:

      Branch                         Character                                                                                                         Steps      CI   Change
-----------------------------------------------------------------------------------------------------------------------------------------------------------------------------
node_65 --> node_59                  2 (MCharacter 181: Ossification of Syrinx elements (Livesey and Zusi 2006: 0735))                                     1   0.333  0 --> 1
                                     10 (MCharacter 189: Tympanum (Griffith 1994: 20, 21; Livesey and Zusi 2006: 0736))                                    1   0.500  0 --> 1
                                     31 (MCharacter 210:Cart. cricoidea corpus, proc. rostralis (Zweers et al. 1981))                                      3   0.273  0 --> 3
                                     38 (MCharacter 217:Cart. arytenoidea, proc. rostralis and caudalis (Zweers et al. 1981))                              1   0.500  0 --> 1
node_59 --> node_36                  9 (MCharacter 188: Cart. tracheosyringeales directed downwards along the midline (Forbes 1881))                       1   0.667  1 ==> 0
                                     11 (MCharacter 190: Shape of tympanum, or caudal end of trachea if tympanum absent (Griffiths 1994: 26))              2   0.429  0 --> 2
                                     28 (MCharacter 207: Paraglossum, when only single paraglossum (Tomlinson 2000))                                       1   1.000  2 --> 3
                                     30 (MCharacter 209: Cart. cricoidea corpus, crista ventralis (McLelland 1989))                                        1   0.429  1 --> 0
                                     35 (MCharacter 214: Cart. procricoidea corpus shape, dorsal view (Zweers et al 1981))                                 1   0.750  1 --> 3
node_36 --> node_34                  5 (MCharacter 184: Modifications to shape of incomplete cart. bronchiosyringeales (Griffiths 1994: 34))               1   0.333  2 --> 0
node_34 --> Nothura maculosa         31 (MCharacter 210:Cart. cricoidea corpus, proc. rostralis (Zweers et al. 1981))                                      2   0.273  3 --> 1
node_34 --> Eudromia elegans         21 (MCharacter 200: Basihyale rostral edge (Livesey and Zusi 2006; Tomlinson 2000))                                   1   0.400  1 ==> 2
                                     32 (MCharacter 211: Ala; cart. cricoidea dorsalis (Zweers et al. 1981))                                               1   0.333  1 ==> 0
node_36 --> node_35                  23 (MCharacter 202: Epibranchiale length relative to ceratobranchial (Livesey and Zusi 2006: 0763))                   1   0.500  0 --> 1
node_59 --> node_58                  3 (MCharacter 182: Cart. bronchosyringeales; number present)                                                          1   0.500  1 --> 2
                                     7 (MCharacter 186: Cart. tracheosyringeales incomplete dorsally)                                                      1   0.333  0 --> 1
                                     14 (MCharacter 193: Lateral intervals between cart. tracheosyringeales and cart. bronchosyringeales (Clarke et )      1   0.667  0 --> 1
                                     34 (MCharacter 213: Cart. procricoidea (Zweers et al 1981))                                                           1   1.000  0 --> 1
node_57 --> node_44                  2 (MCharacter 181: Ossification of Syrinx elements (Livesey and Zusi 2006: 0735))                                     1   0.333  1 ==> 0
                                     12 (MCharacter 191: Pessulus (Griffiths 1994: 15))                                                                    1   0.500  0 --> 1
                                     17 (MCharacter 196: Basiurohyale (Tomlinson 2000))                                                                    1   0.500  1 ==> 0
                                     21 (MCharacter 200: Basihyale rostral edge (Livesey and Zusi 2006; Tomlinson 2000))                                   1   0.400  1 ==> 2
                                     23 (MCharacter 202: Epibranchiale length relative to ceratobranchial (Livesey and Zusi 2006: 0763))                   1   0.500  0 ==> 1
                                     33 (MCharacter 212: Cart. cricoidea fusion with cart. tracheales (McLelland 1989))                                    1   0.333  1 ==> 0
node_44 --> node_42                  31 (MCharacter 210:Cart. cricoidea corpus, proc. rostralis (Zweers et al. 1981))                                      1   0.273  3 --> 2
node_42 --> node_41                  31 (MCharacter 210:Cart. cricoidea corpus, proc. rostralis (Zweers et al. 1981))                                      1   0.273  2 --> 1
node_41 --> node_39                  30 (MCharacter 209: Cart. cricoidea corpus, crista ventralis (McLelland 1989))                                        1   0.429  1 ==> 0
node_40 --> Emeus crassus            30 (MCharacter 209: Cart. cricoidea corpus, crista ventralis (McLelland 1989))                                        1   0.429  1 ==> 2
                                     31 (MCharacter 210:Cart. cricoidea corpus, proc. rostralis (Zweers et al. 1981))                                      1   0.273  1 --> 2
node_57 --> node_56                  20 (MCharacter 199: Urohyale shape (Tomlinson 2000))                                                                  1   0.400  0 --> 1
                                     29 (MCharacter 208: Cart. cricoidea (Zweers et al. 1981))                                                             2   0.667  2 ==> 0
                                     37 (MCharacter 216: Cart. arytenoidea ossification (Zweers et al. 1981))                                              2   0.500  0 --> 2
                                     39 (MCharacter 218: Cart. arytenoidea shape (McLelland 1989, p. 73))                                                  1   0.500  1 --> 0
node_56 --> node_53                  28 (MCharacter 207: Paraglossum, when only single paraglossum (Tomlinson 2000))                                       1   1.000  2 --> 0
                                     30 (MCharacter 209: Cart. cricoidea corpus, crista ventralis (McLelland 1989))                                        1   0.429  1 --> 0
                                     32 (MCharacter 211: Ala; cart. cricoidea dorsalis (Zweers et al. 1981))                                               1   0.333  1 --> 0
node_50 --> node_48                  3 (MCharacter 182: Cart. bronchosyringeales; number present)                                                          1   0.500  2 --> 1
                                     11 (MCharacter 190: Shape of tympanum, or caudal end of trachea if tympanum absent (Griffiths 1994: 26))              1   0.429  0 --> 1
                                     17 (MCharacter 196: Basiurohyale (Tomlinson 2000))                                                                    1   0.500  1 ==> 0
                                     28 (MCharacter 207: Paraglossum, when only single paraglossum (Tomlinson 2000))                                       1   1.000  0 --> 1
node_48 --> node_47                  5 (MCharacter 184: Modifications to shape of incomplete cart. bronchiosyringeales (Griffiths 1994: 34))               1   0.333  2 --> 0
                                     6 (MCharacter 185: Asymmetry (Clarke et al. 2016: 6))                                                                 1   0.500  0 --> 1
                                     8 (MCharacter 187: Cart. tracheosyringeales width relative to cart. bronchosyringeales (Clarke et al. 2016: 4))       1   0.667  2 --> 0
                                     20 (MCharacter 199: Urohyale shape (Tomlinson 2000))                                                                  1   0.400  1 --> 0
                                     26 (MCharacter 205: Papillae along margins of tongue corpus (Erdogan and Iwasaki 2013))                               1   1.000  1 ==> 2
                                     31 (MCharacter 210:Cart. cricoidea corpus, proc. rostralis (Zweers et al. 1981))                                      1   0.273  3 ==> 2
                                     35 (MCharacter 214: Cart. procricoidea corpus shape, dorsal view (Zweers et al 1981))                                 1   0.750  1 --> 0
                                     39 (MCharacter 218: Cart. arytenoidea shape (McLelland 1989, p. 73))                                                  1   0.500  0 --> 1
                                     40 (MCharacter 219: Cart. arytenoidea and glottis lips (Crole and Soley 2012))                                        1   1.000  0 ==> 1
                                     41 (MCharacter 220: Laryngeal papillae, extending from elevated glottis lips (Crole and Soley 2012))                  2   0.600  2 ==> 0
node_47 --> node_45                  32 (MCharacter 211: Ala; cart. cricoidea dorsalis (Zweers et al. 1981))                                               1   0.333  0 --> 1
                                     35 (MCharacter 214: Cart. procricoidea corpus shape, dorsal view (Zweers et al 1981))                                 1   0.750  0 --> 3
node_47 --> node_46                  11 (MCharacter 190: Shape of tympanum, or caudal end of trachea if tympanum absent (Griffiths 1994: 26))              1   0.429  1 --> 0
                                     31 (MCharacter 210:Cart. cricoidea corpus, proc. rostralis (Zweers et al. 1981))                                      1   0.273  2 --> 1
node_48 --> Struthio camelus         9 (MCharacter 188: Cart. tracheosyringeales directed downwards along the midline (Forbes 1881))                       1   0.667  1 ==> 0
                                     12 (MCharacter 191: Pessulus (Griffiths 1994: 15))                                                                    1   0.500  0 --> 2
                                     21 (MCharacter 200: Basihyale rostral edge (Livesey and Zusi 2006; Tomlinson 2000))                                   1   0.400  1 ==> 0
                                     29 (MCharacter 208: Cart. cricoidea (Zweers et al. 1981))                                                             1   0.667  0 ==> 1
                                     37 (MCharacter 216: Cart. arytenoidea ossification (Zweers et al. 1981))                                              1   0.500  2 --> 1
                                     38 (MCharacter 217:Cart. arytenoidea, proc. rostralis and caudalis (Zweers et al. 1981))                              1   0.500  1 ==> 0
node_50 --> node_49                  2 (MCharacter 181: Ossification of Syrinx elements (Livesey and Zusi 2006: 0735))                                     1   0.333  1 --> 0
                                     7 (MCharacter 186: Cart. tracheosyringeales incomplete dorsally)                                                      1   0.333  1 --> 0
                                     10 (MCharacter 189: Tympanum (Griffith 1994: 20, 21; Livesey and Zusi 2006: 0736))                                    1   0.500  1 --> 0
                                     12 (MCharacter 191: Pessulus (Griffiths 1994: 15))                                                                    1   0.500  0 --> 1
                                     14 (MCharacter 193: Lateral intervals between cart. tracheosyringeales and cart. bronchosyringeales (Clarke et )      1   0.667  1 --> 0
                                     16 (MCharacter 195: Musculature (Gaunt 1983))                                                                         1   0.500  0 --> 1
                                     17 (MCharacter 196: Basiurohyale (Tomlinson 2000))                                                                    1   0.500  1 --> 2
                                     20 (MCharacter 199: Urohyale shape (Tomlinson 2000))                                                                  1   0.400  1 --> 2
                                     33 (MCharacter 212: Cart. cricoidea fusion with cart. tracheales (McLelland 1989))                                    1   0.333  1 --> 0
                                     41 (MCharacter 220: Laryngeal papillae, extending from elevated glottis lips (Crole and Soley 2012))                  1   0.600  2 --> 3
node_56 --> node_55                  8 (MCharacter 187: Cart. tracheosyringeales width relative to cart. bronchosyringeales (Clarke et al. 2016: 4))       1   0.667  2 ==> 0
                                     14 (MCharacter 193: Lateral intervals between cart. tracheosyringeales and cart. bronchosyringeales (Clarke et )      1   0.667  1 ==> 2
                                     24 (MCharacter 203: Tongue shape, dorsal view (Erdogan and Iwasaki 2013))                                             1   1.000  0 ==> 1
                                     26 (MCharacter 205: Papillae along margins of tongue corpus (Erdogan and Iwasaki 2013))                               1   1.000  1 ==> 0
                                     30 (MCharacter 209: Cart. cricoidea corpus, crista ventralis (McLelland 1989))                                        2   0.429  1 ==> 3
                                     41 (MCharacter 220: Laryngeal papillae, extending from elevated glottis lips (Crole and Soley 2012))                  1   0.600  2 ==> 1
node_55 --> Apteryx australis        16 (MCharacter 195: Musculature (Gaunt 1983))                                                                         1   0.500  0 ==> 1
node_65 --> node_64                  4 (MCharacter 183: Cart. bronchiosyringeales medial ridges bordering internal membranes (Griffiths 1994: 40))         1   0.500  0 --> 1
                                     12 (MCharacter 191: Pessulus (Griffiths 1994: 15))                                                                    1   0.500  0 --> 1
                                     17 (MCharacter 196: Basiurohyale (Tomlinson 2000))                                                                    1   0.500  1 --> 2
                                     20 (MCharacter 199: Urohyale shape (Tomlinson 2000))                                                                  1   0.400  0 --> 1
                                     30 (MCharacter 209: Cart. cricoidea corpus, crista ventralis (McLelland 1989))                                        1   0.429  1 --> 2
                                     35 (MCharacter 214: Cart. procricoidea corpus shape, dorsal view (Zweers et al 1981))                                 1   0.750  1 --> 4
                                     37 (MCharacter 216: Cart. arytenoidea ossification (Zweers et al. 1981))                                              1   0.500  0 --> 1
                                     41 (MCharacter 220: Laryngeal papillae, extending from elevated glottis lips (Crole and Soley 2012))                  1   0.600  2 --> 3
node_64 --> Grus rubicunda           5 (MCharacter 184: Modifications to shape of incomplete cart. bronchiosyringeales (Griffiths 1994: 34))               1   0.333  2 ==> 0
                                     33 (MCharacter 212: Cart. cricoidea fusion with cart. tracheales (McLelland 1989))                                    1   0.333  1 ==> 0
node_64 --> node_63                  7 (MCharacter 186: Cart. tracheosyringeales incomplete dorsally)                                                      1   0.333  0 --> 1
                                     9 (MCharacter 188: Cart. tracheosyringeales directed downwards along the midline (Forbes 1881))                       1   0.667  1 --> 2
node_63 --> node_61                  4 (MCharacter 183: Cart. bronchiosyringeales medial ridges bordering internal membranes (Griffiths 1994: 40))         1   0.500  1 --> 0
                                     11 (MCharacter 190: Shape of tympanum, or caudal end of trachea if tympanum absent (Griffiths 1994: 26))              3   0.429  0 --> 3
node_63 --> node_62                  6 (MCharacter 185: Asymmetry (Clarke et al. 2016: 6))                                                                 1   0.500  0 --> 1
                                     8 (MCharacter 187: Cart. tracheosyringeales width relative to cart. bronchosyringeales (Clarke et al. 2016: 4))       1   0.667  2 --> 1
                                     31 (MCharacter 210:Cart. cricoidea corpus, proc. rostralis (Zweers et al. 1981))                                      1   0.273  0 --> 1
node_62 --> Leipoa ocellata          20 (MCharacter 199: Urohyale shape (Tomlinson 2000))                                                                  1   0.400  1 --> 0
                                     21 (MCharacter 200: Basihyale rostral edge (Livesey and Zusi 2006; Tomlinson 2000))                                   1   0.400  1 ==> 2
node_62 --> Gallus gallus            21 (MCharacter 200: Basihyale rostral edge (Livesey and Zusi 2006; Tomlinson 2000))                                   1   0.400  1 ==> 0

Tree 2 ("Molecular_Tree_Optimisation"):

Tree length = 105
Consistency index (CI) = 0.5143
Homoplasy index (HI) = 0.4857
Retention index (RI) = 0.6483
Rescaled consistency index (RC) = 0.3334

                                                                                                                                    /----------- Pachyornis elephantopus(9)
                                                                                                                         /---------38----------- Pachyornis australis(10)
                                                                                                              /---------39---------------------- Pachyornis geranoides(8)
                                                                                                   /---------41                     /----------- Emeus crassus(12)
                                                                                        /---------42          \--------------------40----------- Euryapteryx curtus(13)
                                                                             /---------43          \-------------------------------------------- Anomalopteryx(11)
                                                                             |          |                                           /----------- Dinornis robustus(6)
                                                                  /---------44          \------------------------------------------37----------- Dinornis giganteus(7)
                                                                  |          \------------------------------------------------------------------ Megalapteryx(5)
                                                       /---------45                                                                 /----------- Nothura maculosa(1)
                                                       |          |                                                      /---------34----------- Eudromia elegans(2)
                                                       |          \-----------------------------------------------------36          /----------- Crypturellus(3)
                                                       |                                                                 \---------35----------- Tinamus major(4)
                                            /---------55                                                                            /----------- Apteryx owenii(19)
                                            |          |                                                                 /---------49----------- Apteryx haastii(20)
                                            |          |                                                      /---------50---------------------- Apteryx australis(18)
                                            |          |                                           /---------53                     /----------- Aepyornis(21)
                                            |          |                                           |          |          /---------51----------- Aepyornis hildebrandti(22)
                                 /---------57          \------------------------------------------54          \---------52---------------------- Mullerornis agilis(23)
                                 |          |                                                      |                                /----------- Casuarius bennetti(14)
                                 |          |                                                      |                     /---------46----------- Casuarius casuarius(15)
                                 |          |                                                      \--------------------48          /----------- Dromaius novaehollandiae(16)
                      /---------58          |                                                                            \---------47----------- Dromaius baudinianus(17)
                      |          |          |                                                                                       /----------- Rhea pennata(24)
           /---------59          |          \--------------------------------------------------------------------------------------56----------- Rhea americana(25)
           |          |          \-------------------------------------------------------------------------------------------------------------- Struthio camelus(26)
           |          \------------------------------------------------------------------------------------------------------------------------- Lithornis(27)
----------65                                                                                                                        /----------- Anhima cornuta(29)
           |                                                                                                             /---------60----------- Anseranas semipalmata(30)
           |                                                                                                  /---------62          /----------- Leipoa ocellata(31)
           |                                                                                       /---------63          \---------61----------- Gallus gallus(32)
           \--------------------------------------------------------------------------------------64          \--------------------------------- Grus rubicunda(28)
                                                                                                   \-------------------------------------------- Chauna torquata(33)

Apomorphy lists:

      Branch                         Character                                                                                                         Steps      CI   Change
-----------------------------------------------------------------------------------------------------------------------------------------------------------------------------
node_65 --> node_59                  2 (MCharacter 181: Ossification of Syrinx elements (Livesey and Zusi 2006: 0735))                                     1   0.333  0 --> 1
                                     10 (MCharacter 189: Tympanum (Griffith 1994: 20, 21; Livesey and Zusi 2006: 0736))                                    1   0.500  0 --> 1
                                     31 (MCharacter 210:Cart. cricoidea corpus, proc. rostralis (Zweers et al. 1981))                                      3   0.250  0 --> 3
                                     34 (MCharacter 213: Cart. procricoidea (Zweers et al 1981))                                                           1   0.500  0 --> 1
node_58 --> node_57                  3 (MCharacter 182: Cart. bronchosyringeales; number present)                                                          1   0.500  1 --> 2
                                     20 (MCharacter 199: Urohyale shape (Tomlinson 2000))                                                                  1   0.500  1 --> 0
                                     21 (MCharacter 200: Basihyale rostral edge (Livesey and Zusi 2006; Tomlinson 2000))                                   1   0.400  0 --> 1
                                     29 (MCharacter 208: Cart. cricoidea (Zweers et al. 1981))                                                             1   0.500  1 --> 0
                                     37 (MCharacter 216: Cart. arytenoidea ossification (Zweers et al. 1981))                                              1   0.667  1 --> 2
                                     38 (MCharacter 217:Cart. arytenoidea, proc. rostralis and caudalis (Zweers et al. 1981))                              1   1.000  0 ==> 1
node_57 --> node_55                  12 (MCharacter 191: Pessulus (Griffiths 1994: 15))                                                                    1   0.667  1 --> 0
                                     28 (MCharacter 207: Paraglossum, when only single paraglossum (Tomlinson 2000))                                       1   1.000  0 --> 2
                                     31 (MCharacter 210:Cart. cricoidea corpus, proc. rostralis (Zweers et al. 1981))                                      1   0.250  3 --> 2
                                     32 (MCharacter 211: Ala; cart. cricoidea dorsalis (Zweers et al. 1981))                                               1   0.250  0 --> 1
                                     35 (MCharacter 214: Cart. procricoidea corpus shape, dorsal view (Zweers et al 1981))                                 1   1.000  1 ==> 3
                                     39 (MCharacter 218: Cart. arytenoidea shape (McLelland 1989, p. 73))                                                  1   0.500  0 --> 1
                                     40 (MCharacter 219: Cart. arytenoidea and glottis lips (Crole and Soley 2012))                                        1   1.000  0 --> 1
                                     41 (MCharacter 220: Laryngeal papillae, extending from elevated glottis lips (Crole and Soley 2012))                  1   0.750  2 --> 1
node_55 --> node_45                  3 (MCharacter 182: Cart. bronchosyringeales; number present)                                                          1   0.500  2 --> 1
                                     23 (MCharacter 202: Epibranchiale length relative to ceratobranchial (Livesey and Zusi 2006: 0763))                   1   0.500  0 --> 1
                                     29 (MCharacter 208: Cart. cricoidea (Zweers et al. 1981))                                                             2   0.500  0 ==> 2
                                     34 (MCharacter 213: Cart. procricoidea (Zweers et al 1981))                                                           1   0.500  1 --> 0
                                     37 (MCharacter 216: Cart. arytenoidea ossification (Zweers et al. 1981))                                              2   0.667  2 ==> 0
node_45 --> node_36                  7 (MCharacter 186: Cart. tracheosyringeales incomplete dorsally)                                                      1   0.333  1 ==> 0
                                     9 (MCharacter 188: Cart. tracheosyringeales directed downwards along the midline (Forbes 1881))                       1   0.667  1 ==> 0
                                     11 (MCharacter 190: Shape of tympanum, or caudal end of trachea if tympanum absent (Griffiths 1994: 26))              2   0.429  0 ==> 2
                                     28 (MCharacter 207: Paraglossum, when only single paraglossum (Tomlinson 2000))                                       1   1.000  2 ==> 3
node_36 --> node_34                  5 (MCharacter 184: Modifications to shape of incomplete cart. bronchiosyringeales (Griffiths 1994: 34))               1   0.333  2 --> 0
                                     23 (MCharacter 202: Epibranchiale length relative to ceratobranchial (Livesey and Zusi 2006: 0763))                   1   0.500  1 --> 0
node_34 --> Nothura maculosa         31 (MCharacter 210:Cart. cricoidea corpus, proc. rostralis (Zweers et al. 1981))                                      1   0.250  2 ==> 1
node_34 --> Eudromia elegans         21 (MCharacter 200: Basihyale rostral edge (Livesey and Zusi 2006; Tomlinson 2000))                                   1   0.400  1 ==> 2
                                     31 (MCharacter 210:Cart. cricoidea corpus, proc. rostralis (Zweers et al. 1981))                                      1   0.250  2 --> 3
                                     32 (MCharacter 211: Ala; cart. cricoidea dorsalis (Zweers et al. 1981))                                               1   0.250  1 --> 0
node_45 --> node_44                  2 (MCharacter 181: Ossification of Syrinx elements (Livesey and Zusi 2006: 0735))                                     1   0.333  1 ==> 0
                                     12 (MCharacter 191: Pessulus (Griffiths 1994: 15))                                                                    1   0.667  0 --> 1
                                     17 (MCharacter 196: Basiurohyale (Tomlinson 2000))                                                                    1   0.400  1 ==> 0
                                     21 (MCharacter 200: Basihyale rostral edge (Livesey and Zusi 2006; Tomlinson 2000))                                   1   0.400  1 ==> 2
                                     30 (MCharacter 209: Cart. cricoidea corpus, crista ventralis (McLelland 1989))                                        1   0.375  0 ==> 1
                                     33 (MCharacter 212: Cart. cricoidea fusion with cart. tracheales (McLelland 1989))                                    1   0.333  1 ==> 0
node_43 --> node_37                  31 (MCharacter 210:Cart. cricoidea corpus, proc. rostralis (Zweers et al. 1981))                                      1   0.250  2 --> 3
node_42 --> node_41                  31 (MCharacter 210:Cart. cricoidea corpus, proc. rostralis (Zweers et al. 1981))                                      1   0.250  2 --> 1
node_41 --> node_39                  30 (MCharacter 209: Cart. cricoidea corpus, crista ventralis (McLelland 1989))                                        1   0.375  1 ==> 0
node_40 --> Emeus crassus            30 (MCharacter 209: Cart. cricoidea corpus, crista ventralis (McLelland 1989))                                        1   0.375  1 ==> 2
                                     31 (MCharacter 210:Cart. cricoidea corpus, proc. rostralis (Zweers et al. 1981))                                      1   0.250  1 --> 2
node_55 --> node_54                  8 (MCharacter 187: Cart. tracheosyringeales width relative to cart. bronchosyringeales (Clarke et al. 2016: 4))       1   1.000  2 ==> 0
                                     14 (MCharacter 193: Lateral intervals between cart. tracheosyringeales and cart. bronchosyringeales (Clarke et )      1   0.667  0 ==> 1
                                     26 (MCharacter 205: Papillae along margins of tongue corpus (Erdogan and Iwasaki 2013))                               1   1.000  1 --> 0
node_54 --> node_48                  5 (MCharacter 184: Modifications to shape of incomplete cart. bronchiosyringeales (Griffiths 1994: 34))               1   0.333  2 --> 0
                                     6 (MCharacter 185: Asymmetry (Clarke et al. 2016: 6))                                                                 1   0.500  0 --> 1
                                     17 (MCharacter 196: Basiurohyale (Tomlinson 2000))                                                                    1   0.400  1 ==> 0
                                     26 (MCharacter 205: Papillae along margins of tongue corpus (Erdogan and Iwasaki 2013))                               1   1.000  0 --> 2
                                     28 (MCharacter 207: Paraglossum, when only single paraglossum (Tomlinson 2000))                                       1   1.000  2 ==> 1
                                     41 (MCharacter 220: Laryngeal papillae, extending from elevated glottis lips (Crole and Soley 2012))                  1   0.750  1 ==> 0
node_48 --> node_46                  11 (MCharacter 190: Shape of tympanum, or caudal end of trachea if tympanum absent (Griffiths 1994: 26))              1   0.429  0 --> 1
node_48 --> node_47                  31 (MCharacter 210:Cart. cricoidea corpus, proc. rostralis (Zweers et al. 1981))                                      1   0.250  2 --> 1
                                     32 (MCharacter 211: Ala; cart. cricoidea dorsalis (Zweers et al. 1981))                                               1   0.250  1 --> 0
                                     35 (MCharacter 214: Cart. procricoidea corpus shape, dorsal view (Zweers et al 1981))                                 1   1.000  3 --> 0
node_54 --> node_53                  14 (MCharacter 193: Lateral intervals between cart. tracheosyringeales and cart. bronchosyringeales (Clarke et )      1   0.667  1 --> 2
                                     20 (MCharacter 199: Urohyale shape (Tomlinson 2000))                                                                  1   0.500  0 --> 1
                                     24 (MCharacter 203: Tongue shape, dorsal view (Erdogan and Iwasaki 2013))                                             1   1.000  0 --> 1
                                     30 (MCharacter 209: Cart. cricoidea corpus, crista ventralis (McLelland 1989))                                        3   0.375  0 --> 3
                                     31 (MCharacter 210:Cart. cricoidea corpus, proc. rostralis (Zweers et al. 1981))                                      1   0.250  2 --> 3
node_50 --> Apteryx australis        16 (MCharacter 195: Musculature (Gaunt 1983))                                                                         1   0.500  0 ==> 1
node_57 --> node_56                  2 (MCharacter 181: Ossification of Syrinx elements (Livesey and Zusi 2006: 0735))                                     1   0.333  1 --> 0
                                     7 (MCharacter 186: Cart. tracheosyringeales incomplete dorsally)                                                      1   0.333  1 --> 0
                                     10 (MCharacter 189: Tympanum (Griffith 1994: 20, 21; Livesey and Zusi 2006: 0736))                                    1   0.500  1 --> 0
                                     16 (MCharacter 195: Musculature (Gaunt 1983))                                                                         1   0.500  0 --> 1
                                     17 (MCharacter 196: Basiurohyale (Tomlinson 2000))                                                                    1   0.400  1 --> 2
                                     20 (MCharacter 199: Urohyale shape (Tomlinson 2000))                                                                  1   0.500  0 --> 2
                                     33 (MCharacter 212: Cart. cricoidea fusion with cart. tracheales (McLelland 1989))                                    1   0.333  1 --> 0
                                     41 (MCharacter 220: Laryngeal papillae, extending from elevated glottis lips (Crole and Soley 2012))                  1   0.750  2 --> 3
node_58 --> Struthio camelus         9 (MCharacter 188: Cart. tracheosyringeales directed downwards along the midline (Forbes 1881))                       1   0.667  1 ==> 0
                                     11 (MCharacter 190: Shape of tympanum, or caudal end of trachea if tympanum absent (Griffiths 1994: 26))              1   0.429  0 --> 1
                                     12 (MCharacter 191: Pessulus (Griffiths 1994: 15))                                                                    1   0.667  1 ==> 2
                                     14 (MCharacter 193: Lateral intervals between cart. tracheosyringeales and cart. bronchosyringeales (Clarke et )      1   0.667  0 ==> 1
                                     17 (MCharacter 196: Basiurohyale (Tomlinson 2000))                                                                    1   0.400  1 ==> 0
node_65 --> node_64                  17 (MCharacter 196: Basiurohyale (Tomlinson 2000))                                                                    1   0.400  1 --> 2
                                     29 (MCharacter 208: Cart. cricoidea (Zweers et al. 1981))                                                             1   0.500  1 --> 2
                                     30 (MCharacter 209: Cart. cricoidea corpus, crista ventralis (McLelland 1989))                                        2   0.375  0 --> 2
                                     32 (MCharacter 211: Ala; cart. cricoidea dorsalis (Zweers et al. 1981))                                               1   0.250  0 --> 1
                                     35 (MCharacter 214: Cart. procricoidea corpus shape, dorsal view (Zweers et al 1981))                                 1   1.000  1 --> 4
                                     39 (MCharacter 218: Cart. arytenoidea shape (McLelland 1989, p. 73))                                                  1   0.500  0 --> 1
                                     41 (MCharacter 220: Laryngeal papillae, extending from elevated glottis lips (Crole and Soley 2012))                  1   0.750  2 --> 3
node_64 --> node_63                  4 (MCharacter 183: Cart. bronchiosyringeales medial ridges bordering internal membranes (Griffiths 1994: 40))         1   1.000  0 ==> 1
node_63 --> Grus rubicunda           5 (MCharacter 184: Modifications to shape of incomplete cart. bronchiosyringeales (Griffiths 1994: 34))               1   0.333  2 ==> 0
                                     7 (MCharacter 186: Cart. tracheosyringeales incomplete dorsally)                                                      1   0.333  1 ==> 0
                                     33 (MCharacter 212: Cart. cricoidea fusion with cart. tracheales (McLelland 1989))                                    1   0.333  1 ==> 0
node_63 --> node_62                  9 (MCharacter 188: Cart. tracheosyringeales directed downwards along the midline (Forbes 1881))                       1   0.667  1 --> 2
node_62 --> node_60                  11 (MCharacter 190: Shape of tympanum, or caudal end of trachea if tympanum absent (Griffiths 1994: 26))              3   0.429  0 --> 3
node_62 --> node_61                  6 (MCharacter 185: Asymmetry (Clarke et al. 2016: 6))                                                                 1   0.500  0 --> 1
                                     8 (MCharacter 187: Cart. tracheosyringeales width relative to cart. bronchosyringeales (Clarke et al. 2016: 4))       1   1.000  2 --> 1
                                     31 (MCharacter 210:Cart. cricoidea corpus, proc. rostralis (Zweers et al. 1981))                                      1   0.250  0 --> 1
node_61 --> Leipoa ocellata          20 (MCharacter 199: Urohyale shape (Tomlinson 2000))                                                                  1   0.500  1 ==> 0
                                     21 (MCharacter 200: Basihyale rostral edge (Livesey and Zusi 2006; Tomlinson 2000))                                   2   0.400  0 ==> 2

Tree 3 ("Combined_Tree_Optimisation"):

Tree length = 101
Consistency index (CI) = 0.5347
Homoplasy index (HI) = 0.4653
Retention index (RI) = 0.6759
Rescaled consistency index (RC) = 0.3614

                                                                                                                                 /-------------- Pachyornis elephantopus(9)
                                                                                                                  /-------------39-------------- Pachyornis australis(10)
                                                                                                    /------------40----------------------------- Pachyornis geranoides(8)
                                                                                      /------------42                            /-------------- Emeus crassus(12)
                                                                        /------------43             \---------------------------41-------------- Euryapteryx curtus(13)
                                                         /-------------44             \--------------------------------------------------------- Anomalopteryx(11)
                                                         |              |                                                        /-------------- Dinornis robustus(6)
                                           /------------45              \-------------------------------------------------------38-------------- Dinornis giganteus(7)
                                           |             \-------------------------------------------------------------------------------------- Megalapteryx(5)
                             /------------46                                                                                     /-------------- Nothura maculosa(1)
                             |             |                                                                      /-------------34-------------- Eudromia elegans(2)
                             |             |                                                        /------------36              /-------------- Crypturellus(3)
                             |             \-------------------------------------------------------37             \-------------35-------------- Tinamus major(4)
                             |                                                                      \------------------------------------------- Lithornis(27)
                             |                                                                                                   /-------------- Apteryx owenii(19)
                             |                                                                                    /-------------50-------------- Apteryx haastii(20)
              /-------------59                                                                      /------------51----------------------------- Apteryx australis(18)
              |              |                                                        /------------54                            /-------------- Aepyornis(21)
              |              |                                                        |             |             /-------------52-------------- Aepyornis hildebrandti(22)
              |              |                                          /------------55             \------------53----------------------------- Mullerornis agilis(23)
              |              |                                          |             |                                          /-------------- Casuarius bennetti(14)
              |              |                                          |             |                           /-------------47-------------- Casuarius casuarius(15)
              |              |                           /-------------56             \--------------------------49              /-------------- Dromaius novaehollandiae(16)
              |              |                           |              |                                         \-------------48-------------- Dromaius baudinianus(17)
-------------65              \--------------------------58              \----------------------------------------------------------------------- Struthio camelus(26)
              |                                          |                                                                       /-------------- Rhea pennata(24)
              |                                          \----------------------------------------------------------------------57-------------- Rhea americana(25)
              |                                                                                                                  /-------------- Anhima cornuta(29)
              |                                                                                                   /-------------60-------------- Anseranas semipalmata(30)
              |                                                                                     /------------62              /-------------- Leipoa ocellata(31)
              |                                                                       /------------63             \-------------61-------------- Gallus gallus(32)
              \----------------------------------------------------------------------64             \------------------------------------------- Grus rubicunda(28)
                                                                                      \--------------------------------------------------------- Chauna torquata(33)

Apomorphy lists:

      Branch                         Character                                                                                                         Steps      CI   Change
-----------------------------------------------------------------------------------------------------------------------------------------------------------------------------
node_65 --> node_59                  10 (MCharacter 189: Tympanum (Griffith 1994: 20, 21; Livesey and Zusi 2006: 0736))                                    1   0.500  0 --> 1
                                     31 (MCharacter 210:Cart. cricoidea corpus, proc. rostralis (Zweers et al. 1981))                                      2   0.273  0 --> 2
                                     38 (MCharacter 217:Cart. arytenoidea, proc. rostralis and caudalis (Zweers et al. 1981))                              1   0.500  0 --> 1
node_59 --> node_46                  20 (MCharacter 199: Urohyale shape (Tomlinson 2000))                                                                  1   0.500  1 ==> 0
                                     23 (MCharacter 202: Epibranchiale length relative to ceratobranchial (Livesey and Zusi 2006: 0763))                   1   0.500  0 --> 1
                                     35 (MCharacter 214: Cart. procricoidea corpus shape, dorsal view (Zweers et al 1981))                                 1   0.750  1 --> 3
                                     37 (MCharacter 216: Cart. arytenoidea ossification (Zweers et al. 1981))                                              1   0.667  1 ==> 0
node_46 --> node_37                  2 (MCharacter 181: Ossification of Syrinx elements (Livesey and Zusi 2006: 0735))                                     1   0.500  0 ==> 1
                                     9 (MCharacter 188: Cart. tracheosyringeales directed downwards along the midline (Forbes 1881))                       1   0.667  1 --> 0
                                     11 (MCharacter 190: Shape of tympanum, or caudal end of trachea if tympanum absent (Griffiths 1994: 26))              2   0.429  0 --> 2
                                     12 (MCharacter 191: Pessulus (Griffiths 1994: 15))                                                                    1   0.667  1 --> 0
                                     28 (MCharacter 207: Paraglossum, when only single paraglossum (Tomlinson 2000))                                       1   1.000  2 --> 3
                                     33 (MCharacter 212: Cart. cricoidea fusion with cart. tracheales (McLelland 1989))                                    1   0.333  0 --> 1
node_36 --> node_34                  5 (MCharacter 184: Modifications to shape of incomplete cart. bronchiosyringeales (Griffiths 1994: 34))               1   0.333  2 --> 0
                                     23 (MCharacter 202: Epibranchiale length relative to ceratobranchial (Livesey and Zusi 2006: 0763))                   1   0.500  1 --> 0
node_34 --> Nothura maculosa         31 (MCharacter 210:Cart. cricoidea corpus, proc. rostralis (Zweers et al. 1981))                                      1   0.273  2 ==> 1
                                     32 (MCharacter 211: Ala; cart. cricoidea dorsalis (Zweers et al. 1981))                                               1   0.250  0 --> 1
node_34 --> Eudromia elegans         21 (MCharacter 200: Basihyale rostral edge (Livesey and Zusi 2006; Tomlinson 2000))                                   1   0.400  1 ==> 2
                                     31 (MCharacter 210:Cart. cricoidea corpus, proc. rostralis (Zweers et al. 1981))                                      1   0.273  2 ==> 3
node_46 --> node_45                  7 (MCharacter 186: Cart. tracheosyringeales incomplete dorsally)                                                      1   0.333  0 --> 1
                                     17 (MCharacter 196: Basiurohyale (Tomlinson 2000))                                                                    1   0.400  1 ==> 0
                                     21 (MCharacter 200: Basihyale rostral edge (Livesey and Zusi 2006; Tomlinson 2000))                                   1   0.400  1 ==> 2
                                     30 (MCharacter 209: Cart. cricoidea corpus, crista ventralis (McLelland 1989))                                        1   0.375  0 --> 1
node_44 --> node_38                  31 (MCharacter 210:Cart. cricoidea corpus, proc. rostralis (Zweers et al. 1981))                                      1   0.273  2 --> 3
node_43 --> node_42                  31 (MCharacter 210:Cart. cricoidea corpus, proc. rostralis (Zweers et al. 1981))                                      1   0.273  2 --> 1
node_42 --> node_40                  30 (MCharacter 209: Cart. cricoidea corpus, crista ventralis (McLelland 1989))                                        1   0.375  1 ==> 0
node_41 --> Emeus crassus            30 (MCharacter 209: Cart. cricoidea corpus, crista ventralis (McLelland 1989))                                        1   0.375  1 ==> 2
                                     31 (MCharacter 210:Cart. cricoidea corpus, proc. rostralis (Zweers et al. 1981))                                      1   0.273  1 --> 2
node_59 --> node_58                  3 (MCharacter 182: Cart. bronchosyringeales; number present)                                                          1   0.500  1 --> 2
                                     29 (MCharacter 208: Cart. cricoidea (Zweers et al. 1981))                                                             2   0.667  2 ==> 0
                                     31 (MCharacter 210:Cart. cricoidea corpus, proc. rostralis (Zweers et al. 1981))                                      1   0.273  2 ==> 3
                                     34 (MCharacter 213: Cart. procricoidea (Zweers et al 1981))                                                           1   1.000  0 ==> 1
                                     37 (MCharacter 216: Cart. arytenoidea ossification (Zweers et al. 1981))                                              1   0.667  1 --> 2
                                     39 (MCharacter 218: Cart. arytenoidea shape (McLelland 1989, p. 73))                                                  1   0.500  1 --> 0
node_58 --> node_56                  2 (MCharacter 181: Ossification of Syrinx elements (Livesey and Zusi 2006: 0735))                                     1   0.500  0 ==> 1
                                     7 (MCharacter 186: Cart. tracheosyringeales incomplete dorsally)                                                      1   0.333  0 --> 1
                                     12 (MCharacter 191: Pessulus (Griffiths 1994: 15))                                                                    1   0.667  1 --> 0
                                     14 (MCharacter 193: Lateral intervals between cart. tracheosyringeales and cart. bronchosyringeales (Clarke et )      1   1.000  0 ==> 1
                                     17 (MCharacter 196: Basiurohyale (Tomlinson 2000))                                                                    1   0.400  1 --> 0
                                     33 (MCharacter 212: Cart. cricoidea fusion with cart. tracheales (McLelland 1989))                                    1   0.333  0 --> 1
                                     41 (MCharacter 220: Laryngeal papillae, extending from elevated glottis lips (Crole and Soley 2012))                  1   1.000  3 ==> 2
node_56 --> node_55                  8 (MCharacter 187: Cart. tracheosyringeales width relative to cart. bronchosyringeales (Clarke et al. 2016: 4))       1   1.000  2 ==> 0
                                     26 (MCharacter 205: Papillae along margins of tongue corpus (Erdogan and Iwasaki 2013))                               1   1.000  1 --> 0
                                     32 (MCharacter 211: Ala; cart. cricoidea dorsalis (Zweers et al. 1981))                                               1   0.250  0 --> 1
                                     35 (MCharacter 214: Cart. procricoidea corpus shape, dorsal view (Zweers et al 1981))                                 1   0.750  1 --> 0
                                     39 (MCharacter 218: Cart. arytenoidea shape (McLelland 1989, p. 73))                                                  1   0.500  0 --> 1
                                     40 (MCharacter 219: Cart. arytenoidea and glottis lips (Crole and Soley 2012))                                        1   1.000  0 --> 1
                                     41 (MCharacter 220: Laryngeal papillae, extending from elevated glottis lips (Crole and Soley 2012))                  1   1.000  2 ==> 1
node_55 --> node_49                  5 (MCharacter 184: Modifications to shape of incomplete cart. bronchiosyringeales (Griffiths 1994: 34))               1   0.333  2 --> 0
                                     6 (MCharacter 185: Asymmetry (Clarke et al. 2016: 6))                                                                 1   0.500  0 --> 1
                                     20 (MCharacter 199: Urohyale shape (Tomlinson 2000))                                                                  1   0.500  1 ==> 0
                                     26 (MCharacter 205: Papillae along margins of tongue corpus (Erdogan and Iwasaki 2013))                               1   1.000  0 --> 2
                                     28 (MCharacter 207: Paraglossum, when only single paraglossum (Tomlinson 2000))                                       1   1.000  2 ==> 1
                                     31 (MCharacter 210:Cart. cricoidea corpus, proc. rostralis (Zweers et al. 1981))                                      1   0.273  3 ==> 2
                                     41 (MCharacter 220: Laryngeal papillae, extending from elevated glottis lips (Crole and Soley 2012))                  1   1.000  1 ==> 0
node_49 --> node_47                  11 (MCharacter 190: Shape of tympanum, or caudal end of trachea if tympanum absent (Griffiths 1994: 26))              1   0.429  0 --> 1
                                     35 (MCharacter 214: Cart. procricoidea corpus shape, dorsal view (Zweers et al 1981))                                 1   0.750  0 --> 3
node_49 --> node_48                  31 (MCharacter 210:Cart. cricoidea corpus, proc. rostralis (Zweers et al. 1981))                                      1   0.273  2 --> 1
                                     32 (MCharacter 211: Ala; cart. cricoidea dorsalis (Zweers et al. 1981))                                               1   0.250  1 --> 0
node_55 --> node_54                  14 (MCharacter 193: Lateral intervals between cart. tracheosyringeales and cart. bronchosyringeales (Clarke et )      1   1.000  1 --> 2
                                     17 (MCharacter 196: Basiurohyale (Tomlinson 2000))                                                                    1   0.400  0 --> 1
                                     24 (MCharacter 203: Tongue shape, dorsal view (Erdogan and Iwasaki 2013))                                             1   1.000  0 --> 1
                                     30 (MCharacter 209: Cart. cricoidea corpus, crista ventralis (McLelland 1989))                                        3   0.375  0 --> 3
node_51 --> Apteryx australis        16 (MCharacter 195: Musculature (Gaunt 1983))                                                                         1   0.500  0 ==> 1
node_56 --> Struthio camelus         3 (MCharacter 182: Cart. bronchosyringeales; number present)                                                          1   0.500  2 --> 1
                                     9 (MCharacter 188: Cart. tracheosyringeales directed downwards along the midline (Forbes 1881))                       1   0.667  1 ==> 0
                                     11 (MCharacter 190: Shape of tympanum, or caudal end of trachea if tympanum absent (Griffiths 1994: 26))              1   0.429  0 ==> 1
                                     12 (MCharacter 191: Pessulus (Griffiths 1994: 15))                                                                    1   0.667  0 --> 2
                                     21 (MCharacter 200: Basihyale rostral edge (Livesey and Zusi 2006; Tomlinson 2000))                                   1   0.400  1 ==> 0
                                     29 (MCharacter 208: Cart. cricoidea (Zweers et al. 1981))                                                             1   0.667  0 --> 1
                                     37 (MCharacter 216: Cart. arytenoidea ossification (Zweers et al. 1981))                                              1   0.667  2 --> 1
                                     38 (MCharacter 217:Cart. arytenoidea, proc. rostralis and caudalis (Zweers et al. 1981))                              1   0.500  1 ==> 0
node_58 --> node_57                  10 (MCharacter 189: Tympanum (Griffith 1994: 20, 21; Livesey and Zusi 2006: 0736))                                    1   0.500  1 --> 0
                                     16 (MCharacter 195: Musculature (Gaunt 1983))                                                                         1   0.500  0 --> 1
                                     17 (MCharacter 196: Basiurohyale (Tomlinson 2000))                                                                    1   0.400  1 --> 2
                                     20 (MCharacter 199: Urohyale shape (Tomlinson 2000))                                                                  1   0.500  1 --> 2
                                     28 (MCharacter 207: Paraglossum, when only single paraglossum (Tomlinson 2000))                                       1   1.000  2 --> 0
node_65 --> node_64                  17 (MCharacter 196: Basiurohyale (Tomlinson 2000))                                                                    1   0.400  1 --> 2
                                     30 (MCharacter 209: Cart. cricoidea corpus, crista ventralis (McLelland 1989))                                        2   0.375  0 --> 2
                                     32 (MCharacter 211: Ala; cart. cricoidea dorsalis (Zweers et al. 1981))                                               1   0.250  0 --> 1
                                     35 (MCharacter 214: Cart. procricoidea corpus shape, dorsal view (Zweers et al 1981))                                 1   0.750  1 --> 4
node_64 --> node_63                  4 (MCharacter 183: Cart. bronchiosyringeales medial ridges bordering internal membranes (Griffiths 1994: 40))         1   1.000  0 ==> 1
node_63 --> Grus rubicunda           5 (MCharacter 184: Modifications to shape of incomplete cart. bronchiosyringeales (Griffiths 1994: 34))               1   0.333  2 ==> 0
node_63 --> node_62                  7 (MCharacter 186: Cart. tracheosyringeales incomplete dorsally)                                                      1   0.333  0 --> 1
                                     9 (MCharacter 188: Cart. tracheosyringeales directed downwards along the midline (Forbes 1881))                       1   0.667  1 --> 2
                                     33 (MCharacter 212: Cart. cricoidea fusion with cart. tracheales (McLelland 1989))                                    1   0.333  0 --> 1
node_62 --> node_60                  11 (MCharacter 190: Shape of tympanum, or caudal end of trachea if tympanum absent (Griffiths 1994: 26))              3   0.429  0 --> 3
node_62 --> node_61                  6 (MCharacter 185: Asymmetry (Clarke et al. 2016: 6))                                                                 1   0.500  0 --> 1
                                     8 (MCharacter 187: Cart. tracheosyringeales width relative to cart. bronchosyringeales (Clarke et al. 2016: 4))       1   1.000  2 --> 1
                                     31 (MCharacter 210:Cart. cricoidea corpus, proc. rostralis (Zweers et al. 1981))                                      1   0.273  0 --> 1
node_61 --> Leipoa ocellata          20 (MCharacter 199: Urohyale shape (Tomlinson 2000))                                                                  1   0.500  1 ==> 0
                                     21 (MCharacter 200: Basihyale rostral edge (Livesey and Zusi 2006; Tomlinson 2000))                                   1   0.400  1 ==> 2
node_61 --> Gallus gallus            21 (MCharacter 200: Basihyale rostral edge (Livesey and Zusi 2006; Tomlinson 2000))                                   1   0.400  1 ==> 0

Processing of input file "SI7_Optimisation_Input_File.txt" completed.
